# Supplementary material for: Integrative omics connects N-glycoproteome-wide alterations with pathways and regulatory events in induced pluripotent stem cells
Source: Sci Rep. 2016 Nov 3;6:36109. doi: 10.1038/srep36109 (PMC5093713; doi:10.1038/srep36109)
Supplement: Supplementary Table 1 [file srep36109-s2.xls]

## Sheet: Table S1
Proteins	Positions within proteins	Leading proteins	Protein	Fasta headers	Number of Deamidation (NQ)	Amino acid	Sequence window	PEP	Score	Score for localization	Modified sequence	Charge	m/z	Mass error [ppm]	Avg_ HGra	CV_ HGra	Avg_ HF	CV_ HF	Avg_ H9	CV_ H9	Avg_ NTU1	CV_ NTU1	Avg_ Gra1	CV_ Gra1	Avg_ Gra2	CV_ Gra2	Avg_ Gra7	CV_ Gra7	Avg_ CBF46	CV_ CBF46	Avg_ CBF50	CV_ CBF50
IPI00009456;IPI00552302;IPI00552444	311;311;87	IPI00009456	IPI00009456	>IPI:IPI00009456.1|SWISS-PROT:P21589|TREMBL:B2RBH2;B3KQK1;Q53Z63;Q6NZX3|ENSEMBL:ENSP00000257770|REFSEQ:NP_002517|H-INV:HIT000321990|VEGA:OTTHUMP00000016808 Tax_Id=9606 Gene_Symbol=NT5E 5'-nucleotidase;>IPI:IPI00552302.4|TREMBL:B3KQI8;Q5JRQ2|ENSEMBL:ENSP000	1	N	ERGNVISSHGNPILLNSSIPEDPSIKADINK	0.0141909	64.522	51.029	_GNVISSHGNPILLN(de)SSIPEDPSIK_	3	830.434	-0.26839	1.36663	10.9921	0.85181	0	0.035259	0	NaN	NaN	0.0515099	18.7344	NaN	NaN	0.0723854	22.2638	0.0459393	0	0.0338842	0
IPI00216470;IPI00235352;IPI00952795	4;4;4	IPI00216470	IPI00216470	>IPI:IPI00216470.1|SWISS-PROT:P78356-1|ENSEMBL:ENSP00000269554|REFSEQ:NP_003550|H-INV:HIT000221928|VEGA:OTTHUMP00000164155 Tax_Id=9606 Gene_Symbol=PIP4K2B Isoform 1 of Phosphatidylinositol-5-phosphate 4-kinase type-2 beta;>IPI:IPI00235352.5|SWISS-PROT:P783	1	N	____________MSSNCTSTTAVAVAPLSAS	0.00704909	79.393	53.278	_M(ox)SSN(de)CTSTTAVAVAPLSASK_	2	1000.47	-1.7512	0.326786	6.29158	0.0586653	18.2654	1.58978	7.57685	4.16372	28.4804	1.78266	4.37778	0.278535	26.3554	0.249976	12.854	4.04067	13.6859	2.70472	7.29463
IPI00020557	2472	IPI00020557	IPI00020557	>IPI:IPI00020557.2|SWISS-PROT:Q07954|TREMBL:Q59FG2;Q6LAF4;Q6LBN5|ENSEMBL:ENSP00000243077|REFSEQ:NP_002323|H-INV:HIT000321395 Tax_Id=9606 Gene_Symbol=LRP1 Prolow-density lipoprotein receptor-related protein 1	1	N	RVDIPQQPMGIIAVANDTNSCELSPCRINNG	0.0020386	71.651	55.588	_VDIPQQPM(ox)GIIAVAN(de)DTNSCELSPCR_	3	968.117	-0.11344	0.461928	17.1279	0.0952061	7.932	0.161393	28.9822	0.159879	31.258	0.0430859	0	0.188354	3.6406	0.24766	10.9669	0.543079	18.6096	0.241269	5.0112
IPI00853369;IPI00852891	1068;86	IPI00853369	IPI00853369	>IPI:IPI00853369.1|SWISS-PROT:O15031|TREMBL:A6QRH2;Q2TBE4;Q3LIB1|ENSEMBL:ENSP00000352288;ENSP00000409171|REFSEQ:NP_036533|VEGA:OTTHUMP00000196636 Tax_Id=9606 Gene_Symbol=PLXNB2 Plexin-B2;>IPI:IPI00852891.1|TREMBL:A6QRG7|ENSEMBL:ENSP00000406048|VEGA:OTTHUMP	1	N	VVFLSPAVPEEPEAYNLTVLIEMDGHRALLR	3.85522e-06	101.48	57.484	_VVFLSPAVPEEPEAYN(de)LTVLIEM(ox)DGHR_	3	1014.84	-0.62958	NaN	NaN	1.34691	9.33605	0.471042	19.2707	0.0372549	6.28508	0.943096	12.7628	NaN	NaN	NaN	NaN	0.0643671	49.6082	0.258647	25.332
IPI00017331	176	IPI00017331	IPI00017331	>IPI:IPI00017331.1|SWISS-PROT:Q9NWM8|ENSEMBL:ENSP00000222803|REFSEQ:NP_060416|H-INV:HIT000252687|VEGA:OTTHUMP00000122625 Tax_Id=9606 Gene_Symbol=FKBP14 Peptidyl-prolyl cis-trans isomerase FKBP14	1	N	KAYLKKEFEKHGAVVNESHHDALVEDIFDKE	2.86229e-09	118.01	57.629	_HGAVVN(de)ESHHDALVEDIFDKEDEDKDGFISAR_	4	899.67	0.6939	0.253737	32.5624	1.03281	16.3017	NaN	NaN	NaN	NaN	0.138693	54.8503	NaN	NaN	0.114848	0	NaN	NaN	NaN	NaN
IPI00922428;IPI00182126;IPI01012360;IPI00984262;IPI00953596	339;286;148;167;54	IPI00922428	IPI00922428	>IPI:IPI00922428.1|TREMBL:B7Z6H3|ENSEMBL:ENSP00000439250 Tax_Id=9606 Gene_Symbol=FKBP9 cDNA FLJ51089, highly similar to FK506-binding protein 9;>IPI:IPI00182126.3|SWISS-PROT:O95302|TREMBL:B3KQQ0|ENSEMBL:ENSP00000242209|REFSEQ:NP_009201|H-INV:HIT000048470|V	1	N	CERISQSGDFLRYHYNGTLLDGTLFDSSYSR	6.60014e-67	317.46	58.98	_YHYN(de)GTLLDGTLFDSSYSR_	3	737.339	0.096585	3.10217	13.5167	3.73077	0.556611	0.0775546	14.4042	0.0925494	22.3631	0.16633	12.1694	0.208725	19.6778	0.186831	26.1248	0.299144	9.39814	0.329002	19.9143
IPI00022661;IPI00215980	137;137	IPI00022661	IPI00022661	>IPI:IPI00022661.3|SWISS-PROT:Q92692-1|TREMBL:Q7Z456|ENSEMBL:ENSP00000252483|REFSEQ:NP_001036189|H-INV:HIT000323791 Tax_Id=9606 Gene_Symbol=PVRL2 Isoform Delta of Poliovirus receptor-related protein 2;>IPI:IPI00215980.1|SWISS-PROT:Q92692-2|TREMBL:A8K5L5;Q7	1	N	DATLALHGLTVEDEGNYTCEFATFPKGSVRG	0.00171104	62.918	62.918	_QSTGQDTEAELQDATLALHGLTVEDEGN(de)YTCEFATFPK_	3	1396.63	0.0041336	NaN	NaN	0.07677	25.1082	0.0689351	21.7827	NaN	NaN	0.122061	19.2892	0.0519584	55.8403	NaN	NaN	NaN	NaN	0.0743926	47.3503
IPI00419724;IPI00513964	69;64	IPI00419724	IPI00419724	>IPI:IPI00419724.2|SWISS-PROT:Q9NPR2-1|TREMBL:Q2NL81;Q4VBY2;Q7Z3N1|ENSEMBL:ENSP00000332204;ENSP00000394720|REFSEQ:NP_064595;NP_945119|H-INV:HIT000001461 Tax_Id=9606 Gene_Symbol=SEMA4B semaphorin-4B precursor;>IPI:IPI00513964.1|SWISS-PROT:Q9NPR2-2|ENSEMBL:E	1	N	SEERPFLRFEAEHISNYTALLLSRDGRTLYV	0.00113936	127.71	65.472	_FEAEHISN(de)YTALLLSR_	3	622.319	0.31873	NaN	NaN	NaN	NaN	0.0462091	13.2366	0.0529481	36.2046	0.0735602	7.32162	0.157284	24.0433	0.153744	31.2201	0.0726536	16.8607	0.106646	9.52409
IPI00465325;IPI00795326	144;138	IPI00465325	IPI00465325	>IPI:IPI00465325.5|SWISS-PROT:Q96FE5-1|ENSEMBL:ENSP00000347451|REFSEQ:NP_116197|H-INV:HIT000263115 Tax_Id=9606 Gene_Symbol=LINGO1 Isoform 1 of Leucine-rich repeat and immunoglobulin-like domain-containing nogo receptor-interacting protein 1;>IPI:IPI0079532	1	N	NRLKLIPLGVFTGLSNLTKLDISENKIVILL	0.000754484	164.09	66.246	_LIPLGVFTGLSN(de)LTK_	2	787.464	0.63639	NaN	NaN	NaN	NaN	0.0284317	13.9188	0.0204434	44.106	0.0423715	9.6626	0.0935317	51.5704	0.0406986	6.94815	0.00689839	30.4622	0.0618446	68.813
IPI00169285;IPI00930153	465;433	IPI00169285	IPI00169285	>IPI:IPI00169285.6|SWISS-PROT:Q8NHP8|ENSEMBL:ENSP00000280800|REFSEQ:NP_775813|H-INV:HIT000041074 Tax_Id=9606 Gene_Symbol=PLBD2 Putative phospholipase B-like 2;>IPI:IPI00930153.1|TREMBL:F5H5E2|ENSEMBL:ENSP00000443463|REFSEQ:NP_001153199 Tax_Id=9606 Gene_Sym	1	N	WFSYDGSPRAQIFRRNQSLVQDMDSMVRLMR	2.48123e-08	233.59	66.285	_RN(de)QSLVQDM(ox)DSM(ox)VR_	2	856.391	-0.17159	0.436953	11.1951	0.587338	16.6082	1.62957	9.04046	1.37779	17.9737	1.59708	3.90029	1.31696	9.94604	0.984722	9.53365	1.18647	4.9088	1.37064	4.20094
IPI00748502;IPI01009252;IPI00793277	363;350;320	IPI00748502	IPI00748502	>IPI:IPI00748502.2|SWISS-PROT:O75718|TREMBL:B3KME2;B3KS71|ENSEMBL:ENSP00000323696|REFSEQ:NP_006362|H-INV:HIT000244111|VEGA:OTTHUMP00000161311 Tax_Id=9606 Gene_Symbol=CRTAP Cartilage-associated protein;>IPI:IPI01009252.1|TREMBL:B3KX16;B4DPA3;Q8NB01|ENSEMBL:	1	N	SDEHFQPRPEAVQFFNVTTLQKELYDFAKEN	1.3908e-13	146.6	66.853	_DTWGLSDEHFQPRPEAVQFFN(de)VTTLQK_	4	798.641	0.52242	0.418876	27.6995	3.24266	7.83795	0.527793	13.6456	0.32647	28.8984	1.14839	40.9463	1.12761	17.9031	1.22803	16.3812	0.753942	17.4434	1.10007	17.004
IPI00893098;IPI00218637;IPI00848108;IPI00792179;IPI00937290;IPI01022659;IPI00938268;IPI00641356;IPI00885065;IPI00887556;IPI00893809;IPI00930379;IPI00943138;IPI00892984;IPI01022823;IPI00829714;IPI00395557;IPI00872710;IPI00977885;IPI00647079;IPI00914886;IPI00973126;IPI01010916;IPI01013328;IPI01018772;IPI00877774	51;51;47;51;51;51;51;47;51;51;51;51;51;51;28;51;47;51;51;46;46;51;51;51;17;14	IPI00893098	IPI00893098	>IPI:IPI00893098.2|TREMBL:B0S7Y6;B4E328;Q30096;Q30099|ENSEMBL:ENSP00000411427|VEGA:OTTHUMP00000193896 Tax_Id=9606 Gene_Symbol=HLA-DQB1;LOC100293977 cDNA FLJ59004, highly similar to HLA class II histocompatibility antigen, DQ(1)beta chain;>IPI:IPI00218637.7	1	N	PEDFVYQFKGMCYFTNGTERVRLVSRSIYNR	0.00108213	105.46	67.153	_GM(ox)CYFTN(de)GTER_	2	676.766	0.61696	NaN	NaN	NaN	NaN	0.0435821	3.43553	0.0282324	0.420793	NaN	NaN	NaN	NaN	NaN	NaN	0.049581	15.7799	0.0426286	6.25433
IPI00184311;IPI00967503	341;341	IPI00184311	IPI00184311	>IPI:IPI00184311.4|SWISS-PROT:P22413|TREMBL:B2RBY8|ENSEMBL:ENSP00000354238|REFSEQ:NP_006199|H-INV:HIT000100450|VEGA:OTTHUMP00000017212 Tax_Id=9606 Gene_Symbol=ENPP1 Ectonucleotide pyrophosphatase/phosphodiesterase family member 1;>IPI:IPI00967503.1|TREMBL:	1	N	DVEINGIFPDIYKMYNGSVPFEERILAVLQW	0.00207765	97.163	67.456	_M(ox)YN(de)GSVPFEER_	2	673.29	-0.093686	NaN	NaN	0.135814	8.07389	0.375428	7.51099	0.390717	8.76978	0.222671	13.3634	0.291544	9.2337	0.281068	1.46833	0.144851	15.5093	0.197658	13.3189
IPI00395488	117	IPI00395488	IPI00395488	>IPI:IPI00395488.2|SWISS-PROT:Q6EMK4|ENSEMBL:ENSP00000306864|REFSEQ:NP_612449|H-INV:HIT000250873|VEGA:OTTHUMP00000159843 Tax_Id=9606 Gene_Symbol=VASN Vasorin	1	N	LSNLDLTANRLHEITNETFRGLRRLERLYLG	3.05989e-07	199.08	67.726	_LHEITN(de)ETFR_	2	630.815	1.1492	0.570074	9.52413	1.82156	2.97415	0.0414818	14.9	0.0407823	30.8747	0.0909916	16.9059	0.0334142	14.4066	0.0499041	12.4044	0.0484629	13.361	0.0423119	23.1068
IPI00218019;IPI00019906;IPI00908477	160;44;44	IPI00218019	IPI00218019	>IPI:IPI00218019.1|SWISS-PROT:P35613-1|TREMBL:B4DNE1|ENSEMBL:ENSP00000333769|REFSEQ:NP_001719 Tax_Id=9606 Gene_Symbol=BSG Isoform 1 of Basigin;>IPI:IPI00019906.1|SWISS-PROT:P35613-2|TREMBL:B4DY23;Q54A51|ENSEMBL:ENSP00000343809|REFSEQ:NP_940991|H-INV:HIT000	1	N	TVEDLGSKILLTCSLNDSATEVTGHRWLKGG	9.1529e-29	267.62	68.413	_ILLTCSLN(de)DSATEVTGHR_	3	663.33	-0.70417	18.8335	3.78474	6.3701	31.7675	53.7408	33.1352	46.6855	26.1215	22.2404	10.9874	22.5968	9.09341	29.4947	11.3634	44.0602	3.07345	30.334	6.29288
IPI00011656	128	IPI00011656	IPI00011656	>IPI:IPI00011656.1|SWISS-PROT:O43286|TREMBL:Q7LFU8|ENSEMBL:ENSP00000360776|REFSEQ:NP_004767|H-INV:HIT000063448|VEGA:OTTHUMP00000031806 Tax_Id=9606 Gene_Symbol=B4GALT5 Beta-1,4-galactosyltransferase 5	1	N	TCPERLPSMKGPIDINMSEIGMDYIHELFSK	0.000730284	87.156	68.458	_GPIDIN(de)M(ox)SEIGM(ox)DYIHELFSKDPTIK_	4	749.862	0.093831	NaN	NaN	0.0557233	6.13433	0.133399	8.32464	0.191804	2.35996	0.216966	12.2138	0.215192	15.9708	0.295551	20.7036	0.157742	21.7649	0.188782	12.7811
IPI00107357;IPI00396411;IPI01011759;IPI01011294	241;241;227;139	IPI00107357	IPI00107357	>IPI:IPI00107357.7|SWISS-PROT:O96005-2|TREMBL:B3KQH2|ENSEMBL:ENSP00000270281|H-INV:HIT000032043 Tax_Id=9606 Gene_Symbol=CLPTM1 Isoform 2 of Cleft lip and palate transmembrane protein 1;>IPI:IPI00396411.4|SWISS-PROT:O96005-1|TREMBL:B4E2X9|ENSEMBL:ENSP000003	1	N	AEDYGPVEVISHWHPNITINIVDDHTPWVKG	7.606e-07	99.6	68.835	_AEDYGPVEVISHWHPN(de)ITINIVDDHTPWVK_	4	871.431	0.71219	NaN	NaN	0.231096	8.83913	0.111578	0	NaN	NaN	0.182576	44.9321	NaN	NaN	NaN	NaN	NaN	NaN	NaN	NaN
IPI00018274;IPI00915452;IPI00221347;IPI00943104;IPI00221348;IPI00924546;IPI01011440;IPI01013089;IPI00221346;IPI01026443	361;308;361;361;361;316;155;155;361;1	IPI00018274	IPI00018274	>IPI:IPI00018274.1|SWISS-PROT:P00533-1|TREMBL:A8K2T7;A9CB80;B7Z2I3;E7BSV0;F2YGG7;Q2TTR7|ENSEMBL:ENSP00000275493|REFSEQ:NP_005219|VEGA:OTTHUMP00000159661 Tax_Id=9606 Gene_Symbol=EGFR Isoform 1 of Epidermal growth factor receptor;>IPI:IPI00915452.4|TREMBL:E9	1	N	KDSLSINATNIKHFKNCTSISGDLHILPVAF	0.0145271	85.837	69.261	_N(de)CTSISGDLHILPVAFR_	3	634.324	0.031404	0.177975	12.6505	0.12	4.3576	NaN	NaN	NaN	NaN	NaN	NaN	NaN	NaN	NaN	NaN	NaN	NaN	NaN	NaN
IPI00024704	319	IPI00024704	IPI00024704	>IPI:IPI00024704.1|SWISS-PROT:Q9Y2C2|TREMBL:A8KA57|ENSEMBL:ENSP00000356433|REFSEQ:NP_005706|H-INV:HIT000058627|VEGA:OTTHUMP00000017745 Tax_Id=9606 Gene_Symbol=UST Uronyl 2-sulfotransferase	1	N	GVLSIYKDPEHRKLGNMTVTVKKTVPSPEAV	0.0116349	95.523	69.275	_LGN(de)M(ox)TVTVK_	2	490.26	-0.51924	NaN	NaN	0.0139213	9.18602	0.0633423	39.5563	0.0741976	49.1686	0.0444085	2.79588	0.0828481	24.2803	0.0735915	25.1715	0.038179	8.38685	0.0555637	16.8116
IPI00296141	315	IPI00296141	IPI00296141	>IPI:IPI00296141.4|SWISS-PROT:Q9UHL4|ENSEMBL:ENSP00000360635|REFSEQ:NP_037511|H-INV:HIT000037771|VEGA:OTTHUMP00000022680 Tax_Id=9606 Gene_Symbol=DPP7 Dipeptidyl peptidase 2	1	N	AQRITGLRALAGLVYNASGSEHCYDIYRLYH	0.00207998	96.993	69.594	_ALAGLVYN(de)ASGSEHCYDIYR_	3	754.016	0.23893	0.251886	12.2395	0.214919	7.70685	0.120882	12.0592	0.0894392	4.21493	0.06497	15.8638	0.134671	7.84226	0.13732	17.4526	0.202751	13.6226	0.158352	3.92621
IPI00329054;IPI00973141	263;116	IPI00329054	IPI00329054	>IPI:IPI00329054.1|SWISS-PROT:Q86WC4|ENSEMBL:ENSP00000193322|REFSEQ:NP_054747|H-INV:HIT000049125|VEGA:OTTHUMP00000016938 Tax_Id=9606 Gene_Symbol=OSTM1 Osteopetrosis-associated transmembrane protein 1;>IPI:IPI00973141.1|TREMBL:A6ZJA1;E5RFY7|ENSEMBL:ENSP0000	1	N	AEPGTHLCIDVEDAMNITRKLWSRTFNCSVP	0.00133922	104.21	69.935	_AEPGTHLCIDVEDAM(ox)N(de)ITR_	3	720.33	-0.92036	0.110239	17.8339	0.0593017	34.18	0.212212	5.84513	0.180453	7.15619	0.051452	27.9045	0.0995935	39.5114	0.200518	24.0254	0.32306	22.242	0.144236	40.2912
IPI00743104	217	IPI00743104	IPI00743104	>IPI:IPI00743104.2|SWISS-PROT:P56199|TREMBL:B4DTY8|ENSEMBL:ENSP00000282588|REFSEQ:NP_852478|VEGA:OTTHUMP00000161814 Tax_Id=9606 Gene_Symbol=ITGA1 Integrin alpha-1	1	N	IGPKQTQVGIVQYGENVTHEFNLNKYSSTEE	0.000628516	97.579	69.979	_QTQVGIVQYGEN(de)VTHEFNLNK_	3	807.068	0.38482	0.0503501	12.3828	0.273762	5.36451	0.0337654	0	NaN	NaN	0.0763578	0	0.0989815	11.9562	0.0562135	9.37746	0.058443	7.91207	0.0518018	9.44707
IPI00465261;IPI00747807;IPI00965123;IPI00877711;IPI00878267	85;85;85;85;85	IPI00465261	IPI00465261	>IPI:IPI00465261.2|SWISS-PROT:Q6P179-1|TREMBL:B2R769|ENSEMBL:ENSP00000400376|REFSEQ:NP_001123612;NP_071745|VEGA:OTTHUMP00000158906 Tax_Id=9606 Gene_Symbol=ERAP2 Isoform 1 of Endoplasmic reticulum aminopeptidase 2;>IPI:IPI00747807.1|SWISS-PROT:Q6P179-3|ENSE	1	N	PSVVIPLHYDLFVHPNLTSLDFVASEKIEVL	5.75554e-08	109.68	70.316	_LPSVVIPLHYDLFVHPN(de)LTSLDFVASEK_	4	788.673	-0.39521	NaN	NaN	0.106045	27.5471	NaN	NaN	NaN	NaN	NaN	NaN	NaN	NaN	NaN	NaN	NaN	NaN	NaN	NaN
IPI00290043;IPI00215995;IPI01012463;IPI00963993	86;86;72;86	IPI00290043	IPI00290043	>IPI:IPI00290043.2|SWISS-PROT:P26006-1|TREMBL:Q86SW1|ENSEMBL:ENSP00000007722|REFSEQ:NP_005492 Tax_Id=9606 Gene_Symbol=ITGA3 Isoform 2 of Integrin alpha-3;>IPI:IPI00215995.1|SWISS-PROT:P26006-2|ENSEMBL:ENSP00000315190|REFSEQ:NP_002195|H-INV:HIT000195911|VEG	1	N	LAGAPRELAVPDGYTNRTGAVYLCPLTAHKD	0.000718725	134.3	70.942	_ELAVPDGYTN(de)R_	2	618.299	0.40714	1.25468	9.71079	1.51921	7.92368	0.288322	3.50072	0.523063	11.7093	0.337761	4.09688	0.166353	16.0653	0.43151	11.6806	0.297374	3.90008	0.208475	8.48195
IPI01013306;IPI00871467;IPI01011905;IPI00334532;IPI00646281;IPI00853275	673;671;673;671;666;92	IPI01013306	IPI01013306	>IPI:IPI01013306.1|TREMBL:A8K139;F5H025|ENSEMBL:ENSP00000438430 Tax_Id=9606 Gene_Symbol=L1CAM Uncharacterized protein;>IPI:IPI00871467.2|SWISS-PROT:P32004-1|TREMBL:Q7Z3Z9|ENSEMBL:ENSP00000359074;ENSP00000359077|REFSEQ:NP_000416|H-INV:HIT000196402|VEGA:OTTH	1	N	EMAPEKWYSLGKVPGNQTSTTLKLSPYVHYT	0.00073515	135.99	71.555	_VPGN(de)QTSTTLK_	2	573.804	0.17576	0.0196717	17.4939	0.0215941	8.93278	0.653255	2.72428	0.756648	8.68931	0.568712	17.2491	0.3457	2.33265	0.428377	9.064	0.247207	5.5813	0.337796	6.08252
IPI00398020	860	IPI00398020	IPI00398020	>IPI:IPI00398020.7|SWISS-PROT:Q9P273|ENSEMBL:ENSP00000385276;ENSP00000424226|REFSEQ:NP_001073946|H-INV:HIT000001170|VEGA:OTTHUMP00000218729 Tax_Id=9606 Gene_Symbol=ODZ3 Teneurin-3	1	N	IGSDSTHVIPGESPFNKSLASVIRGQVLTAD	0.000106838	117.4	72.433	_ISFLIGSDSTHVIPGESPFN(de)K_	3	749.383	0.67406	0.0656139	3.89422	0.0889596	1.02833	0.174956	14.0647	0.165448	15.1407	0.309462	4.30897	0.215621	15.6234	0.257965	10.777	0.342209	6.312	0.257916	19.5466
IPI00217882;IPI01008999	406;269	IPI00217882	IPI00217882	>IPI:IPI00217882.3|SWISS-PROT:Q99523|TREMBL:A8KAQ3|ENSEMBL:ENSP00000256637|REFSEQ:NP_002950|H-INV:HIT000050816|VEGA:OTTHUMP00000013784 Tax_Id=9606 Gene_Symbol=SORT1 Sortilin;>IPI:IPI01008999.1|TREMBL:B4DWI3|ENSEMBL:ENSP00000438597|REFSEQ:NP_001192157 Tax_I	1	N	DRHLYTTTGGETDFTNVTSLRGVYITSVLSE	3.22836e-54	306.4	72.433	_HLYTTTGGETDFTN(de)VTSLR_	3	705.339	-0.097645	0.029193	0	0.0459928	27.6981	0.35858	9.56575	0.345789	5.15858	0.620482	10.2854	0.836569	3.45304	0.742547	1.26486	0.619655	7.04125	0.659245	9.85991
IPI00329648	528	IPI00329648	IPI00329648	>IPI:IPI00329648.3|SWISS-PROT:Q9UKY4-1|TREMBL:Q6AHY3|ENSEMBL:ENSP00000261534|REFSEQ:NP_037514|H-INV:HIT000084333 Tax_Id=9606 Gene_Symbol=POMT2 Isoform 1 of Protein O-mannosyl-transferase 2	1	N	NSIWNVEDHINPKLPNISLDVLQPSFPEILL	0.0015632	72.532	72.532	_LPN(de)ISLDVLQPSFPEILLESHM(ox)VM(ox)IR_	3	1008.86	-0.85374	NaN	NaN	0.0500179	0	NaN	NaN	NaN	NaN	0.0559177	0	NaN	NaN	NaN	NaN	NaN	NaN	NaN	NaN
IPI00031121;IPI00967442	486;354	IPI00031121	IPI00031121	>IPI:IPI00031121.2|SWISS-PROT:P16870-1|TREMBL:B3KXD3|ENSEMBL:ENSP00000386104|REFSEQ:NP_001864|H-INV:HIT000321643|VEGA:OTTHUMP00000196776 Tax_Id=9606 Gene_Symbol=CPE Carboxypeptidase E precursor;>IPI:IPI00967442.2|SWISS-PROT:P16870-2|TREMBL:B4DFN4;D6R930|EN	1	N	GVKGFVRDLQGNPIANATISVEGIDHDVTSA	0.000309161	90.308	72.771	_DLQGNPIAN(de)ATISVEGIDHDVTSAK_	3	856.093	-0.096613	0.0364444	28.6974	NaN	NaN	0.387129	12.4623	0.28446	16.9604	0.249133	22.615	0.197846	11.7872	0.298224	43.2021	0.146439	42.3059	0.10828	21.8272
IPI00472566;IPI00181174	102;102	IPI00472566	IPI00472566	>IPI:IPI00472566.4|SWISS-PROT:Q8N0W4-2|TREMBL:A8K4S1;B3KP11|ENSEMBL:ENSP00000370483 Tax_Id=9606 Gene_Symbol=NLGN4X Isoform 2 of Neuroligin-4, X-linked;>IPI:IPI00181174.1|SWISS-PROT:Q8N0W4-1|TREMBL:B3KMT6|ENSEMBL:ENSP00000275857;ENSP00000370482;ENSP00000370	1	N	RFQPPEPPSSWTGIRNTTQFAAVCPQHLDER	2.05845e-05	205.95	73.022	_N(de)TTQFAAVCPQHLDER_	3	629.96	0.37728	NaN	NaN	NaN	NaN	0.449872	3.28293	0.257005	19.8437	0.130066	8.27167	0.114067	11.5127	0.445996	7.57231	0.168493	1.84039	0.15227	16.8265
IPI00003802	78	IPI00003802	IPI00003802	>IPI:IPI00003802.2|SWISS-PROT:Q16706|TREMBL:A5PKX5;Q49A69|ENSEMBL:ENSP00000261483|REFSEQ:NP_002363|H-INV:HIT000101696|VEGA:OTTHUMP00000222794 Tax_Id=9606 Gene_Symbol=MAN2A1 Alpha-mannosidase 2	1	N	AENNEIISNIRDSVINLSESVEDGPKSSQSN	2.4055e-35	290.32	73.296	_DSVIN(de)LSESVEDGPK_	2	795.381	0.1142	0.190816	15.4629	0.0532691	18.9055	0.414204	5.26237	0.635713	16.6896	0.389812	5.35965	0.468135	9.41673	0.510019	1.40115	0.349938	6.25561	0.466833	12.955
IPI00329054	93	IPI00329054	IPI00329054	>IPI:IPI00329054.1|SWISS-PROT:Q86WC4|ENSEMBL:ENSP00000193322|REFSEQ:NP_054747|H-INV:HIT000049125|VEGA:OTTHUMP00000016938 Tax_Id=9606 Gene_Symbol=OSTM1 Osteopetrosis-associated transmembrane protein 1	1	N	PDLDPECRELLLDFANSSAELTGCLVRSARP	1.40516e-42	289.61	73.464	_ELLLDFAN(de)SSAELTGCLVR_	3	703.689	-0.29934	NaN	NaN	0.242389	18.3628	0.372357	19.2136	0.0211595	0	0.281107	11.1967	0.0494065	50.6202	0.0708197	59.2545	NaN	NaN	0.0952807	11.1365
IPI00027230;IPI00939289;IPI00556538	502;252;159	IPI00027230	IPI00027230	>IPI:IPI00027230.3|SWISS-PROT:P14625|TREMBL:Q59FC6;Q5CAQ5|ENSEMBL:ENSP00000299767|REFSEQ:NP_003290|H-INV:HIT000262289 Tax_Id=9606 Gene_Symbol=HSP90B1 Endoplasmin;>IPI:IPI00939289.1|TREMBL:B4DHT9;B4DU71;E9PEX3|ENSEMBL:ENSP00000413047 Tax_Id=9606 Gene_Symbol	1	N	EFGTNIKLGVIEDHSNRTRLAKLLRFQSSHH	1.94294e-05	166.97	74.162	_LGVIEDHSN(de)R_	3	380.86	-0.15968	0.0604406	20.3696	0.0648704	10.3217	0.143854	17.4967	0.113778	10.5736	0.136622	2.06477	0.241709	6.17436	0.259007	7.05515	0.107666	13.6039	0.102544	9.9814
IPI00296259;IPI00914891;IPI00953634;IPI00914908;IPI00925777	117;101;101;117;117	IPI00296259	IPI00296259	>IPI:IPI00296259.4|SWISS-PROT:Q7Z7H5-1|ENSEMBL:ENSP00000404042|REFSEQ:NP_872353|H-INV:HIT000093923|VEGA:OTTHUMP00000159498 Tax_Id=9606 Gene_Symbol=TMED4 Isoform 1 of Transmembrane emp24 domain-containing protein 4;>IPI:IPI00914891.1|SWISS-PROT:Q7Z7H5-2 Tax	1	N	FTSHTPGDHQICLHSNSTRMALFAGGKLRVH	0.00369402	82.01	74.618	_FTFTSHTPGDHQICLHSN(de)STR_	4	611.782	-0.056502	0.846607	10.2741	0.196761	15.5446	0.558699	17.4586	0.404961	10.4978	0.168862	2.14549	0.313654	7.14595	0.444812	11.6714	0.465846	2.57776	0.315055	3.18756
IPI00023673;IPI01010990;IPI00902654;IPI00908762	551;539;451;379	IPI00023673	IPI00023673	>IPI:IPI00023673.1|SWISS-PROT:Q08380|ENSEMBL:ENSP00000262776|REFSEQ:NP_005558|H-INV:HIT000192184 Tax_Id=9606 Gene_Symbol=LGALS3BP Galectin-3-binding protein;>IPI:IPI01010990.1|TREMBL:B4DVE1;B4DWA8|ENSEMBL:ENSP00000438601 Tax_Id=9606 Gene_Symbol=LGALS3BP cD	1	N	DFEGWKAAIPSALDTNSSKSTSSFPCPAGHF	0.00830402	105.19	74.678	_AAIPSALDTN(de)SSK_	2	638.325	0.19776	0.313386	10.4077	0.120745	9.44133	0.705749	7.6556	0.676547	6.42764	0.251275	7.22517	0.188286	8.7729	0.238517	9.01893	0.544095	10.4011	0.621445	10.3008
IPI00022558;IPI00760547;IPI00410607;IPI00893925	130;129;130;104	IPI00022558	IPI00022558	>IPI:IPI00022558.2|SWISS-PROT:O95297-1|TREMBL:A8K5D4;Q5U0H8;Q9UEL4|ENSEMBL:ENSP00000352513|REFSEQ:NP_003944|H-INV:HIT000082369|VEGA:OTTHUMP00000032519 Tax_Id=9606 Gene_Symbol=MPZL1 Isoform 1 of Myelin protein zero-like protein 1;>IPI:IPI00760547.1|SWISS-PR	1	N	KKDASINIENMQFIHNGTYICDVKNPPDIVV	3.74521e-06	135.09	74.732	_DASINIENM(ox)QFIHN(de)GTYICDVK_	3	867.065	0.096147	0.161721	12.9758	0.130113	15.1586	0.166353	9.9275	0.134766	9.27311	0.107634	8.14672	0.137675	4.86591	0.275532	4.11168	0.314401	22.782	0.215578	7.4656
IPI00289083;IPI00396062	905;609	IPI00289083	IPI00289083	>IPI:IPI00289083.5|SWISS-PROT:Q5VU97-1|ENSEMBL:ENSP00000360113 Tax_Id=9606 Gene_Symbol=CACHD1 Isoform 1 of VWFA and cache domain-containing protein 1;>IPI:IPI00396062.6|SWISS-PROT:Q5VU97-2|TREMBL:B4DRP4|ENSEMBL:ENSP00000290039|REFSEQ:NP_065976|H-INV:HIT000	1	N	CNSFSDRTVQRFYKFNTSLAGDLTNLVHGSH	0.015414	75.143	75.143	_FN(de)TSLAGDLTNLVHGSHCSK_	4	540.51	-0.5114	0.0349207	0	NaN	NaN	0.0703908	0	0.056672	20.8592	NaN	NaN	0.0620976	63.0161	0.0616447	15.155	0.201919	32.7506	0.149823	54.1594
IPI00013744;IPI00964154;IPI00964626;IPI00966789;IPI00967476	112;112;112;112;112	IPI00013744	IPI00013744	>IPI:IPI00013744.1|SWISS-PROT:P17301|ENSEMBL:ENSP00000296585|REFSEQ:NP_002194|H-INV:HIT000321595|VEGA:OTTHUMP00000161816 Tax_Id=9606 Gene_Symbol=ITGA2 Integrin alpha-2;>IPI:IPI00964154.1|TREMBL:E7ESP4;F1C628;F1C629|ENSEMBL:ENSP00000422145|VEGA:OTTHUMP00000	1	N	LQTSTSIPNVTEMKTNMSLGLILTRNMGTGG	0.00171481	100.19	75.479	_TN(de)M(ox)SLGLILTR_	2	618.337	-0.054227	0.0924485	3.92287	NaN	NaN	NaN	NaN	NaN	NaN	NaN	NaN	NaN	NaN	NaN	NaN	NaN	NaN	NaN	NaN
IPI00879931;IPI00877698;IPI00291866;IPI01015363;IPI00556459	272;243;238;238;186	IPI00879931	IPI00879931	>IPI:IPI00879931.1|TREMBL:E9PGN7|ENSEMBL:ENSP00000384420|VEGA:OTTHUMP00000197004 Tax_Id=9606 Gene_Symbol=SERPING1 Uncharacterized protein;>IPI:IPI00877698.2|TREMBL:B4E1F0|ENSEMBL:ENSP00000367574|VEGA:OTTHUMP00000197007 Tax_Id=9606 Gene_Symbol=SERPING1 cDNA	1	N	QIFHSPDLAIRDTFVNASRTLYSSSPRVLSN	0.00919621	122.28	76.064	_DTFVN(de)ASR_	2	455.717	2.0407	0.0377195	0	0.0836258	21.1779	0.146873	5.64508	0.107781	17.6084	0.115776	9.35452	0.124932	7.61074	0.135642	11.0483	0.12721	6.24702	0.149133	11.1973
IPI00002070	66	IPI00002070	IPI00002070	>IPI:IPI00002070.6|SWISS-PROT:Q8IWT6|TREMBL:A8K1C7;Q96SW8;Q9NW37|ENSEMBL:ENSP00000259324;ENSP00000361680;ENSP00000361682|REFSEQ:NP_001120716;NP_001120717;NP_062540|H-INV:HIT000053623|VEGA:OTTHUMP00000022308;OTTHUMP00000022309 Tax_Id=9606 Gene_Symbol=LRRC8A	1	N	KMICLPCKWVTKDSCNDSFRGWAAPGPEPTY	0.0141972	109.29	76.221	_DSCN(de)DSFR_	2	501.185	0.52813	NaN	NaN	0.0143999	17.9512	0.0592239	24.2681	0.0645491	29.5777	0.0294287	34.9178	0.0304357	21.4458	0.0555993	6.8875	0.0867479	27.551	0.0522462	25.7289
IPI00031008;IPI00220213;IPI01011141;IPI00867560;IPI01014388	1093;1093;1093;1093;20	IPI00031008	IPI00031008	>IPI:IPI00031008.2|SWISS-PROT:P24821-1|TREMBL:Q4LE33|ENSEMBL:ENSP00000265131|REFSEQ:NP_002151|H-INV:HIT000323670|VEGA:OTTHUMP00000022738 Tax_Id=9606 Gene_Symbol=TNC Isoform 1 of Tenascin;>IPI:IPI00220213.2|SWISS-PROT:P24821-4 Tax_Id=9606 Gene_Symbol=TNC Is	1	N	ENLTVTEVGWDGLRLNWTAADQAYEHFIIQV	0.00574673	76.417	76.417	_LN(de)WTAADQAYEHFIIQVQEANKVEAAR_	4	779.891	-0.38808	NaN	NaN	0.188316	9.96989	NaN	NaN	NaN	NaN	NaN	NaN	NaN	NaN	NaN	NaN	NaN	NaN	NaN	NaN
IPI00329482;IPI00735310	557;550	IPI00329482	IPI00329482	>IPI:IPI00329482.5|SWISS-PROT:Q16363-1|TREMBL:B7Z938;E1P559|ENSEMBL:ENSP00000230538|REFSEQ:NP_001098676|VEGA:OTTHUMP00000017039 Tax_Id=9606 Gene_Symbol=LAMA4 Isoform 1 of Laminin subunit alpha-4;>IPI:IPI00735310.2|SWISS-PROT:Q16363-2|TREMBL:Q05CF9;Q5D044|E	1	N	TTPRLTLSELDDIIKNASGIYAEIDGAKSEL	0.0115683	77.681	76.492	_LTLSELDDIIKN(de)ASGIYAEIDGAK_	3	850.778	-0.62711	NaN	NaN	0.533823	28.6096	NaN	NaN	NaN	NaN	NaN	NaN	NaN	NaN	NaN	NaN	NaN	NaN	NaN	NaN
IPI00982379;IPI00107855;IPI00924987;IPI00925210;IPI00432025;IPI00641637	768;717;717;525;447;671	IPI00982379	IPI00982379	>IPI:IPI00982379.2|TREMBL:E9PHN8|ENSEMBL:ENSP00000430620|REFSEQ:NP_620074|VEGA:OTTHUMP00000023443 Tax_Id=9606 Gene_Symbol=HEPH hephaestin isoform a;>IPI:IPI00107855.4|SWISS-PROT:Q9BQS7-1|TREMBL:Q1HE23|ENSEMBL:ENSP00000343939;ENSP00000363859|H-INV:HIT000035	1	N	CQAGSHREAGMRAIYNVSQCPGHQATPRQRY	0.00654011	98.592	76.588	_AIYN(de)VSQCPGHQATPR_	3	600.621	0.12668	NaN	NaN	NaN	NaN	NaN	NaN	NaN	NaN	NaN	NaN	NaN	NaN	NaN	NaN	0.106305	7.15236	NaN	NaN
IPI00019439	2808	IPI00019439	IPI00019439	>IPI:IPI00019439.2|SWISS-PROT:P35556-1|ENSEMBL:ENSP00000262464;ENSP00000424571|REFSEQ:NP_001990|H-INV:HIT000217494|VEGA:OTTHUMP00000223149 Tax_Id=9606 Gene_Symbol=FBN2 Isoform 1 of Fibrillin-2	1	N	SLESVDMDSPVNMKFNLSHLGSKEHILELRP	0.0139088	93.556	76.943	_FN(de)LSHLGSK_	3	335.178	-0.49747	NaN	NaN	0.0692477	12.4541	NaN	NaN	NaN	NaN	NaN	NaN	NaN	NaN	NaN	NaN	0.0267997	18.1599	0.0184818	12.6508
IPI00020557	3089	IPI00020557	IPI00020557	>IPI:IPI00020557.2|SWISS-PROT:Q07954|TREMBL:Q59FG2;Q6LAF4;Q6LBN5|ENSEMBL:ENSP00000243077|REFSEQ:NP_002323|H-INV:HIT000321395 Tax_Id=9606 Gene_Symbol=LRP1 Prolow-density lipoprotein receptor-related protein 1	1	N	TDVTTQGSMIRRMHLNGSNVQVLHRTGLSNP	6.40386e-08	228.12	77.062	_M(ox)HLN(de)GSNVQVLHR_	4	381.195	0.61715	0.492354	7.39573	0.825747	3.64317	0.374849	54.3525	0.0409624	16.3087	0.411048	5.37566	0.107835	6.99466	0.211858	102.245	0.189968	82.5864	0.335482	57.8421
IPI00375879;IPI00790497	237;13	IPI00375879	IPI00375879	>IPI:IPI00375879.6|SWISS-PROT:A2RU67|ENSEMBL:ENSP00000197268;ENSP00000394063|REFSEQ:NP_065904|H-INV:HIT000095569|VEGA:OTTHUMP00000239416;OTTHUMP00000239417 Tax_Id=9606 Gene_Symbol=KIAA1467 Uncharacterized protein KIAA1467;>IPI:IPI00790497.2|TREMBL:Q69YM1|E	1	N	TICLVTGTHKMLSAFNATSGKAIWTLNPNYL	0.0151683	77.062	77.062	_M(ox)LSAFN(de)ATSGK_	2	572.271	0.5463	NaN	NaN	0.0279563	14.0349	0.137054	3.59903	0.131028	10.7871	0.126971	6.14471	0.18711	10.8092	0.118881	1.21019	0.103664	9.36246	0.128911	6.03226
IPI00465259;IPI01013385	140;86	IPI00465259	IPI00465259	>IPI:IPI00465259.4|SWISS-PROT:Q8N697-1|ENSEMBL:ENSP00000266771|REFSEQ:NP_663623|H-INV:HIT000083574|VEGA:OTTHUMP00000238743 Tax_Id=9606 Gene_Symbol=SLC15A4 Isoform 1 of Solute carrier family 15 member 4;>IPI:IPI01013385.1|ENSEMBL:ENSP00000365935|VEGA:OTTHUM	1	N	APATRAALCGSARLLNCTAPGPDAAARCCSP	0.0134691	99.481	77.068	_LLN(de)CTAPGPDAAAR_	2	714.351	-0.15321	NaN	NaN	0.0475513	0	0.174116	3.21481	0.168156	17.3469	NaN	NaN	0.0883962	12.2733	0.0466466	0.619607	0.096289	9.4484	0.120868	9.76842
IPI00306604	609	IPI00306604	IPI00306604	>IPI:IPI00306604.5|SWISS-PROT:P08648|TREMBL:A8K6A5;B2R627|ENSEMBL:ENSP00000293379|REFSEQ:NP_002196|H-INV:HIT000033967 Tax_Id=9606 Gene_Symbol=ITGA5 Integrin alpha-5	1	N	ESEFRDKLSPIHIALNFSLDPQAPVDSHGLR	0.0017638	77.51	77.51	_LSPIHIALN(de)FSLDPQAPVDSHGLRPALHYQSK_	5	705.376	-1.2555	NaN	NaN	0.591609	39.2851	NaN	NaN	NaN	NaN	NaN	NaN	NaN	NaN	NaN	NaN	NaN	NaN	NaN	NaN
IPI00375294	1991	IPI00375294	IPI00375294	>IPI:IPI00375294.3|SWISS-PROT:P25391|TREMBL:B3KRN6;Q6P6D3;Q7Z5W6|ENSEMBL:ENSP00000374309|REFSEQ:NP_005550|H-INV:HIT000322237|VEGA:OTTHUMP00000164711 Tax_Id=9606 Gene_Symbol=LAMA1 Laminin subunit alpha-1	1	N	TNRFQENAVEITRQTNESLLILRAIPKGIRD	0.0106528	89.171	78.488	_QTN(de)ESLLILR_	2	594.335	-1.054	NaN	NaN	NaN	NaN	NaN	NaN	NaN	NaN	0.283261	15.0824	NaN	NaN	0.268562	0	0.191602	7.45409	0.194715	2.44023
IPI00375205;IPI00456478;IPI00303783;IPI00953317	593;531;266;266	IPI00375205	IPI00375205	>IPI:IPI00375205.1|SWISS-PROT:Q86SR1-1|TREMBL:D3DQI7|ENSEMBL:ENSP00000297107|REFSEQ:NP_938080|H-INV:HIT000047008|VEGA:OTTHUMP00000160640 Tax_Id=9606 Gene_Symbol=GALNT10 Isoform 1 of Polypeptide N-acetylgalactosaminyltransferase 10;>IPI:IPI00456478.1|SWISS-	1	N	CNPSSLTQQWLFEHTNSTVLEKFNRN_____	0.000543213	79.143	79.143	_IFM(ox)NTCNPSSLTQQWLFEHTN(de)STVLEK_	3	1081.51	-1.6881	0.156951	23.2335	NaN	NaN	NaN	NaN	NaN	NaN	NaN	NaN	NaN	NaN	NaN	NaN	NaN	NaN	NaN	NaN
IPI00018335;IPI00930254;IPI00216043;IPI00930300	164;164;164;164	IPI00018335	IPI00018335	>IPI:IPI00018335.4|SWISS-PROT:P17948-1|TREMBL:A3E342;B0LPF1|ENSEMBL:ENSP00000282397|REFSEQ:NP_002010|VEGA:OTTHUMP00000018183 Tax_Id=9606 Gene_Symbol=FLT1 Isoform Flt1 of Vascular endothelial growth factor receptor 1;>IPI:IPI00930254.1|TREMBL:B1AC84;B3FR89|	1	N	TEGRELVIPCRVTSPNITVTLKKFPLDTLIP	0.000779772	115.57	79.659	_VTSPN(de)ITVTLK_	2	587.34	1.2673	NaN	NaN	NaN	NaN	0.267438	22.9732	0.648348	46.6435	0.146621	18.4332	0.120919	17.1066	0.196696	22.464	0.182825	13.7225	0.153343	26.9169
IPI00478648;IPI00047164;IPI00947178	7;7;7	IPI00478648	IPI00478648	>IPI:IPI00478648.3|TREMBL:A8MSY1|ENSEMBL:ENSP00000422941|VEGA:OTTHUMP00000218922 Tax_Id=9606 Gene_Symbol=TMEM110-MUSTN1;TMEM110 Uncharacterized protein;>IPI:IPI00047164.4|SWISS-PROT:Q86TL2|ENSEMBL:ENSP00000347195|REFSEQ:NP_940965|H-INV:HIT000304834|VEGA:OT	1	N	_________MQGPAGNASRGLPGGPPSTVAS	0.0128424	80.102	80.102	_M(ox)QGPAGN(de)ASR_	2	503.225	-0.054975	0.0350794	24.1498	0.0193897	4.29623	0.0336482	8.80803	0.0524664	3.23702	0.0129361	0.105905	0.0248679	20.0578	0.0686039	10.1855	0.0970456	9.24878	0.0679466	20.5615
IPI00018305;IPI00902471;IPI00903293;IPI00925358;IPI00855835;IPI01013803	136;122;121;115;93;34	IPI00018305	IPI00018305	>IPI:IPI00018305.4|SWISS-PROT:P17936|ENSEMBL:ENSP00000275521|REFSEQ:NP_000589|H-INV:HIT000261694|VEGA:OTTHUMP00000159562 Tax_Id=9606 Gene_Symbol=IGFBP3 Insulin-like growth factor-binding protein 3;>IPI:IPI00902471.1|TREMBL:B3KRZ1|ENSEMBL:ENSP00000393740 Ta	1	N	SRLRAYLLPAPPAPGNASESEEDRSAGSVES	1.97234e-11	207.43	80.117	_AYLLPAPPAPGN(de)ASESEEDRSAGSVESPSVSSTHR_	3	1185.23	1.0433	0.225835	10.533	0.941839	13.2007	NaN	NaN	NaN	NaN	NaN	NaN	NaN	NaN	NaN	NaN	NaN	NaN	NaN	NaN
IPI00853369	1049	IPI00853369	IPI00853369	>IPI:IPI00853369.1|SWISS-PROT:O15031|TREMBL:A6QRH2;Q2TBE4;Q3LIB1|ENSEMBL:ENSP00000352288;ENSP00000409171|REFSEQ:NP_036533|VEGA:OTTHUMP00000196636 Tax_Id=9606 Gene_Symbol=PLXNB2 Plexin-B2	1	N	SLQPMTVVGTDYVFHNDTKVVFLSPAVPEEP	0.00184237	80.585	80.585	_EAESLQPM(ox)TVVGTDYVFHN(de)DTK_	3	833.385	-0.37467	0.302975	10.6313	0.875531	11.501	0.530948	13.3798	0.46242	12.4603	0.530083	6.54599	0.43251	1.98199	0.481313	7.28655	0.531794	2.47656	0.50566	14.3956
IPI00011229;IPI00853455;IPI00852597;IPI00879328	263;134;248;263	IPI00011229	IPI00011229	>IPI:IPI00011229.1|SWISS-PROT:P07339|ENSEMBL:ENSP00000236671|REFSEQ:NP_001900|H-INV:HIT000292605|VEGA:OTTHUMP00000042282 Tax_Id=9606 Gene_Symbol=CTSD Cathepsin D;>IPI:IPI00853455.1|ENSEMBL:ENSP00000415840|VEGA:OTTHUMP00000220968 Tax_Id=9606 Gene_Symbol=- P	1	N	GGTDSKYYKGSLSYLNVTRKAYWQVHLDQVE	1.50256e-05	170.52	81.525	_GSLSYLN(de)VTRK_	2	619.841	0.27437	2.97933	7.09834	4.8066	10.3975	10.8806	4.86732	9.6826	8.74303	14.4061	7.08174	12.1072	7.51423	14.6948	3.49673	11.4374	5.43352	14.3388	11.8743
IPI00744811;IPI00980932	138;138	IPI00744811	IPI00744811	>IPI:IPI00744811.2|SWISS-PROT:O75197|TREMBL:Q9UES7|ENSEMBL:ENSP00000294304|REFSEQ:NP_002326|H-INV:HIT000066230|VEGA:OTTHUMP00000236183 Tax_Id=9606 Gene_Symbol=LRP5 Low-density lipoprotein receptor-related protein 5;>IPI:IPI00980932.1|TREMBL:E9PHY1|ENSEMBL:	1	N	YWTDSETNRIEVANLNGTSRKVLFWQDLDQP	0.01518	92.19	81.625	_IEVANLN(de)GTSR_	2	587.807	-1.0971	NaN	NaN	NaN	NaN	NaN	NaN	0.0392428	0	0.049432	34.7775	0.0365958	0	0.0214046	0	0.0565059	0	0.0271006	17.8995
IPI00180707;IPI00640805	2121;2121	IPI00180707	IPI00180707	>IPI:IPI00180707.8|SWISS-PROT:Q5SZK8-1|ENSEMBL:ENSP00000280481|REFSEQ:NP_997244|H-INV:HIT000055086|VEGA:OTTHUMP00000018288 Tax_Id=9606 Gene_Symbol=FREM2 Isoform 1 of FRAS1-related extracellular matrix protein 2;>IPI:IPI00640805.3|SWISS-PROT:Q5SZK8-2 Tax_Id	1	N	MNAALGEPSKATVSINDSVSDLPKMQFKERI	0.00273176	138.73	82.102	_ATVSIN(de)DSVSDLPK_	2	723.87	0.5943	NaN	NaN	NaN	NaN	0.173132	15.852	0.141935	16.4891	0.0964341	9.06956	0.110973	8.91545	0.0788088	21.0655	0.129237	13.1956	0.120551	8.62547
IPI00022048;IPI01012315	618;477	IPI00022048	IPI00022048	>IPI:IPI00022048.8|SWISS-PROT:Q9P2B2|TREMBL:Q4QQP8|ENSEMBL:ENSP00000376899|REFSEQ:NP_065173|H-INV:HIT000001151|VEGA:OTTHUMP00000013816 Tax_Id=9606 Gene_Symbol=PTGFRN Prostaglandin F2 receptor negative regulator;>IPI:IPI01012315.1|TREMBL:A4QPA1;Q1WWL2;Q9H3U	1	N	KYIISLDQDSVVKLENWTDASRVDGVVLEKV	0.00354769	112.36	82.417	_LEN(de)WTDASR_	2	546.751	-0.17577	0.0686825	3.09794	NaN	NaN	0.093799	16.7925	0.108326	16.7174	0.0655753	5.61721	0.0502248	3.03794	0.0570978	13.778	0.0564791	2.72305	0.0402243	11.1362
IPI00956390;IPI00005142;IPI00954560;IPI00216859;IPI00328245;IPI00165947;IPI00410124;IPI00410125;IPI00853405;IPI00012036;IPI00410220;IPI00332838;IPI00455176;IPI00410216;IPI00410217;IPI00410218;IPI00410219;IPI00954067;IPI00220983;IPI00012039	327;296;297;296;294;288;296;296;297;207;205;136;136;207;207;136;136;207;207;205	IPI00956390	IPI00956390	>IPI:IPI00956390.1|ENSEMBL:ENSP00000393312|REFSEQ:NP_001167538 Tax_Id=9606 Gene_Symbol=FGFR1 basic fibroblast growth factor receptor 1 isoform 14 precursor;>IPI:IPI00005142.1|SWISS-PROT:P11362-1|ENSEMBL:ENSP00000400162|REFSEQ:NP_075598 Tax_Id=9606 Gene_Sym	1	N	SDPQPHIQWLKHIEVNGSKIGPDNLPYVQIL	0.00343368	137.14	82.749	_HIEVN(de)GSK_	2	442.727	0.41845	0.0147706	3.25105	0.0227851	4.25629	0.116067	0.983851	0.0903832	12.264	0.0962554	10.8819	0.0648749	9.96049	0.050785	11.9134	0.108303	8.80056	0.0893713	19.7358
IPI00026050;IPI01012178;IPI01011689	304;255;170	IPI00026050	IPI00026050	>IPI:IPI00026050.1|TREMBL:B3KQK7|ENSEMBL:ENSP00000366673|REFSEQ:NP_006484|H-INV:HIT000065596|VEGA:OTTHUMP00000018521 Tax_Id=9606 Gene_Symbol=CLN5 ceroid-lipofuscinosis neuronal protein 5;>IPI:IPI01012178.1|SWISS-PROT:O75503|ENSEMBL:ENSP00000442721 Tax_Id=9	1	N	NKLAEFGAEFKNIETNYTRIFLYSGEPTYLG	0.0120337	114.84	83.005	_NIETN(de)YTR_	2	506.241	0.4295	0.154376	6.73831	0.141238	4.66652	0.151445	9.31297	0.148391	6.83056	0.141632	4.47949	0.199729	7.32124	0.145258	7.89305	0.113079	3.8198	0.152668	13.0562
IPI00414676;IPI00555614	614;487	IPI00414676	IPI00414676	>IPI:IPI00414676.6|SWISS-PROT:P08238|TREMBL:A8K3W9;B4DGL0;B4DMA2;Q6PK50;Q9H6X9|ENSEMBL:ENSP00000325875;ENSP00000360609;ENSP00000360709|REFSEQ:NP_031381|H-INV:HIT000253179|VEGA:OTTHUMP00000016517;OTTHUMP00000016518;OTTHUMP00000016519 Tax_Id=9606 Gene_Symbol	1	N	TANMERIMKAQALRDNSTMGYMMAKKHLEIN	0.00729151	83.081	83.081	_DN(de)STM(ox)GYM(ox)M(ox)AK_	2	649.241	0.51617	NaN	NaN	NaN	NaN	0.0125692	0	0.0151575	0	0.0323212	6.11496	0.0154008	19.8614	NaN	NaN	NaN	NaN	0.00778875	0
IPI00974532;IPI00936738;IPI00792065;IPI00644766	415;399;400;134	IPI00974532	IPI00974532	>IPI:IPI00974532.1|ENSEMBL:ENSP00000271583|VEGA:OTTHUMP00000235142 Tax_Id=9606 Gene_Symbol=TOR1AIP1 68 kDa protein;>IPI:IPI00936738.1|SWISS-PROT:Q5JTV8-1|TREMBL:E9PD36|ENSEMBL:ENSP00000393292|REFSEQ:NP_056417|H-INV:HIT000006478|VEGA:OTTHUMP00000039113 Tax_	1	N	EKLWKRSQTFLEKHLNSSHPRSQPAILLLTA	0.00598967	130.56	83.206	_HLN(de)SSHPR_	3	316.826	0.28178	NaN	NaN	0.00987278	9.40077	0.00390303	13.3905	0.00207553	6.0393	0.00713265	2.76409	0.00533271	31.3562	0.00705422	17.511	0.00735224	13.7246	0.00504112	16.9979
IPI00014236;IPI00973181;IPI00303452;IPI01013731;IPI00984803;IPI00981297;IPI00975884	77;77;77;77;77;77;77	IPI00014236	IPI00014236	>IPI:IPI00014236.7|SWISS-PROT:Q15043-1|TREMBL:B4DIW3|ENSEMBL:ENSP00000289952;ENSP00000370635|REFSEQ:NP_001121903;NP_001128625|VEGA:OTTHUMP00000123433;OTTHUMP00000226296 Tax_Id=9606 Gene_Symbol=SLC39A14 Isoform 1 of Zinc transporter ZIP14;>IPI:IPI00973181.1	1	N	LKALLNHLDVGVGRGNVTQHVQGHRNLSTCF	0.000138528	164.65	83.499	_GN(de)VTQHVQGHR_	3	411.874	-0.66462	0.430588	57.5946	0.292373	78.8431	1.68414	52.0938	0.884272	86.79	0.973246	4.94581	1.419	19.368	1.1187	19.0336	0.761968	6.84409	0.68709	11.4493
IPI00025869;IPI00909611	139;139	IPI00025869	IPI00025869	>IPI:IPI00025869.1|SWISS-PROT:P06280|TREMBL:Q53HF3;Q53Y83;Q6LER7|ENSEMBL:ENSP00000218516|REFSEQ:NP_000160|H-INV:HIT000321145|VEGA:OTTHUMP00000023679 Tax_Id=9606 Gene_Symbol=GLA Alpha-galactosidase A;>IPI:IPI00909611.1|TREMBL:B4DLT5 Tax_Id=9606 Gene_Symbol=	1	N	VHSKGLKLGIYADVGNKTCAGFPGSFGYYDI	0.000825266	119.22	83.862	_LGIYADVGN(de)K_	2	525.777	-0.0069468	0.0913515	0	NaN	NaN	0.235894	4.47331	0.260663	1.7022	0.183877	9.74657	0.144622	13.5324	0.150851	14.0391	0.19904	10.7497	0.174495	11.8387
IPI00020557	1825	IPI00020557	IPI00020557	>IPI:IPI00020557.2|SWISS-PROT:Q07954|TREMBL:Q59FG2;Q6LAF4;Q6LBN5|ENSEMBL:ENSP00000243077|REFSEQ:NP_002323|H-INV:HIT000321395 Tax_Id=9606 Gene_Symbol=LRP1 Prolow-density lipoprotein receptor-related protein 1	1	N	GTCSKADGSGSVVLRNSTTLVMHMKVYDESI	0.000439503	119.22	84.17	_N(de)STTLVM(ox)HM(ox)K_	2	597.778	0.03261	0.267564	6.20408	0.885947	4.14064	0.329363	6.72235	0.343779	12.7864	0.434964	0.176336	0.539403	15.0012	0.465723	4.11917	NaN	NaN	0.289477	4.69364
IPI00005707	364	IPI00005707	IPI00005707	>IPI:IPI00005707.7|SWISS-PROT:Q9UBG0|ENSEMBL:ENSP00000307513|REFSEQ:NP_006030|H-INV:HIT000000434 Tax_Id=9606 Gene_Symbol=MRC2 C-type mannose receptor 2	1	N	RDCSIALPYVCKKKPNATAEPTPPDRWANVK	0.0134606	121.45	84.566	_KPN(de)ATAEPTPPDR_	2	697.849	-0.39051	0.0362356	14.0343	0.0918205	29.9646	NaN	NaN	NaN	NaN	NaN	NaN	NaN	NaN	NaN	NaN	NaN	NaN	NaN	NaN
IPI00170706;IPI01011640;IPI00911057;IPI01022732	292;292;292;292	IPI00170706	IPI00170706	>IPI:IPI00170706.2|SWISS-PROT:Q9UHN6-1|ENSEMBL:ENSP00000366243|REFSEQ:NP_037522|H-INV:HIT000071095|VEGA:OTTHUMP00000021450 Tax_Id=9606 Gene_Symbol=TMEM2 Isoform 1 of Transmembrane protein 2;>IPI:IPI01011640.1|SWISS-PROT:Q9UHN6-2|ENSEMBL:ENSP00000366266|REF	1	N	AKILESERFDTHEYRNESRRLQEFLRFQDPG	0.000247093	169.65	84.687	_FDTHEYRN(de)ESR_	2	727.818	0.25675	0.0557883	39.0648	0.103345	68.6076	0.0308388	0	0.061308	59.1427	0.257997	49.5662	0.317329	51.4272	0.113723	67.4918	0.112877	6.04057	0.087993	94.6282
IPI00023814;IPI00556554;IPI00217291;IPI00472011	210;210;210;210	IPI00023814	IPI00023814	>IPI:IPI00023814.2|SWISS-PROT:Q92859-1|ENSEMBL:ENSP00000261908|REFSEQ:NP_002490|H-INV:HIT000221174|VEGA:OTTHUMP00000164776 Tax_Id=9606 Gene_Symbol=NEO1 Isoform 1 of Neogenin;>IPI:IPI00556554.4|TREMBL:B7ZKN0;E7EUX3;Q59FP8|ENSEMBL:ENSP00000369171|REFSEQ:NP_0	1	N	DDRVIKLPSGMLVISNATEGDGGLYRCVVES	7.59574e-11	191.78	85.087	_LPSGM(ox)LVISN(de)ATEGDGGLYR_	2	1034.01	-0.28597	NaN	NaN	NaN	NaN	0.113954	22.615	0.181369	10.2688	0.194915	52.5905	0.126784	18.5263	0.169151	10.6025	0.278811	25.2379	0.194242	13.0154
IPI00743456;IPI00942694;IPI00292834	436;429;436	IPI00743456	IPI00743456	>IPI:IPI00743456.2|SWISS-PROT:Q96PE1-1|TREMBL:D3DSW5|ENSEMBL:ENSP00000406367|REFSEQ:NP_116166|H-INV:HIT000078599|VEGA:OTTHUMP00000209338 Tax_Id=9606 Gene_Symbol=GPR124 Isoform 1 of G-protein coupled receptor 124;>IPI:IPI00942694.2|TREMBL:F5GY26;Q658W4|ENSE	1	N	NDITRVLYTFVLMPINASNALTLAHQLRVYT	0.000793224	85.146	85.146	_VLYTFVLM(ox)PIN(de)ASNALTLAHQLR_	3	868.14	0.12981	NaN	NaN	0.129134	15.5711	NaN	NaN	NaN	NaN	NaN	NaN	NaN	NaN	NaN	NaN	NaN	NaN	NaN	NaN
IPI00654619;IPI00746600;IPI00903154;IPI01011505;IPI00027090;IPI00873139	57;57;34;57;57;57	IPI00654619	IPI00654619	>IPI:IPI00654619.1|SWISS-PROT:O60512-1|TREMBL:A8K5Z0;Q71VA3|ENSEMBL:ENSP00000320965;ENSP00000356977|REFSEQ:NP_001186802;NP_001186803;NP_003770|H-INV:HIT000034716|VEGA:OTTHUMP00000032247;OTTHUMP00000032248 Tax_Id=9606 Gene_Symbol=B4GALT3 Beta 1,4-galactosyl	1	N	QGPTFDYSHPRDVYSNLSHLPGAPGGPPAPQ	0.000192155	85.467	85.467	_DVYSN(de)LSHLPGAPGGPPAPQGLPYCPER_	3	983.14	-0.00042948	0.0685392	9.10128	NaN	NaN	0.0727616	7.10987	0.0727091	31.2644	NaN	NaN	0.0754068	0.808946	0.100987	5.20473	0.216243	10.8669	0.13587	7.93844
IPI00784119;IPI01010933;IPI00552748	261;85;191	IPI00784119	IPI00784119	>IPI:IPI00784119.1|SWISS-PROT:Q15904|TREMBL:B3KR70;B4DWM8;Q8NBT4;Q8NF19;Q9H0C7|ENSEMBL:ENSP00000358777|REFSEQ:NP_001174|H-INV:HIT000029869|VEGA:OTTHUMP00000032115 Tax_Id=9606 Gene_Symbol=ATP6AP1 V-type proton ATPase subunit S1;>IPI:IPI01010933.2|TREMBL:F8W	1	N	QKQPVSPVIHPPVSYNDTAPRILFWAQNFSV	0.0113006	85.563	85.563	_QPVSPVIHPPVSYN(de)DTAPR_	3	692.357	-0.15519	0.103352	18.1688	0.242172	11.057	0.384978	9.35961	0.366878	10.2623	0.496782	7.53728	0.540994	8.18076	0.657337	10.1499	0.58568	2.9874	0.661401	14.7126
IPI00216172;IPI00009030;IPI00739827;IPI00910397	49;49;49;49	IPI00216172	IPI00216172	>IPI:IPI00216172.2|TREMBL:Q6Q3G8|ENSEMBL:ENSP00000408411|REFSEQ:NP_001116078|VEGA:OTTHUMP00000226572 Tax_Id=9606 Gene_Symbol=LAMP2 lysosome-associated membrane glycoprotein 2 isoform C precursor;>IPI:IPI00009030.1|SWISS-PROT:P13473-1|ENSEMBL:ENSP0000020063	1	N	TDSENATCLYAKWQMNFTVRYETTNKTYKTV	0.00993345	106.6	85.676	_WQM(ox)N(de)FTVR_	2	549.755	0.73392	0.164158	11.807	0.462704	3.09377	0.311821	4.90656	0.243187	11.6612	NaN	NaN	0.539945	7.43079	0.368609	6.83181	0.24405	3.87345	0.341607	6.41701
IPI00218337;IPI00744259;IPI00909084;IPI01015027;IPI01014225	192;181;47;43;36	IPI00218337	IPI00218337	>IPI:IPI00218337.3|SWISS-PROT:Q9H0V9-2|TREMBL:B2R5N4;B4DI83|ENSEMBL:ENSP00000366280|REFSEQ:NP_001135764|H-INV:HIT000056649|VEGA:OTTHUMP00000207550 Tax_Id=9606 Gene_Symbol=LMAN2L Isoform 2 of VIP36-like protein;>IPI:IPI00744259.1|SWISS-PROT:Q9H0V9-1|TREMBL:	1	N	PGVQRVFPYISAMVNNGSLSYDHERDGRPTE	0.000957257	101.9	86.367	_VFPYISAM(ox)VNN(de)GSLSYDHER_	3	772.692	0.8732	0.255952	15.4479	0.464336	4.59796	0.726703	3.77465	0.708704	11.3028	1.27486	12.8568	0.741711	8.00847	0.875508	2.87647	0.924835	9.79197	0.879832	10.8291
IPI00297030;IPI01020744;IPI00964712	75;75;72	IPI00297030	IPI00297030	>IPI:IPI00297030.2|SWISS-PROT:Q9UL52|TREMBL:A8K9S2;B2R9P0;Q4W5P3|ENSEMBL:ENSP00000307519|REFSEQ:NP_054777|VEGA:OTTHUMP00000218195 Tax_Id=9606 Gene_Symbol=TMPRSS11E Transmembrane protease serine 11E;>IPI:IPI01020744.1|TREMBL:F8VSI5|ENSEMBL:ENSP00000448271 T	1	N	TTDKLYAEFGREASNNFTEMSQRLESMVKNA	0.00957458	86.772	86.772	_EASNN(de)FTEM(ox)SQR_	2	715.796	-0.37626	NaN	NaN	NaN	NaN	0.0260579	0	0.0383027	20.299	0.025227	10.0166	0.0350345	15.9117	0.0345688	6.12917	0.0397093	13.6465	0.0147817	23.521
IPI00018274;IPI00915452;IPI00221347;IPI00943104;IPI00221348;IPI00221346	175;122;175;175;175;175	IPI00018274	IPI00018274	>IPI:IPI00018274.1|SWISS-PROT:P00533-1|TREMBL:A8K2T7;A9CB80;B7Z2I3;E7BSV0;F2YGG7;Q2TTR7|ENSEMBL:ENSP00000275493|REFSEQ:NP_005219|VEGA:OTTHUMP00000159661 Tax_Id=9606 Gene_Symbol=EGFR Isoform 1 of Epidermal growth factor receptor;>IPI:IPI00915452.4|TREMBL:E9	1	N	ESIQWRDIVSSDFLSNMSMDFQNHLGSCQKC	3.5931e-06	105.79	86.8	_DIVSSDFLSN(de)M(ox)SM(ox)DFQNHLGSCQK_	3	931.732	0.16195	0.219514	9.02949	0.145602	2.98856	NaN	NaN	NaN	NaN	NaN	NaN	NaN	NaN	NaN	NaN	NaN	NaN	NaN	NaN
IPI00301163	373	IPI00301163	IPI00301163	>IPI:IPI00301163.1|SWISS-PROT:Q8NBL1|TREMBL:B4DJ97;Q9NRV2|ENSEMBL:ENSP00000295588|REFSEQ:NP_689518|H-INV:HIT000251499|VEGA:OTTHUMP00000215111 Tax_Id=9606 Gene_Symbol=POGLUT1 Protein O-glucosyltransferase 1	1	N	YWENLLSEYSKFLSYNVTRRKGYDQIIPKML	0.0131375	111.95	86.833	_FLSYN(de)VTR_	2	500.759	0.37805	0.0732323	9.55115	0.181806	10.3337	0.374773	11.8694	0.440944	7.68814	0.397996	9.30385	0.344254	13.5777	0.484029	5.22631	0.30465	9.08167	0.587802	4.24897
IPI00382843;IPI00022284;IPI00797025;IPI00956325;IPI00646788;IPI01012642;IPI00902623	213;181;181;174;181;157;91	IPI00382843	IPI00382843	>IPI:IPI00382843.1|TREMBL:O75942;Q6SES1;Q7KYY8 Tax_Id=9606 Gene_Symbol=PRNP Major prion protein;>IPI:IPI00022284.3|SWISS-PROT:P04156-1|TREMBL:A1YVW6;B2R5Q9;B4DDS1;D4P3Q7;Q53YK7;Q540C4;Q5U0K3;Q6FGN5;Q6FGR8;Q86XR1|ENSEMBL:ENSP00000368752;ENSP00000399376|REFS	1	N	MDEYSNQNNFVHDCVNITIKQHTVTTTTKGE	0.000193943	88.244	88.244	_YPNQVYYRPM(ox)DEYSNQNNFVHDCVN(de)ITIK_	4	910.413	-0.52307	0.389325	35.6216	0.0812448	2.93311	NaN	NaN	NaN	NaN	NaN	NaN	NaN	NaN	NaN	NaN	NaN	NaN	NaN	NaN
IPI00917938;IPI00009890;IPI00914848;IPI00916528	130;118;118;118	IPI00917938	IPI00917938	>IPI:IPI00917938.2|TREMBL:B4DIF2|ENSEMBL:ENSP00000415786|REFSEQ:NP_001130002|VEGA:OTTHUMP00000203768 Tax_Id=9606 Gene_Symbol=SERPINE2 glia-derived nexin isoform c precursor;>IPI:IPI00009890.3|SWISS-PROT:P07093-1|ENSEMBL:ENSP00000258405|REFSEQ:NP_006207|H-I	1	N	KNKDIVTVANAVFVKNASEIEVPFVTRNKDV	0.0136745	88.282	88.282	_N(de)ASEIEVPFVTR_	2	681.849	-0.14023	0.866062	3.92761	0.0895117	13.2964	NaN	NaN	NaN	NaN	NaN	NaN	0.0419088	0	NaN	NaN	0.0288226	2.06852	NaN	NaN
IPI00009111	81	IPI00009111	IPI00009111	>IPI:IPI00009111.1|SWISS-PROT:Q13641|TREMBL:A8K555|ENSEMBL:ENSP00000358765;ENSP00000440049;ENSP00000441219|REFSEQ:NP_001159864;NP_006661|H-INV:HIT000051855|VEGA:OTTHUMP00000016786 Tax_Id=9606 Gene_Symbol=TPBG Trophoblast glycoprotein	1	N	CECSEAARTVKCVNRNLTEVPTDLPAYVRNL	0.00210479	152.88	88.282	_N(de)LTEVPTDLPAYVR_	2	794.914	0.46841	1.65882	3.37007	0.951196	8.69139	0.278611	5.54626	0.342861	19.6264	0.381838	40.8435	0.299719	13.1194	0.385675	18.0722	0.307399	12.2316	0.319756	44.2945
IPI00643034;IPI01010596;IPI00217778;IPI00022733;IPI00909702	418;398;346;310;303	IPI00643034	IPI00643034	>IPI:IPI00643034.3|TREMBL:B3KUE5;Q53H91|ENSEMBL:ENSP00000440296 Tax_Id=9606 Gene_Symbol=PLTP cDNA FLJ39690 fis, clone SMINT2010639, highly similar to PHOSPHOLIPID TRANSFER PROTEIN;>IPI:IPI01010596.1|SWISS-PROT:P55058-1|TREMBL:B4DDD5|ENSEMBL:ENSP00000361508	1	N	ALRTQLDLRRFRIYSNHSALESLALIPLQAP	0.0022458	88.551	88.551	_IYSN(de)HSALESLALIPLQAPLK_	3	760.426	-0.044856	NaN	NaN	NaN	NaN	0.211028	12.9642	0.41521	26.0541	0.281053	10.2307	0.245996	17.4087	0.264783	15.9812	0.129075	18.9269	0.356111	16.5212
IPI00414909;IPI00917374;IPI00917198	177;54;55	IPI00414909	IPI00414909	>IPI:IPI00414909.1|SWISS-PROT:P17050|ENSEMBL:ENSP00000379680;ENSP00000384603;ENSP00000385283|REFSEQ:NP_000253|H-INV:HIT000289958|VEGA:OTTHUMP00000199655;OTTHUMP00000199656;OTTHUMP00000199657 Tax_Id=9606 Gene_Symbol=NAGA Alpha-N-acetylgalactosaminidase;>IPI	1	N	PEERAQGYPKMAAALNATGRPIAFSCSWPAY	0.00035899	131.82	88.596	_M(ox)AAALN(de)ATGR_	2	496.745	-0.17324	NaN	NaN	0.0214491	0	0.0533917	20.4752	0.0562402	5.67858	0.0487925	6.28541	0.135716	11.3295	0.0585073	5.3487	0.0305705	11.7956	0.0646368	1.0419
IPI00470361;IPI00470360;IPI00844319;IPI00470362	297;297;197;194	IPI00470361	IPI00470361	>IPI:IPI00470361.1|SWISS-PROT:Q96J84-2|TREMBL:Q5W0G0|ENSEMBL:ENSP00000357154;ENSP00000357155|VEGA:OTTHUMP00000024056 Tax_Id=9606 Gene_Symbol=KIRREL Isoform 2 of Kin of IRRE-like protein 1;>IPI:IPI00470360.1|SWISS-PROT:Q96J84-1|ENSEMBL:ENSP00000352138|REFSE	1	N	TEPVSCEVHNKVGSTNVSTLVNVHFAPRIVV	0.000142331	128.76	88.706	_VGSTN(de)VSTLVNVHFAPR_	3	600.32	-0.010691	0.0868736	9.20417	0.413604	33.6336	0.246152	45.7152	0.184599	41.8734	0.207475	7.1572	0.265628	17.1615	0.260254	31.3586	0.143218	4.82905	0.189719	20.6398
IPI00291755;IPI00871723	681;681	IPI00291755	IPI00291755	>IPI:IPI00291755.6|SWISS-PROT:Q8TEM1-1|ENSEMBL:ENSP00000254508|REFSEQ:NP_079199|VEGA:OTTHUMP00000208000 Tax_Id=9606 Gene_Symbol=NUP210 Isoform 1 of Nuclear pore membrane glycoprotein 210;>IPI:IPI00871723.1|SWISS-PROT:Q8TEM1-2|H-INV:HIT000262424 Tax_Id=9606	1	N	GGPRPWILEPSKFFQNVTAEDTDSIGLALFA	3.24703e-07	127.58	88.755	_FFQN(de)VTAEDTDSIGLALFAPHSSR_	3	875.426	0.84	NaN	NaN	NaN	NaN	0.141427	26.432	0.04213	0	0.244155	6.56625	0.289857	34.1043	0.129074	13.66	0.0532411	29.1677	0.200552	18.0374
IPI00020557	4075	IPI00020557	IPI00020557	>IPI:IPI00020557.2|SWISS-PROT:Q07954|TREMBL:Q59FG2;Q6LAF4;Q6LBN5|ENSEMBL:ENSP00000243077|REFSEQ:NP_002323|H-INV:HIT000321395 Tax_Id=9606 Gene_Symbol=LRP1 Prolow-density lipoprotein receptor-related protein 1	1	N	YWADAKLSVIGSIRLNGTDPIVAADSKRGLS	2.16548e-05	214.65	88.768	_LN(de)GTDPIVAADSKR_	2	729.383	-0.90484	0.352969	13.5333	1.11817	4.30757	0.507985	3.52623	0.580734	8.70336	0.532833	10.7258	0.969025	9.36803	0.704416	7.19536	0.453101	7.09673	0.603633	8.71118
IPI00073763;IPI00435974	522;22	IPI00073763	IPI00073763	>IPI:IPI00073763.4|SWISS-PROT:Q9C0C4|TREMBL:Q53RE7;Q6P5A5;Q8NBN9;Q9NX92|ENSEMBL:ENSP00000306844|REFSEQ:NP_060259|H-INV:HIT000339272|VEGA:OTTHUMP00000161095 Tax_Id=9606 Gene_Symbol=SEMA4C Semaphorin-4C;>IPI:IPI00435974.1|TREMBL:Q71RG3 Tax_Id=9606 Gene_Symbo	1	N	ADCVLARDPYCAWSVNTSRCVAVGGHSGSLL	0.000576823	150.21	89.013	_DPYCAWSVN(de)TSR_	2	728.812	1.6025	NaN	NaN	NaN	NaN	0.196627	10.6811	0.124049	3.48411	0.0794183	13.8561	0.131114	12.962	0.153508	12.67	0.257402	10.2954	0.14043	16.9951
IPI00023807;IPI00915390;IPI00910938	419;419;419	IPI00023807	IPI00023807	>IPI:IPI00023807.3|SWISS-PROT:Q92854-1|TREMBL:Q4LE41|ENSEMBL:ENSP00000348822;ENSP00000388768;ENSP00000405102;ENSP00000416523|REFSEQ:NP_006369|H-INV:HIT000220644|VEGA:OTTHUMP00000208950;OTTHUMP00000208951;OTTHUMP00000208957 Tax_Id=9606 Gene_Symbol=SEMA4D Is	1	N	VTPIDNRPRLIKKDVNYTQIVVDRTQALDGT	0.000996748	109.15	89.013	_DVN(de)YTQIVVDR_	2	661.833	0.23751	NaN	NaN	NaN	NaN	NaN	NaN	NaN	NaN	0.14482	7.38514	0.120791	12.0541	0.124588	12.9162	0.149136	13.7219	0.140703	13.4527
IPI01013466;IPI00293327;IPI00478728;IPI01013067	224;208;181;78	IPI01013466	IPI01013466	>IPI:IPI01013466.1|TREMBL:E7EPF7|ENSEMBL:ENSP00000353032|VEGA:OTTHUMP00000240229 Tax_Id=9606 Gene_Symbol=P2RX4 P2X purinoceptor;>IPI:IPI00293327.4|SWISS-PROT:Q99571|TREMBL:B7Z6W8|ENSEMBL:ENSP00000336607|REFSEQ:NP_002551|H-INV:HIT000221846|VEGA:OTTHUMP00000	1	N	IWYPKFNFSKRNILPNITTTYLKSCIYDAKT	0.0128684	89.266	89.266	_NILPN(de)ITTTYLK_	2	696.393	0.13619	0.0969318	49.2585	0.0959819	2.71882	0.0600465	5.65852	0.0549613	21.535	0.120218	21.2134	0.208527	42.391	0.0932197	8.86552	0.100123	26.8188	0.0837641	4.23673
IPI00022608;IPI00979542;IPI00978278;IPI00978927;IPI00982452	1986;930;896;832;601	IPI00022608	IPI00022608	>IPI:IPI00022608.2|SWISS-PROT:Q92673|TREMBL:B4DJ13|ENSEMBL:ENSP00000260197|REFSEQ:NP_003096|H-INV:HIT000325376|VEGA:OTTHUMP00000231797 Tax_Id=9606 Gene_Symbol=SORL1 Sortilin-related receptor;>IPI:IPI00979542.1|TREMBL:E9PPB3|ENSEMBL:ENSP00000434634|VEGA:OTT	1	N	DLIRKTDRSYKVKSRNSTVEYTLNKLEPGGK	0.000497716	136.96	89.403	_N(de)STVEYTLNK_	2	585.288	0.1472	NaN	NaN	NaN	NaN	0.116281	10.0102	0.121771	4.10811	0.0553521	21.5774	0.0835289	12.7029	0.0538146	0	0.0580207	20.2997	0.0503025	21.9235
IPI00295461;IPI00375396;IPI00925419;IPI00926234	49;49;28;28	IPI00295461	IPI00295461	>IPI:IPI00295461.4|SWISS-PROT:Q12884-1|TREMBL:B2RD89|ENSEMBL:ENSP00000188790|REFSEQ:NP_004451|H-INV:HIT000217896|VEGA:OTTHUMP00000204566 Tax_Id=9606 Gene_Symbol=FAP Isoform 1 of Seprase;>IPI:IPI00375396.4|SWISS-PROT:Q12884-2|TREMBL:B4DLR2|ENSEMBL:ENSP00000	1	N	SEENTMRALTLKDILNGTFSYKTFFPNWISG	2.92778e-36	203.53	89.403	_DILN(de)GTFSYK_	2	579.788	0.44363	1.39596	3.90516	0.630837	8.5056	NaN	NaN	NaN	NaN	NaN	NaN	NaN	NaN	NaN	NaN	NaN	NaN	NaN	NaN
IPI00382804;IPI00396485;IPI00472724;IPI00940393	51;284;284;263	IPI00382804;IPI00396485	IPI00396485	>IPI:IPI00382804.1|TREMBL:Q14222 Tax_Id=9606 Gene_Symbol=EEF1A1 EEF1A protein (Fragment);>IPI:IPI00396485.3|SWISS-PROT:P68104|TREMBL:A8K9C4;B4DV42;B4E2C5;Q16577;Q53G85;Q53G89;Q53GA1;Q53GE9;Q53HM9;Q53HQ7;Q53HR1;Q53HR5;Q6IPN6;Q6IPS9;Q6IPT9;Q8IUB0;Q96RE1;Q9H2	1	N	TGVLKPGMVVTFAPVNVTTEVKSVEMHHEAL	5.13242e-05	97.49	89.831	_VETGVLKPGM(ox)VVTFAPVN(de)VTTEVK_	3	844.793	0.60711	0.213554	3.31602	0.126418	6.02632	0.189983	12.7767	NaN	NaN	0.594008	28.2195	0.422527	19.8132	NaN	NaN	NaN	NaN	NaN	NaN
IPI00455329;IPI00006644	1253;1070	IPI00455329	IPI00455329	>IPI:IPI00455329.1|SWISS-PROT:O43157-1|ENSEMBL:ENSP00000296440;ENSP00000351338|REFSEQ:NP_001123554;NP_002664|H-INV:HIT000000124|VEGA:OTTHUMP00000164806;OTTHUMP00000210032 Tax_Id=9606 Gene_Symbol=PLXNB1 Isoform 1 of Plexin-B1;>IPI:IPI00006644.4|SWISS-PROT:O	1	N	ERRLQRGQFKYTLDPNITSAGPTKSFLSGGR	0.00327025	127.71	89.992	_YTLDPN(de)ITSAGPTK_	2	739.872	-0.47237	0.0256081	10.1395	0.0266103	0	0.0819196	13.114	0.110126	22.5741	0.099908	4.27999	0.0848981	17.6341	0.133044	4.92984	0.103862	4.30344	0.0781038	4.03112
IPI00008494;IPI00910734;IPI00385789	183;95;98	IPI00008494	IPI00008494	>IPI:IPI00008494.4|SWISS-PROT:P05362|TREMBL:B4DNT6;O00177;Q15463;Q5NKV8|ENSEMBL:ENSP00000264832|REFSEQ:NP_000192|H-INV:HIT000194922 Tax_Id=9606 Gene_Symbol=ICAM1 Intercellular adhesion molecule 1;>IPI:IPI00910734.2|TREMBL:B4DQW5;E9PER2 Tax_Id=9606 Gene_Sym	1	N	EVTTTVLVRRDHHGANFSCRTELDLRPQGLE	0.000198969	152.54	90.108	_DHHGAN(de)FSCR_	2	601.244	0.3054	0.503031	7.95015	0.0112986	0	NaN	NaN	NaN	NaN	NaN	NaN	NaN	NaN	NaN	NaN	NaN	NaN	NaN	NaN
IPI00009802;IPI00215631;IPI00215628	1442;1442;455	IPI00009802	IPI00009802	>IPI:IPI00009802.1|SWISS-PROT:P13611-1|TREMBL:Q59FG9|ENSEMBL:ENSP00000265077|REFSEQ:NP_004376|H-INV:HIT000218344|VEGA:OTTHUMP00000161998 Tax_Id=9606 Gene_Symbol=VCAN Isoform V0 of Versican core protein;>IPI:IPI00215631.1|SWISS-PROT:P13611-5 Tax_Id=9606 Gen	1	N	AEARRGQFESVAPSQNFSDSSESDTHPFVIA	5.15277e-06	102.66	90.308	_GQFESVAPSQN(de)FSDSSESDTHPFVIAK_	3	971.446	0.89791	0.190027	6.85769	NaN	NaN	0.332134	2.60768	0.289055	0	0.216008	13.6798	0.264286	2.84388	0.36578	17.568	0.0833507	21.2591	NaN	NaN
IPI00645767	316	IPI00645767	IPI00645767	>IPI:IPI00645767.2|SWISS-PROT:Q8NFS9|TREMBL:Q8NFS5;Q8NFS6;Q8NFS7;Q8NFS8|ENSEMBL:ENSP00000265012|REFSEQ:NP_663630|VEGA:OTTHUMP00000016018 Tax_Id=9606 Gene_Symbol=GCNT2 N-acetyllactosaminide beta-1,6-N-acetylglucosaminyl-transferase, isoform C	1	N	WVTLNRVSGVPGSMPNASWTGNLRAIKWSDM	0.00274339	96.143	90.379	_VSGVPGSM(ox)PN(de)ASWTGNLR_	2	923.941	0.62157	NaN	NaN	NaN	NaN	0.137893	0	NaN	NaN	NaN	NaN	NaN	NaN	NaN	NaN	0.179129	0	0.132177	5.14083
IPI00025276;IPI00895929;IPI00644296;IPI00892681;IPI00942649;IPI00941345;IPI00940723;IPI00218639;IPI01021860	3965;3920;3898;3898;3898;2972;1825;349;349	IPI00025276	IPI00025276	>IPI:IPI00025276.2|SWISS-PROT:P22105-1|TREMBL:E7EW42 Tax_Id=9606 Gene_Symbol=TNXB Isoform XB of Tenascin-X;>IPI:IPI00895929.2|SWISS-PROT:P22105-3|TREMBL:E7EPZ9|ENSEMBL:ENSP00000364393;ENSP00000364396|REFSEQ:NP_061978|VEGA:OTTHUMP00000174881 Tax_Id=9606 Gen	1	N	LHTNYTATVRGLRGPNLTSPASITFTTGLEA	0.013626	90.379	90.379	_GPN(de)LTSPASITFTTGLEAPR_	2	1016.02	-2.4959	NaN	NaN	NaN	NaN	0.208607	11.5183	NaN	NaN	NaN	NaN	NaN	NaN	NaN	NaN	NaN	NaN	NaN	NaN
IPI00001914;IPI00218686;IPI01009357;IPI00942796;IPI00917595;IPI01025683	45;45;45;45;45;45	IPI00001914	IPI00001914	>IPI:IPI00001914.1|SWISS-PROT:Q9Y680-1|TREMBL:D3DPF8;F8WE12|ENSEMBL:ENSP00000233092;ENSP00000335194|H-INV:HIT000001854|VEGA:OTTHUMP00000205706 Tax_Id=9606 Gene_Symbol=FKBP7 Isoform 1 of Peptidyl-prolyl cis-trans isomerase FKBP7;>IPI:IPI00218686.3|SWISS-PRO	1	N	ESTEEVKIEVLHRPENCSKTSKKGDLLNAHY	5.84663e-05	198.32	90.614	_IEVLHRPEN(de)CSK_	3	494.917	-1.1377	0.713017	8.86134	0.113525	10.7899	0.029945	7.92397	0.10712	39.0499	NaN	NaN	NaN	NaN	NaN	NaN	0.0238701	0	0.0185988	0
IPI00440932;IPI00981311;IPI00440933;IPI00947071	381;381;381;381	IPI00440932	IPI00440932	>IPI:IPI00440932.1|SWISS-PROT:Q13443-1|TREMBL:B4DDM8|ENSEMBL:ENSP00000419446|REFSEQ:NP_003807|H-INV:HIT000219784|VEGA:OTTHUMP00000216481 Tax_Id=9606 Gene_Symbol=ADAM9 Isoform 1 of Disintegrin and metalloproteinase domain-containing protein 9;>IPI:IPI009813	1	N	GAKSCIMNSGASGSRNFSSCSAEDFEKLTLN	0.011618	90.793	90.793	_N(de)FSSCSAEDFEK_	2	711.28	0.49983	0.0891725	11.8359	NaN	NaN	NaN	NaN	NaN	NaN	NaN	NaN	NaN	NaN	NaN	NaN	0.0143515	5.32869	NaN	NaN
IPI00939931;IPI00043215;IPI00515081	1228;1223;1214	IPI00939931	IPI00939931	>IPI:IPI00939931.2|TREMBL:C9JP68|ENSEMBL:ENSP00000359940|REFSEQ:NP_001164432 Tax_Id=9606 Gene_Symbol=IGSF1 immunoglobulin superfamily member 1 isoform 3;>IPI:IPI00043215.3|SWISS-PROT:Q8N6C5-1|ENSEMBL:ENSP00000355010|REFSEQ:NP_001546|VEGA:OTTHUMP00000024029	1	N	DGDFVINNVEGKGIGNYSCSYRLQAYPDIWS	0.000569055	130.98	90.827	_GIGN(de)YSCSYR_	2	589.251	-0.24881	NaN	NaN	NaN	NaN	0.196857	10.0292	0.171409	2.94379	0.143701	2.12233	0.0537632	12.7853	0.210252	10.0243	0.171637	10.6541	0.103906	17.4807
IPI00018311;IPI00964352;IPI00654584;IPI00011578;IPI00657724	229;229;229;113;113	IPI00018311	IPI00018311	>IPI:IPI00018311.1|SWISS-PROT:Q9Y639-2|ENSEMBL:ENSP00000290401|REFSEQ:NP_036560|VEGA:OTTHUMP00000174915 Tax_Id=9606 Gene_Symbol=NPTN Isoform 2 of Neuroplastin;>IPI:IPI00964352.1|SWISS-PROT:Q9Y639-5|TREMBL:F5GZD0;Q9UFM8|ENSEMBL:ENSP00000444548|REFSEQ:NP_001	1	N	GEYHCVYHFVSAPKANATIEVKAAPDITGHK	0.00149566	145.72	91.087	_AN(de)ATIEVK_	2	423.732	0.73511	0.656687	17.3118	3.18388	12.0951	1.94598	4.66198	2.1558	12.6652	1.6054	24.0634	1.41495	10.3219	1.66733	14.3828	1.19191	4.64445	NaN	NaN
IPI00414717;IPI00923461;IPI00641153	165;154;165	IPI00414717	IPI00414717	>IPI:IPI00414717.1|SWISS-PROT:Q92896-2|ENSEMBL:ENSP00000205061|REFSEQ:NP_036333 Tax_Id=9606 Gene_Symbol=GLG1 Isoform 2 of Golgi apparatus protein 1;>IPI:IPI00923461.1|TREMBL:B7Z8Y4|ENSEMBL:ENSP00000406946|REFSEQ:NP_001139138 Tax_Id=9606 Gene_Symbol=GLG1 Go	1	N	EISSDCNHLLWNYKLNLTTDPKFESVAREVC	0.00968912	120.99	91.087	_LN(de)LTTDPK_	2	451.745	-0.2906	0.466402	0	0.711247	0.475915	NaN	NaN	2.45879	5.2173	2.003	8.12354	2.55971	6.76816	2.05179	0	1.45305	0	2.07026	0
IPI00956390;IPI00005142;IPI00954560;IPI00216859;IPI00328245;IPI00165947;IPI00410124;IPI00410125;IPI00853405;IPI00012042;IPI01009504	110;77;77;77;77;69;77;77;77;77;77	IPI00956390	IPI00956390	>IPI:IPI00956390.1|ENSEMBL:ENSP00000393312|REFSEQ:NP_001167538 Tax_Id=9606 Gene_Symbol=FGFR1 basic fibroblast growth factor receptor 1 isoform 14 precursor;>IPI:IPI00005142.1|SWISS-PROT:P11362-1|ENSEMBL:ENSP00000400162|REFSEQ:NP_075598 Tax_Id=9606 Gene_Sym	1	N	QSINWLRDGVQLAESNRTRITGEEVEVQDSV	0.00112519	110.84	91.313	_DGVQLAESN(de)R_	2	545.262	-0.045648	NaN	NaN	NaN	NaN	0.125776	11.6864	0.0607371	18.4462	0.0575793	12.4561	0.0394399	3.9171	0.0331267	10.1406	0.0784572	15.7207	0.062814	8.26144
IPI00000075	82	IPI00000075	IPI00000075	>IPI:IPI00000075.3|SWISS-PROT:P01137|TREMBL:B2C8Z3;Q49IK8;Q49IL8;Q5PY19;Q671U8;Q671V1;Q7Z487;Q7Z488;Q86YU2|ENSEMBL:ENSP00000221930|REFSEQ:NP_000651|H-INV:HIT000029365 Tax_Id=9606 Gene_Symbol=TGFB1 Transforming growth factor beta-1	1	N	EVPPGPLPEAVLALYNSTRDRVAGESAEPEP	1.62873e-22	171.05	91.618	_LASPPSQGEVPPGPLPEAVLALYN(de)STR_	2	1381.22	0.58186	0.0234277	25.5973	0.586879	5.72182	0.203463	34.6266	0.117668	33.9451	0.664165	8.05502	0.261649	33.6628	0.331143	39.1307	0.261385	30.9031	0.471047	49.0174
IPI00073763	419	IPI00073763	IPI00073763	>IPI:IPI00073763.4|SWISS-PROT:Q9C0C4|TREMBL:Q53RE7;Q6P5A5;Q8NBN9;Q9NX92|ENSEMBL:ENSP00000306844|REFSEQ:NP_060259|H-INV:HIT000339272|VEGA:OTTHUMP00000161095 Tax_Id=9606 Gene_Symbol=SEMA4C Semaphorin-4C	1	N	VGPRWSRPLLVKKGTNFTHLVADRVTGLDGA	0.00811922	92.247	92.247	_KGTN(de)FTHLVADR_	3	453.905	-0.15098	NaN	NaN	NaN	NaN	0.238421	1.3682	0.246644	9.96442	0.250007	6.5604	0.311465	8.3787	0.220188	11.5506	0.233978	12.4933	0.260487	21.5082
IPI00219825;IPI00744835;IPI00873020;IPI00012503;IPI01013537	80;80;80;80;5	IPI00219825	IPI00219825	>IPI:IPI00219825.2|SWISS-PROT:P07602-2|TREMBL:B1AVU8;C9JIZ6;Q53FJ5|ENSEMBL:ENSP00000362212;ENSP00000378392|REFSEQ:NP_001035931|VEGA:OTTHUMP00000019777 Tax_Id=9606 Gene_Symbol=PSAP Uncharacterized protein;>IPI:IPI00744835.1|SWISS-PROT:P07602-3|TREMBL:B4DEK5	1	N	ICKDVVTAAGDMLKDNATEEEILVYLEKTCD	2.75576e-31	240.2	92.29	_DVVTAAGDMLKDN(de)ATEEEILVYLEK_	3	923.125	-1.4015	1.15767	9.14906	6.99486	19.2119	27.4162	12.4586	5.2849	11.1819	31.6179	12.9019	42.5412	25.5294	31.4961	64.7944	10.0557	18.5155	26.7047	46.2507
IPI00025874;IPI00793589;IPI01011639;IPI01015265	338;273;127;70	IPI00025874	IPI00025874	>IPI:IPI00025874.2|SWISS-PROT:P04843|TREMBL:Q53EP4;Q6IBR0;Q96HX3|ENSEMBL:ENSP00000296255|REFSEQ:NP_002941|H-INV:HIT000325275|VEGA:OTTHUMP00000216245 Tax_Id=9606 Gene_Symbol=RPN1 Dolichyl-diphosphooligosaccharide--protein glycosyltransferase subunit 1 precu	1	N	LPAAAQDVYYRDEIGNVSTSHLLILDDSVEM	3.38133e-18	175.52	92.492	_DEIGN(de)VSTSHLLILDDSVEM(ox)EIRPR_	3	952.475	0.26309	2.3437	37.2403	2.29608	3.12111	11.425	7.45851	9.83564	24.7937	4.52653	10.9821	5.97696	44.0616	4.72855	42.5772	5.09245	69.0443	4.32651	33.1311
IPI00301494	329	IPI00301494	IPI00301494	>IPI:IPI00301494.2|SWISS-PROT:Q8NCG5|ENSEMBL:ENSP00000341206;ENSP00000441204|REFSEQ:NP_001159867;NP_005760|H-INV:HIT000070739|VEGA:OTTHUMP00000174926 Tax_Id=9606 Gene_Symbol=CHST4 Carbohydrate sulfotransferase 4	1	N	GMGDHAFHTNARDALNVSQAWRWSLPYEKVS	0.00734134	92.866	92.866	_DALN(de)VSQAWR_	2	580.788	0.064195	NaN	NaN	NaN	NaN	NaN	NaN	0.114407	0	0.159903	2.09784	NaN	NaN	NaN	NaN	NaN	NaN	0.194637	0
IPI00026249;IPI00956130	175;175	IPI00026249	IPI00026249	>IPI:IPI00026249.4|SWISS-PROT:Q03924|TREMBL:E9PAX9|ENSEMBL:ENSP00000282869|REFSEQ:NP_056936|H-INV:HIT000195786|VEGA:OTTHUMP00000210209 Tax_Id=9606 Gene_Symbol=ZNF117 Zinc finger protein 117;>IPI:IPI00956130.2|ENSEMBL:ENSP00000381683 Tax_Id=9606 Gene_Symbol	1	N	TGEKPYKCKECGKAFNQTSHLIRHKRIHTEE	0.00322522	102.06	93.111	_AFN(de)QTSHLIR_	2	594.312	-0.13065	0.0398243	21.3159	0.119514	26.996	0.069531	0	0.0354558	0	0.0463002	10.574	0.0313175	24.2751	0.03457	6.29016	NaN	NaN	0.0346772	20.2
IPI01013136;IPI00010405;IPI00644416	318;315;315	IPI01013136	IPI01013136	>IPI:IPI01013136.1|TREMBL:A2VCQ3|ENSEMBL:ENSP00000442826 Tax_Id=9606 Gene_Symbol=ROR1 ROR1 protein (Fragment);>IPI:IPI00010405.4|SWISS-PROT:Q01973-1|ENSEMBL:ENSP00000360120|REFSEQ:NP_005003|H-INV:HIT000196965|VEGA:OTTHUMP00000010573 Tax_Id=9606 Gene_Symbol	1	N	GIPMADPINKNHKCYNSTGVDYRGTVSVTKS	0.00699045	93.258	93.258	_CYN(de)STGVDYR_	2	618.254	0.066347	NaN	NaN	NaN	NaN	NaN	NaN	NaN	NaN	0.0384806	14.3532	0.0227986	26.9742	0.0374975	14.6683	0.036284	8.74781	0.0267589	4.28859
IPI00024129	190	IPI00024129	IPI00024129	>IPI:IPI00024129.1|SWISS-PROT:P45877|TREMBL:A8K2Q6|ENSEMBL:ENSP00000303057|REFSEQ:NP_000934|H-INV:HIT000271981|VEGA:OTTHUMP00000159172 Tax_Id=9606 Gene_Symbol=PPIC Peptidyl-prolyl cis-trans isomerase C	1	N	SIELQATDGHDRPLTNCSIINSGKIDVKTPF	2.0309e-08	97.877	93.596	_VIDGM(ox)TVVHSIELQATDGHDRPLTN(de)CSIINSGK_	4	899.444	-1.5216	1.21635	49.3337	0.676065	8.07748	0.138265	34.2368	0.150971	7.43123	0.147774	13.9413	0.36317	50.9386	0.461692	0	0.383351	13.8624	0.270295	13.0843
IPI00746431;IPI00072743;IPI00966842;IPI00968290;IPI00965158;IPI00964928;IPI00965601;IPI00554568;IPI00966857;IPI00967592;IPI00795658;IPI00793116;IPI00848208;IPI00965136;IPI00966601;IPI00967814	95;72;72;72;50;72;72;72;72;72;25;72;50;72;72;72	IPI00746431	IPI00746431	>IPI:IPI00746431.1|TREMBL:D6RCR8|ENSEMBL:ENSP00000388457;ENSP00000425539|REFSEQ:NP_001035272|H-INV:HIT000335234|VEGA:OTTHUMP00000217628 Tax_Id=9606 Gene_Symbol=CLDND1 claudin domain-containing protein 1 isoform b;>IPI:IPI00072743.3|SWISS-PROT:Q9NY35-1|ENSE	1	N	DEADEKTYNDALFRYNGTVGLWRRCITIPKN	1.29154e-05	150.08	93.649	_YN(de)GTVGLWR_	2	533.769	0.20794	0.0396802	14.4481	0.036554	8.34453	0.0575641	9.70627	0.0754749	4.58208	0.0705707	9.90579	0.085784	22.9367	0.118514	37.9222	0.119676	1.48818	0.0677452	13.2929
IPI00298281	576	IPI00298281	IPI00298281	>IPI:IPI00298281.4|SWISS-PROT:P11047|TREMBL:Q6NVY8|ENSEMBL:ENSP00000258341|REFSEQ:NP_002284|H-INV:HIT000191137|VEGA:OTTHUMP00000033450 Tax_Id=9606 Gene_Symbol=LAMC1 Laminin subunit gamma-1	1	N	APAKFLGKQVLSYGQNLSFSFRVDRRDTRLS	1.39548e-17	256.52	93.823	_QVLSYGQN(de)LSFSFR_	2	823.912	0.42443	NaN	NaN	0.135993	8.55867	0.200882	42.6827	NaN	NaN	0.175952	18.2649	0.115086	24.3196	0.0803917	0	0.0421838	0	0.178632	2.81752
IPI00015102;IPI00807403;IPI00944977;IPI00795504	167;167;167;116	IPI00015102	IPI00015102	>IPI:IPI00015102.2|SWISS-PROT:Q13740-1|TREMBL:B3KNN9|ENSEMBL:ENSP00000305988|REFSEQ:NP_001618|H-INV:HIT000028614|VEGA:OTTHUMP00000214313 Tax_Id=9606 Gene_Symbol=ALCAM Isoform 1 of CD166 antigen;>IPI:IPI00807403.1|SWISS-PROT:Q13740-2 Tax_Id=9606 Gene_Symbol	1	N	KKLGDCISEDSYPDGNITWYRNGKVLHPLEG	7.24566e-25	256.67	93.92	_LGDCISEDSYPDGN(de)ITWYR_	2	1131.49	0.43113	1.01012	3.54143	0.660582	17.4464	0.147581	17.2248	0.165241	24.1107	0.0868113	9.77962	0.0511509	8.18285	0.312505	11.99	0.539455	1.36099	0.208055	9.69156
IPI01013306;IPI00871467;IPI01011905;IPI00334532;IPI00646281	481;479;481;479;474	IPI01013306	IPI01013306	>IPI:IPI01013306.1|TREMBL:A8K139;F5H025|ENSEMBL:ENSP00000438430 Tax_Id=9606 Gene_Symbol=L1CAM Uncharacterized protein;>IPI:IPI00871467.2|SWISS-PROT:P32004-1|TREMBL:Q7Z3Z9|ENSEMBL:ENSP00000359074;ENSP00000359077|REFSEQ:NP_000416|H-INV:HIT000196402|VEGA:OTTH	1	N	DGTTVLQDERFFPYANGTLGIRDLQANDTGR	0.000227612	168.02	94.191	_FFPYAN(de)GTLGIR_	2	678.851	-0.22174	NaN	NaN	NaN	NaN	0.316642	9.51462	0.309348	10.1267	0.521003	6.27348	0.400018	5.32827	0.425634	6.79193	0.216077	12.0336	0.396735	13.1455
IPI00012989;IPI00644131;IPI00925850	367;366;306	IPI00012989	IPI00012989	>IPI:IPI00012989.2|SWISS-PROT:O00754|TREMBL:A8K6A7;Q59E90|ENSEMBL:ENSP00000395473|REFSEQ:NP_000519|H-INV:HIT000029880|VEGA:OTTHUMP00000209823 Tax_Id=9606 Gene_Symbol=MAN2B1 Lysosomal alpha-mannosidase;>IPI:IPI00644131.1|TREMBL:Q93093|ENSEMBL:ENSP0000022136	1	N	LYSTPACYLWELNKANLTWSVKHDDFFPYAD	0.00294819	138.4	94.85	_AN(de)LTWSVK_	2	460.248	0.022534	NaN	NaN	NaN	NaN	0.0992659	10.7602	0.107631	12.8004	0.121635	12.5362	0.152774	7.89555	0.145444	22.3756	0.199939	2.36931	0.177401	8.2912
IPI00293074;IPI00549521;IPI01017978;IPI00645589	200;200;200;198	IPI00293074	IPI00293074	>IPI:IPI00293074.7|SWISS-PROT:Q8IWA5-2 Tax_Id=9606 Gene_Symbol=SLC44A2 Isoform 2 of Choline transporter-like protein 2;>IPI:IPI00549521.4|SWISS-PROT:Q8IWA5-1|ENSEMBL:ENSP00000336888|REFSEQ:NP_065161|H-INV:HIT000433448 Tax_Id=9606 Gene_Symbol=SLC44A2 Isofor	1	N	VGNETTYEDGHGSRKNITDLVEGAKKANGVL	0.00192574	112.44	95.273	_KN(de)ITDLVEGAK_	2	594.827	0.060208	0.241296	3.21414	0.168659	8.78527	0.27288	9.17463	0.427884	8.16528	0.182824	7.39371	0.0969693	18.3987	0.0647145	4.6838	0.166163	9.22185	0.139489	5.10397
IPI00414717;IPI00923461;IPI00641153	786;775;786	IPI00414717	IPI00414717	>IPI:IPI00414717.1|SWISS-PROT:Q92896-2|ENSEMBL:ENSP00000205061|REFSEQ:NP_036333 Tax_Id=9606 Gene_Symbol=GLG1 Isoform 2 of Golgi apparatus protein 1;>IPI:IPI00923461.1|TREMBL:B7Z8Y4|ENSEMBL:ENSP00000406946|REFSEQ:NP_001139138 Tax_Id=9606 Gene_Symbol=GLG1 Go	1	N	KKKVDVVICLSTTVRNDTLQEAKEHRVSLKC	0.00815887	125.82	95.358	_N(de)DTLQEAK_	2	460.222	1.2809	0.0350217	64.3446	NaN	NaN	0.206799	5.0408	0.17826	16.739	0.046029	11.016	0.0475604	26.5072	0.0501048	45.7535	0.0314397	31.653	0.0395161	20.6731
IPI00027235;IPI00162735;IPI00939169	300;300;226	IPI00027235	IPI00027235	>IPI:IPI00027235.1|SWISS-PROT:O75882-1|TREMBL:C9IZD4|ENSEMBL:ENSP00000262919|REFSEQ:NP_647537|VEGA:OTTHUMP00000030103 Tax_Id=9606 Gene_Symbol=ATRN Isoform 1 of Attractin;>IPI:IPI00162735.3|SWISS-PROT:O75882-2|TREMBL:B4DZ36|ENSEMBL:ENSP00000416587|REFSEQ:NP	1	N	PHCTDNCGFPHRGICNSSDVRGCSCFSDWQG	0.00367015	111.61	95.502	_GICN(de)SSDVR_	2	504.724	0.22175	0.0563841	13.8944	0.0203694	18.8611	0.111541	0	NaN	NaN	0.042433	19.0379	NaN	NaN	0.0749168	10.6905	0.0692169	21.7616	0.0441768	17.6611
IPI00790445;IPI00910110;IPI00151710;IPI00917081	514;493;493;475	IPI00790445	IPI00790445	>IPI:IPI00790445.2|TREMBL:B9EGG0|ENSEMBL:ENSP00000409126|REFSEQ:NP_001191732 Tax_Id=9606 Gene_Symbol=ANO6 anoctamin-6 isoform d;>IPI:IPI00910110.2|TREMBL:B4DZA5;E9PCT2|ENSEMBL:ENSP00000391417;ENSP00000413840|REFSEQ:NP_001136151;NP_001136152 Tax_Id=9606 Gen	1	N	LSVFIVFSAKLPKNINGTDPIQKYLTPQTAT	0.000590867	129.16	95.573	_NIN(de)GTDPIQK_	2	550.783	0.70945	0.0688837	7.14124	0.125791	4.1691	0.200661	14.7868	0.221823	5.40476	0.14186	2.81119	0.103069	10.6671	0.166414	4.06782	0.127693	4.81098	0.125132	12.2184
IPI00971173;IPI00013162;IPI00465447;IPI00946319	182;157;157;83	IPI00971173	IPI00971173	>IPI:IPI00971173.1|SWISS-PROT:P41217-3|ENSEMBL:ENSP00000420298|REFSEQ:NP_001004196|VEGA:OTTHUMP00000214501 Tax_Id=9606 Gene_Symbol=CD200 Isoform 3 of OX-2 membrane glycoprotein;>IPI:IPI00013162.4|SWISS-PROT:P41217-1 Tax_Id=9606 Gene_Symbol=CD200 Isoform 1	1	N	QPIVSLHYKFSEDHLNITCSATARPAPMVFW	0.000472967	175.29	95.981	_FSEDHLN(de)ITCSATAR_	3	574.93	0.18176	0.334649	38.0311	NaN	NaN	0.309049	6.11931	0.325224	12.7416	0.143914	5.557	0.412042	7.17849	0.445596	7.09231	0.293772	13.2117	0.292498	13.107
IPI00291755;IPI00871723	405;405	IPI00291755	IPI00291755	>IPI:IPI00291755.6|SWISS-PROT:Q8TEM1-1|ENSEMBL:ENSP00000254508|REFSEQ:NP_079199|VEGA:OTTHUMP00000208000 Tax_Id=9606 Gene_Symbol=NUP210 Isoform 1 of Nuclear pore membrane glycoprotein 210;>IPI:IPI00871723.1|SWISS-PROT:Q8TEM1-2|H-INV:HIT000262424 Tax_Id=9606	1	N	TVLPAEFFEVLSSSQNGSYHRIRALKRGQTA	7.67835e-16	175.56	96.016	_IETVLPAEFFEVLSSSQN(de)GSYHR_	2	1306.14	2.0426	NaN	NaN	NaN	NaN	0.54314	30.9227	0.780511	52.7923	1.50165	5.29418	1.7274	68.7685	0.818651	66.6867	0.851737	23.0605	1.50349	41.0845
IPI00020557	2620	IPI00020557	IPI00020557	>IPI:IPI00020557.2|SWISS-PROT:Q07954|TREMBL:Q59FG2;Q6LAF4;Q6LBN5|ENSEMBL:ENSP00000243077|REFSEQ:NP_002323|H-INV:HIT000321395 Tax_Id=9606 Gene_Symbol=LRP1 Prolow-density lipoprotein receptor-related protein 1	1	N	CGVGEFRCRDGTCIGNSSRCNQFVDCEDASD	0.000955807	115.57	96.171	_DGTCIGN(de)SSR_	2	534.225	1.1724	0.26711	9.65527	0.189576	9.91862	0.251528	6.71069	0.23536	11.0136	0.109179	32.5153	0.193346	18.8696	0.19527	12.7682	0.246939	11.876	0.185579	17.3522
IPI00413788;IPI00914870;IPI00382815;IPI00184474	70;70;70;70	IPI00413788	IPI00413788	>IPI:IPI00413788.2|SWISS-PROT:Q5VW38-1|ENSEMBL:ENSP00000361483|REFSEQ:NP_001130029|VEGA:OTTHUMP00000022357 Tax_Id=9606 Gene_Symbol=GPR107 Isoform 1 of Protein GPR107;>IPI:IPI00914870.1|TREMBL:A8KAM7|ENSEMBL:ENSP00000361487|REFSEQ:NP_001130030 Tax_Id=9606 G	1	N	HLNTFGFFKDGYMVVNVSSLSLNEPEDKDVT	5.66262e-10	169.49	96.391	_DGYM(ox)VVN(de)VSSLSLNEPEDK_	2	1056.99	0.058368	NaN	NaN	NaN	NaN	0.156722	31.2598	0.169877	19.0781	NaN	NaN	NaN	NaN	NaN	NaN	NaN	NaN	NaN	NaN
IPI00027230;IPI00939289	445;195	IPI00027230	IPI00027230	>IPI:IPI00027230.3|SWISS-PROT:P14625|TREMBL:Q59FC6;Q5CAQ5|ENSEMBL:ENSP00000299767|REFSEQ:NP_003290|H-INV:HIT000262289 Tax_Id=9606 Gene_Symbol=HSP90B1 Endoplasmin;>IPI:IPI00939289.1|TREMBL:B4DHT9;B4DU71;E9PEX3|ENSEMBL:ENSP00000413047 Tax_Id=9606 Gene_Symbol	1	N	LNFVKGVVDSDDLPLNVSRETLQQHKLLKVI	0.00328774	127.36	96.414	_GVVDSDDLPLN(de)VSR_	2	743.873	-0.23227	0.0660842	8.52599	0.121067	18.8784	0.261922	25.8842	0.219849	0.999287	0.223071	13.7998	0.416395	10.3038	0.382169	9.33403	0.134906	6.28744	0.170509	13.7553
IPI00470809;IPI00885086;IPI00871817	527;492;374	IPI00470809	IPI00470809	>IPI:IPI00470809.4|SWISS-PROT:Q68CR1-1|ENSEMBL:ENSP00000382767|REFSEQ:NP_056002|VEGA:OTTHUMP00000218048 Tax_Id=9606 Gene_Symbol=SEL1L3 Isoform 1 of Protein sel-1 homolog 3;>IPI:IPI00885086.1|SWISS-PROT:Q68CR1-2|ENSEMBL:ENSP00000264868|H-INV:HIT000306747|VE	1	N	QALLEMDLLTVPRNQNESVSEIGGKIFEKAV	0.000460251	155.66	96.745	_NQN(de)ESVSEIGGK_	2	631.797	0.5677	0.0560365	11.1128	NaN	NaN	0.0565915	27.2648	0.116029	26.9094	0.0778598	9.2164	0.06044	7.97943	0.0720502	0.42837	0.136899	7.64595	0.106134	9.51779
IPI00010697;IPI00216225;IPI00216222;IPI00216223;IPI00216224;IPI00216221;IPI00921080;IPI00921401;IPI00917593	323;323;284;279;279;284;165;323;170	IPI00010697	IPI00010697	>IPI:IPI00010697.2|SWISS-PROT:P23229-1|ENSEMBL:ENSP00000264106;ENSP00000406694|VEGA:OTTHUMP00000205048 Tax_Id=9606 Gene_Symbol=ITGA6 Isoform Alpha-6X1X2B of Integrin alpha-6;>IPI:IPI00216225.2|SWISS-PROT:P23229-6|ENSEMBL:ENSP00000364369 Tax_Id=9606 Gene_Sy	1	N	VSKDEITFVSGAPRANHSGAVVLLKRDMKSA	0.000717233	143.97	97.163	_AN(de)HSGAVVLLKR_	4	317.189	-0.27065	NaN	NaN	0.513687	4.41812	1.12617	0.935136	1.34035	11.4317	1.78032	3.09401	1.33428	5.80376	1.08992	10.1038	0.874341	4.37156	0.873447	9.33114
IPI00293460	489	IPI00293460	IPI00293460	>IPI:IPI00293460.5|SWISS-PROT:O95477|TREMBL:A5D8U6;B2RUU2;B7XCW9;Q59HC0|ENSEMBL:ENSP00000363868|REFSEQ:NP_005493|H-INV:HIT000059758|VEGA:OTTHUMP00000021833 Tax_Id=9606 Gene_Symbol=ABCA1 ATP-binding cassette sub-family A member 1	1	N	VQSSNGSVYTWREAFNETNQAIRTISRFMEC	0.000662358	122.69	97.163	_EAFN(de)ETNQAIR_	2	647.307	0.3328	0.0567023	8.48128	NaN	NaN	NaN	NaN	0.0772499	9.1936	0.0825444	0	NaN	NaN	NaN	NaN	0.126494	3.10992	0.0803616	2.26271
IPI00382432	642	IPI00382432	IPI00382432	>IPI:IPI00382432.1|SWISS-PROT:Q3T906-1|TREMBL:Q68CM9;Q9NPW9;Q9NV34|ENSEMBL:ENSP00000299314|REFSEQ:NP_077288|H-INV:HIT000331461 Tax_Id=9606 Gene_Symbol=GNPTAB Isoform 1 of N-acetylglucosamine-1-phosphotransferase subunits alpha/beta	1	N	MQITVEVDTREGPKLNSTAQKGYENLVSPIT	0.0103607	100.69	97.163	_EGPKLN(de)STAQK_	2	587.309	0.18384	0.0701059	4.98436	0.033106	6.79671	0.201592	1.12322	0.151739	16.2798	0.132988	8.37464	0.209232	12.072	0.168221	7.1059	0.136675	17.0655	0.167375	15.5843
IPI00924788;IPI00002230;IPI00790972	327;319;154	IPI00924788	IPI00924788	>IPI:IPI00924788.2|SWISS-PROT:Q6PIU2-2|TREMBL:F5H7K4|ENSEMBL:ENSP00000392934;ENSP00000442464|REFSEQ:NP_001139748|VEGA:OTTHUMP00000210946 Tax_Id=9606 Gene_Symbol=NCEH1 neutral cholesterol ester hydrolase 1 isoform a;>IPI:IPI00002230.6|SWISS-PROT:Q6PIU2-1|EN	1	N	TSLDVEEAAAVRARLNWTSLLPASFTKNYKP	0.000146576	198.85	97.203	_LN(de)WTSLLPASFTK_	2	739.898	1.219	0.425215	44.4508	1.43093	5.48744	0.131189	2.04412	0.0329026	0	0.159336	3.0907	0.136176	22.6855	0.227782	18.0092	0.14059	47.5771	0.187424	7.91705
IPI00926820;IPI00926934;IPI00328342;IPI00927034;IPI00924711;IPI00021058;IPI00927879;IPI00387156;IPI00926539;IPI00719704;IPI00719757	805;792;796;792;788;681;677;672;692;582;346	IPI00926820	IPI00926820	>IPI:IPI00926820.1|TREMBL:B5M451;E9PDL9|ENSEMBL:ENSP00000390394|VEGA:OTTHUMP00000208478 Tax_Id=9606 Gene_Symbol=SLC4A7 Solute carrier family 4 sodium bicarbonate cotransporter member 7;>IPI:IPI00926934.1|TREMBL:B5M450;B5M453|ENSEMBL:ENSP00000414797|VEGA:OT	1	N	QWKKDNITAHNISWRNLTVSECKKLRGVFLG	0.00491545	121.09	97.431	_N(de)LTVSECKK_	2	540.274	0.64567	0.0466028	14.7923	0.0133871	0	0.128376	11.427	0.156942	44.8234	0.0291845	8.33892	0.0212597	31.0934	0.0655867	10.7316	0.0851438	8.9541	0.0358835	11.7099
IPI00939931;IPI00043215;IPI00515081	752;747;738	IPI00939931	IPI00939931	>IPI:IPI00939931.2|TREMBL:C9JP68|ENSEMBL:ENSP00000359940|REFSEQ:NP_001164432 Tax_Id=9606 Gene_Symbol=IGSF1 immunoglobulin superfamily member 1 isoform 3;>IPI:IPI00043215.3|SWISS-PROT:Q8N6C5-1|ENSEMBL:ENSP00000355010|REFSEQ:NP_001546|VEGA:OTTHUMP00000024029	1	N	EAFFTIQRMEDKDEGNYSCRTHTEKRPFKWS	0.00192269	143.17	97.463	_M(ox)EDKDEGN(de)YSCR_	2	760.785	0.42278	NaN	NaN	NaN	NaN	0.170222	4.62059	0.154116	6.96874	0.0801556	9.2959	0.0372677	32.9264	0.129941	5.60395	0.0582211	1.02305	0.0532508	23.474
IPI00153049;IPI00550854;IPI00884085;IPI00909135;IPI00910922	306;306;297;284;205	IPI00153049	IPI00153049	>IPI:IPI00153049.3|SWISS-PROT:Q9BRK3-2|ENSEMBL:ENSP00000399229|VEGA:OTTHUMP00000003098 Tax_Id=9606 Gene_Symbol=MXRA8 Isoform 2 of Matrix-remodeling-associated protein 8;>IPI:IPI00550854.2|SWISS-PROT:Q9BRK3-1|ENSEMBL:ENSP00000307887|REFSEQ:NP_115724|H-INV:H	1	N	VAEPHAEPPPRGSPGNGSSHSGAPGPDPTLA	0.000159649	111.65	97.502	_GSPGN(de)GSSHSGAPGPDPTLAR_	3	640.633	-0.31168	0.183068	3.09524	0.184578	12.6217	NaN	NaN	NaN	NaN	NaN	NaN	NaN	NaN	0.0159978	14.877	NaN	NaN	0.0089327	39.0699
IPI00383396;IPI00555659;IPI00439694;IPI00918016;IPI00917317;IPI00915836;IPI00917846;IPI00916010;IPI00917201	99;38;99;99;99;99;99;3;99	IPI00383396	IPI00383396	>IPI:IPI00383396.10|SWISS-PROT:Q7Z3C6-1|TREMBL:A8K140;B3KPP7;B4DYN3|ENSEMBL:ENSP00000355173;ENSP00000379983;ENSP00000386710|REFSEQ:NP_001070666;NP_076990|VEGA:OTTHUMP00000206046;OTTHUMP00000206048;OTTHUMP00000206049 Tax_Id=9606 Gene_Symbol=ATG9A Isoform 1	1	N	VSCVDYDILFANKMVNHSLHPTEPVKVTLPD	0.00831146	98.105	98.105	_M(ox)VN(de)HSLHPTEPVK_	3	502.585	-0.62754	NaN	NaN	0.0183794	15.852	0.0270945	25.802	0.0243419	19.777	0.0139565	18.5099	0.0328117	17.1427	0.0188384	10.4864	NaN	NaN	0.0135156	18.2546
IPI00413732;IPI00465432;IPI00941810;IPI00329352;IPI00333985;IPI00872411;IPI01009730;IPI01012164;IPI01013036	618;618;618;618;618;618;451;451;451	IPI00413732	IPI00413732	>IPI:IPI00413732.3|ENSEMBL:ENSP00000263012 Tax_Id=9606 Gene_Symbol=NOMO3;NOMO1 139 kDa protein;>IPI:IPI00465432.3|SWISS-PROT:Q5JPE7-1|ENSEMBL:ENSP00000370883|REFSEQ:NP_001004060|H-INV:HIT000027767 Tax_Id=9606 Gene_Symbol=NOMO2 Isoform 1 of Nodal modulator	1	N	EFYQDGNGRENVGIYNLSKGVNRFCLSKPGV	0.000339867	145.46	98.156	_ENVGIYN(de)LSK_	2	569.293	0.064456	0.163394	13.0612	0.200306	10.4805	0.818756	4.02075	0.872632	10.2884	0.473515	7.65405	0.594003	11.2134	0.45268	3.68052	0.376049	10.1737	0.443708	8.63012
IPI00743104	460	IPI00743104	IPI00743104	>IPI:IPI00743104.2|SWISS-PROT:P56199|TREMBL:B4DTY8|ENSEMBL:ENSP00000282588|REFSEQ:NP_852478|VEGA:OTTHUMP00000161814 Tax_Id=9606 Gene_Symbol=ITGA1 Integrin alpha-1	1	N	ASSGDVLYIAGQPRYNHTGQVIIYRMEDGNI	0.000724897	122.69	98.156	_YN(de)HTGQVIIYR_	2	682.851	0.20171	0.0751194	14.6473	0.53336	4.45557	0.060618	14.8548	0.077521	25.7472	0.103637	12.7824	0.0999232	14.7291	0.0862788	4.70632	0.0674035	3.88029	0.0632462	15.4462
IPI00329482;IPI00735310	742;735	IPI00329482	IPI00329482	>IPI:IPI00329482.5|SWISS-PROT:Q16363-1|TREMBL:B7Z938;E1P559|ENSEMBL:ENSP00000230538|REFSEQ:NP_001098676|VEGA:OTTHUMP00000017039 Tax_Id=9606 Gene_Symbol=LAMA4 Isoform 1 of Laminin subunit alpha-4;>IPI:IPI00735310.2|SWISS-PROT:Q16363-2|TREMBL:Q05CF9;Q5D044|E	1	N	AQQRLGQSRLITEEANRTTMEVQQATAPMAN	0.0148568	107.9	98.299	_LITEEAN(de)R_	2	473.746	0.012526	0.0315228	6.12304	0.104788	15.3924	NaN	NaN	NaN	NaN	NaN	NaN	NaN	NaN	NaN	NaN	NaN	NaN	NaN	NaN
IPI00016112	1178	IPI00016112	IPI00016112	>IPI:IPI00016112.6|SWISS-PROT:Q92626-1|ENSEMBL:ENSP00000252804|REFSEQ:NP_036425|H-INV:HIT000073735|VEGA:OTTHUMP00000199942 Tax_Id=9606 Gene_Symbol=PXDN Isoform 1 of Peroxidasin homolog	1	N	RDHGIPPYHDYRVYCNLSAAHTFEDLKNEIK	0.000817667	161.82	98.902	_VYCN(de)LSAAHTFEDLK_	3	590.279	-0.1324	0.876256	5.22159	0.201094	10.785	0.485463	2.44904	0.395287	13.7826	0.172361	5.44825	0.432141	27.1896	0.929901	39.5129	1.35154	33.9098	0.805886	12.9333
IPI00917650;IPI00186307	2294;162	IPI00917650	IPI00917650	>IPI:IPI00917650.2|SWISS-PROT:Q92508|ENSEMBL:ENSP00000301015;ENSP00000408244|REFSEQ:NP_001136336|H-INV:HIT000042370|VEGA:OTTHUMP00000210574 Tax_Id=9606 Gene_Symbol=PIEZO1 Protein PIEZO1;>IPI:IPI00186307.6|TREMBL:E7EUT2;Q96HU3|ENSEMBL:ENSP00000333704 Tax_Id	1	N	RISPPSRAQMKRELYNGTADITLRFTWNFQR	0.000738733	143.42	98.902	_ELYN(de)GTADITLR_	2	683.846	-0.74248	NaN	NaN	0.275606	7.53068	0.056692	0	NaN	NaN	NaN	NaN	NaN	NaN	NaN	NaN	NaN	NaN	NaN	NaN
IPI00019439;IPI00438355;IPI00930504;IPI00969129;IPI00328113	1112;1025;1079;1079;1067	IPI00019439;IPI00328113	IPI00328113	>IPI:IPI00019439.2|SWISS-PROT:P35556-1|ENSEMBL:ENSP00000262464;ENSP00000424571|REFSEQ:NP_001990|H-INV:HIT000217494|VEGA:OTTHUMP00000223149 Tax_Id=9606 Gene_Symbol=FBN2 Isoform 1 of Fibrillin-2;>IPI:IPI00438355.6|SWISS-PROT:Q75N90|TREMBL:A8KAY2;B3KTH3;B3KU5	1	N	KCRCDSGFALDSEERNCTDIDECRISPDLCG;KCRCNSGFALDMEERNCTDIDECRISPDLCG	0.00646207	104.79	98.943	_N(de)CTDIDECR_	2	592.221	0.16285	0.0583374	11.5097	NaN	NaN	0.0236343	10.8994	0.0175353	0	NaN	NaN	NaN	NaN	NaN	NaN	NaN	NaN	0.010114	0
IPI00010338;IPI00384454	156;156	IPI00010338	IPI00010338	>IPI:IPI00010338.1|SWISS-PROT:P13726|TREMBL:B2R6M5;Q8NCW7|ENSEMBL:ENSP00000334145|REFSEQ:NP_001984|H-INV:HIT000191101|VEGA:OTTHUMP00000012426 Tax_Id=9606 Gene_Symbol=F3 Tissue factor;>IPI:IPI00384454.1|TREMBL:Q86SE7;Q86WH3;Q86WH4|ENSEMBL:ENSP00000359226|RE	1	N	GQPTIQSFEQVGTKVNVTVEDERTLVRRNNT	3.58067e-07	215.56	99.283	_VN(de)VTVEDER_	2	531.259	3.9652	0.576584	8.54271	1.83635	6.31097	0.220302	0	NaN	NaN	0.20063	5.05538	0.204741	8.93774	0.209753	10.4968	0.178853	4.81322	0.149155	10.761
IPI00009198;IPI00926923	116;37	IPI00009198	IPI00009198	>IPI:IPI00009198.3|SWISS-PROT:P48307|TREMBL:Q8NAK6;Q8NE89;Q96QP2|ENSEMBL:ENSP00000222543|REFSEQ:NP_006519|H-INV:HIT000049104|VEGA:OTTHUMP00000162595 Tax_Id=9606 Gene_Symbol=TFPI2 Tissue factor pathway inhibitor 2;>IPI:IPI00926923.1|ENSEMBL:ENSP00000416370|	1	N	SVDDQCEGSTEKYFFNLSSMTCEKFFSGGCH	0.000918371	130.56	99.5	_YFFN(de)LSSM(ox)TCEK_	2	772.326	0.79795	0.289885	39.6085	0.0179029	0	NaN	NaN	NaN	NaN	NaN	NaN	NaN	NaN	NaN	NaN	NaN	NaN	NaN	NaN
IPI00014958;IPI00742670;IPI00290945;IPI00844348;IPI00976213	254;275;254;252;242	IPI00014958;IPI00742670	IPI00742670	>IPI:IPI00014958.1|SWISS-PROT:Q15165-1 Tax_Id=9606 Gene_Symbol=PON2 Isoform 1 of Serum paraoxonase/arylesterase 2;>IPI:IPI00742670.2|SWISS-PROT:Q15165-2|TREMBL:B4DKM6;B4DW02;Q6PJZ2|ENSEMBL:ENSP00000405211;ENSP00000440282|H-INV:HIT000282784|VEGA:OTTHUMP0000	1	N	ILAHEIHVLEKHTNMNLTQLKVLELDTLVDN	0.00121582	107.06	99.522	_HTNM(ox)N(de)LTQLK_	2	608.803	0.49409	0.250225	1.68108	0.260006	0.871518	0.207549	8.10431	0.23223	10.8656	0.248895	10.1119	0.331205	11.1464	0.328426	1.44827	0.365657	5.95298	0.48669	12.6511
IPI00297235;IPI00941283;IPI01014544	498;498;498	IPI00297235	IPI00297235	>IPI:IPI00297235.6|SWISS-PROT:Q9ULG6-2|TREMBL:A8K9T0|ENSEMBL:ENSP00000403400|REFSEQ:NP_001191379|H-INV:HIT000334080 Tax_Id=9606 Gene_Symbol=CCPG1;DYX1C1 cell cycle progression protein 1 isoform 2;>IPI:IPI00941283.1|SWISS-PROT:Q9ULG6-1|ENSEMBL:ENSP000003116	1	N	ETFLGSVKETFDAMKNSTKEFVRHHKEKIKQ	0.00224704	110.08	99.752	_ETFDAM(ox)KN(de)STK_	2	644.79	0.20908	0.0282	0.752028	0.119928	7.31543	0.0237837	14.5587	0.0194068	2.20261	0.0254823	10.3221	0.0245476	18.7054	0.0369377	11.5851	0.0110336	2.38907	0.0106587	6.33083
IPI00149044;IPI00921024;IPI00457232	953;877;131	IPI00149044	IPI00149044	>IPI:IPI00149044.9|SWISS-PROT:Q6N043-1|TREMBL:A8K124;B4DHL1|ENSEMBL:ENSP00000267807|REFSEQ:NP_060131|H-INV:HIT000390241 Tax_Id=9606 Gene_Symbol=ZNF280D cDNA FLJ56078, highly similar to Suppressor of hairy wing homolog 4;>IPI:IPI00921024.1|SWISS-PROT:Q6N043	1	N	RFSSKNIKDLRLASDNVSIDQFLRKRHEPES	0.0060756	108.59	100.38	_LASDN(de)VSIDQFLR_	2	739.878	-0.28349	0.0048444	36.8074	NaN	NaN	0.201954	31.9374	0.0995059	30.1921	0.0997746	7.18159	0.153032	34.6174	0.153197	46.2406	0.0766587	72.8612	0.104767	43.0843
IPI00552093	107	IPI00552093	IPI00552093	>IPI:IPI00552093.3|SWISS-PROT:Q86WK7|TREMBL:Q494V5|ENSEMBL:ENSP00000323096;ENSP00000439268|REFSEQ:NP_942015|H-INV:HIT000001566;HIT000386561|VEGA:OTTHUMP00000212652 Tax_Id=9606 Gene_Symbol=AMIGO3 Amphoterin-induced protein 3	1	N	LDHNELDALGRGVFVNASGLRLLDLSSNTLR	0.00533287	118.4	100.88	_GVFVN(de)ASGLR_	2	510.777	0.26485	NaN	NaN	NaN	NaN	0.0570879	9.57149	0.0569147	0.36557	0.0962176	31.473	0.127381	16.7651	0.0332821	0	0.0628802	21.9328	0.0619281	16.1116
IPI00549891;IPI00040900;IPI00552241	108;82;108	IPI00549891	IPI00549891	>IPI:IPI00549891.3|SWISS-PROT:Q7LGA3-1|TREMBL:B3KN15|ENSEMBL:ENSP00000359581|REFSEQ:NP_036394|VEGA:OTTHUMP00000011908 Tax_Id=9606 Gene_Symbol=HS2ST1 Isoform 1 of Heparan sulfate 2-O-sulfotransferase 1;>IPI:IPI00040900.5|SWISS-PROT:Q7LGA3-2|TREMBL:A6ND99|EN	1	N	AYDLCAKNKYHVLHINTTKNNPVMSLQDQVR	0.000546454	132.88	100.88	_YHVLHIN(de)TTK_	3	409.556	0.45128	0.1078	16.7226	0.205105	15.3891	0.298665	5.40678	0.256644	4.88658	0.0248171	3.62371	0.484033	6.12895	0.0179384	0	NaN	NaN	0.0139199	0
IPI00384734;IPI00012977;IPI00953552;IPI00377135;IPI00383474;IPI00909099;IPI00921230;IPI00375709;IPI00099583;IPI01013649;IPI00982004;IPI00982560;IPI00946485;IPI00945614;IPI00946114;IPI00980260;IPI00946997;IPI00947519;IPI00945757;IPI00947159;IPI01008714;IPI00945279	113;115;73;73;115;115;115;115;115;115;92;73;73;115;73;115;73;115;73;97;73;73	IPI00384734	IPI00384734	>IPI:IPI00384734.1|TREMBL:P78409;Q7KYR6 Tax_Id=9606 Gene_Symbol=BTN3A2 Butyrophilin;>IPI:IPI00012977.1|SWISS-PROT:O00478|TREMBL:A8K6Q7;Q53FI5;Q53FK5|ENSEMBL:ENSP00000244519|REFSEQ:NP_008925|H-INV:HIT000037345|VEGA:OTTHUMP00000016166 Tax_Id=9606 Gene_Symbol	1	N	LRDGITAGKAALRIHNVTASDSGKYLCYFQH	0.000844836	111.63	100.93	_IHN(de)VTASDSGK_	2	565.278	-0.16214	0.0179081	15.9584	0.0391452	13.2209	0.0331295	14.5587	0.0268646	32.8266	0.0192713	0.638255	NaN	NaN	0.0156969	10.195	NaN	NaN	0.0128388	20.3963
IPI00030887;IPI01010120	191;123	IPI00030887	IPI00030887	>IPI:IPI00030887.1|SWISS-PROT:Q06418|TREMBL:B4DIA4;Q12787;Q15879;Q59FM9;Q8N6J3|ENSEMBL:ENSP00000263798|REFSEQ:NP_006284|H-INV:HIT000101072|VEGA:OTTHUMP00000160861 Tax_Id=9606 Gene_Symbol=TYRO3 Tyrosine-protein kinase receptor TYRO3;>IPI:IPI01010120.1|TREMB	1	N	GTTKIGGPAPSPSVLNVTGVTQSTMFSCEAH	4.00005e-07	101.45	101.45	_IGGPAPSPSVLN(de)VTGVTQSTM(ox)FSCEAHNLK_	3	1039.51	0.14971	NaN	NaN	NaN	NaN	0.138156	0	0.157767	0	NaN	NaN	0.0833601	24.3808	0.164389	2.84899	0.280358	3.3096	0.189332	4.26495
IPI00908404;IPI00012102;IPI01011079;IPI00979679;IPI01010523	437;405;385;349;191	IPI00908404	IPI00908404	>IPI:IPI00908404.2|TREMBL:B4E284;F6S8M0|ENSEMBL:ENSP00000438497|VEGA:OTTHUMP00000239532 Tax_Id=9606 Gene_Symbol=GNS cDNA FLJ51188, highly similar to N-acetylglucosamine-6-sulfatase;>IPI:IPI00012102.1|SWISS-PROT:P15586|TREMBL:A8K6V6|ENSEMBL:ENSP00000258145|	1	N	QMDGMSLLPILRGASNLTWRSDVLVEYQGEG	0.00773728	126.07	101.65	_GASN(de)LTWR_	2	453.227	-0.1492	0.605723	7.22298	0.919716	9.44479	0.521629	20.674	0.466156	16.2168	0.589458	2.12091	0.752097	10.7118	0.466045	4.46602	0.498692	4.57734	0.531948	8.19608
IPI00884105;IPI00908532;IPI00556655	249;196;238	IPI00884105	IPI00884105	>IPI:IPI00884105.2|SWISS-PROT:P11279|TREMBL:B3KRY3|ENSEMBL:ENSP00000333298|REFSEQ:NP_005552|H-INV:HIT000091043|VEGA:OTTHUMP00000018748 Tax_Id=9606 Gene_Symbol=LAMP1 Lysosome-associated membrane glycoprotein 1;>IPI:IPI00908532.1|TREMBL:B4DWL3|ENSEMBL:ENSP00	1	N	ASMGLQLNLTYERKDNTTVTRLLNINPNKTS	4.71276e-09	228.05	101.65	_KDN(de)TTVTR_	2	468.243	0.084601	0.260203	16.0874	0.214321	8.78703	0.126055	10.6017	0.128525	9.86135	0.254754	12.9052	0.306371	22.8007	0.296467	14.6428	0.486897	6.33536	0.352171	24.0536
IPI01013466;IPI00293327;IPI00478728;IPI01013067	200;184;157;54	IPI01013466	IPI01013466	>IPI:IPI01013466.1|TREMBL:E7EPF7|ENSEMBL:ENSP00000353032|VEGA:OTTHUMP00000240229 Tax_Id=9606 Gene_Symbol=P2RX4 P2X purinoceptor;>IPI:IPI00293327.4|SWISS-PROT:Q99571|TREMBL:B7Z6W8|ENSEMBL:ENSP00000336607|REFSEQ:NP_002551|H-INV:HIT000221846|VEGA:OTTHUMP00000	1	N	DDTHVPQPAFLKAAENFTLLVKNNIWYPKFN	0.000426851	141.08	101.93	_AAEN(de)FTLLVK_	2	553.808	0.24753	0.051068	13.3678	0.157572	9.12979	0.105202	2.03738	0.106325	18.2099	0.122196	11.744	0.178578	15.8682	0.105185	6.9664	0.0619621	17.8816	0.0674207	7.17385
IPI00302966;IPI00302309	634;634	IPI00302966	IPI00302966	>IPI:IPI00302966.5|SWISS-PROT:Q96AE7|TREMBL:Q9H906|ENSEMBL:ENSP00000039989|REFSEQ:NP_060729|H-INV:HIT000037897|VEGA:OTTHUMP00000232806 Tax_Id=9606 Gene_Symbol=TTC17 Tetratricopeptide repeat protein 17;>IPI:IPI00302309.6|TREMBL:Q6MZP1;Q8NEC0;Q9NV73;Q9NVK3;Q	1	N	WLILNEAGLYWRAVGNSTFAIACLQRALNLA	0.0113665	102.52	102.52	_AVGN(de)STFAIACLQR_	2	754.88	0.46256	NaN	NaN	NaN	NaN	0.100327	19.4302	0.12156	11.4988	0.0295381	5.37931	0.0480786	24.2243	0.0848302	6.75032	0.116111	6.39832	0.0822171	9.1026
IPI00218424;IPI00218422;IPI00977947;IPI00216602;IPI00873362;IPI00384713;IPI00216604;IPI01011743;IPI00910530;IPI00759837;IPI01015716;IPI00940780	337;321;321;318;318;318;318;229;248;203;229;318	IPI00218424	IPI00218424	>IPI:IPI00218424.4|SWISS-PROT:P21802-1|TREMBL:D3DRD5;D3DRD9|ENSEMBL:ENSP00000351276|REFSEQ:NP_000132|H-INV:HIT000196672|VEGA:OTTHUMP00000020621 Tax_Id=9606 Gene_Symbol=FGFR2 Fibroblast growth factor receptor 2 precursor;>IPI:IPI00218422.1|SWISS-PROT:P21802	1	N	PDGLPYLKVLKAAGVNTTDKEIEVLYIRNVT	0.00191518	116.96	102.64	_AAGVN(de)TTDKEIEVLYIR_	3	631.67	-0.15363	NaN	NaN	NaN	NaN	0.0812833	0	NaN	NaN	0.179464	39.7395	0.128391	8.95697	0.144702	4.08633	0.259914	11.3217	0.252272	12.0875
IPI00021396	46	IPI00021396	IPI00021396	>IPI:IPI00021396.1|SWISS-PROT:P35968|TREMBL:A2RRS0;B4DEK3;B5A925;C5IFA0;Q59EB0|ENSEMBL:ENSP00000263923|REFSEQ:NP_002244|H-INV:HIT000063201|VEGA:OTTHUMP00000158928 Tax_Id=9606 Gene_Symbol=KDR Vascular endothelial growth factor receptor 2	1	N	LPRLSIQKDILTIKANTTLQITCRGQRDLDW	0.00285948	103.43	103.43	_AN(de)TTLQITCR_	2	589.795	-0.31057	NaN	NaN	NaN	NaN	NaN	NaN	NaN	NaN	NaN	NaN	0.0755935	4.81384	0.0923202	6.40009	0.0738279	14.6917	0.0697161	11.4883
IPI00002714;IPI00971192;IPI00910436;IPI01015225;IPI00975563;IPI00383937;IPI00386812	204;204;176;147;204;7;48	IPI00002714	IPI00002714	>IPI:IPI00002714.8|SWISS-PROT:Q9UBP4|TREMBL:B3KS70;B4DID6;Q6PQ81|ENSEMBL:ENSP00000314910;ENSP00000379762|REFSEQ:NP_001018067;NP_037385;NP_056965|H-INV:HIT000059783|VEGA:OTTHUMP00000230783;OTTHUMP00000230784 Tax_Id=9606 Gene_Symbol=DKK3 cDNA FLJ52545, highl	1	N	LCVWGHCTKMATRGSNGTICDNQRDCQPGLC	0.00206283	103.44	103.44	_GSN(de)GTICDNQR_	2	611.759	0.010502	0.0648114	13.5051	0.0347288	9.94087	0.0104226	0	0.0130136	17.4245	NaN	NaN	NaN	NaN	0.0146567	17.127	0.0161425	0	0.0110041	10.4396
IPI00853369;IPI00816626;IPI00941351	127;127;127	IPI00853369	IPI00853369	>IPI:IPI00853369.1|SWISS-PROT:O15031|TREMBL:A6QRH2;Q2TBE4;Q3LIB1|ENSEMBL:ENSP00000352288;ENSP00000409171|REFSEQ:NP_036533|VEGA:OTTHUMP00000196636 Tax_Id=9606 Gene_Symbol=PLXNB2 Plexin-B2;>IPI:IPI00816626.1|TREMBL:A0PK02;E2PU09;E7EQZ5|ENSEMBL:ENSP0000039262	1	N	CGSLFKGICALRALSNISLRLFYEDGSGEKS	0.00160489	145.17	103.56	_ALSN(de)ISLR_	2	437.753	0.14111	0.295649	6.2508	0.594309	8.92405	0.373326	2.80842	0.376422	12.0025	0.427993	7.318	0.282641	8.60187	0.407121	6.59128	0.356803	7.08725	0.320278	5.85909
IPI00013303	300	IPI00013303	IPI00013303	>IPI:IPI00013303.2|SWISS-PROT:Q13449|TREMBL:B2RCU8|ENSEMBL:ENSP00000419000|REFSEQ:NP_002329|H-INV:HIT000051144|VEGA:OTTHUMP00000214774 Tax_Id=9606 Gene_Symbol=LSAMP Limbic system-associated membrane protein	1	N	YGNYTCVAANKLGVTNASLVLFRPGSVRGIN	8.93054e-05	143.25	103.76	_LGVTN(de)ASLVLFRPGSVR_	3	596.344	-0.20624	NaN	NaN	NaN	NaN	0.205851	12.1369	0.0913428	2.47574	0.18764	25.2486	0.0838954	21.5216	0.14233	5.57378	0.120432	5.79576	0.169307	6.51522
IPI00552690;IPI00980074;IPI00470937;IPI00979124;IPI00644648;IPI00015756;IPI00555714	462;462;462;462;462;462;319	IPI00552690	IPI00552690	>IPI:IPI00552690.4|TREMBL:B4DHC3;E9PGC5|ENSEMBL:ENSP00000357190|VEGA:OTTHUMP00000233055 Tax_Id=9606 Gene_Symbol=PTPRK Uncharacterized protein;>IPI:IPI00980074.1|TREMBL:B7ZMG0|ENSEMBL:ENSP00000432973|VEGA:OTTHUMP00000233080 Tax_Id=9606 Gene_Symbol=PTPRK Unc	1	N	PKAPQHVVNHLPPYTNVSLKMILTNPEGRKE	0.000116345	130.27	103.79	_APQHVVNHLPPYTN(de)VSLK_	4	504.523	0.56407	NaN	NaN	NaN	NaN	0.263281	47.9911	0.353618	14.6602	0.193549	33.868	0.194459	61.2112	0.262395	46.9464	0.234364	10.3499	0.113475	32.7365
IPI00218019;IPI00019906;IPI00394877;IPI01010766	268;152;88;59	IPI00218019	IPI00218019	>IPI:IPI00218019.1|SWISS-PROT:P35613-1|TREMBL:B4DNE1|ENSEMBL:ENSP00000333769|REFSEQ:NP_001719 Tax_Id=9606 Gene_Symbol=BSG Isoform 1 of Basigin;>IPI:IPI00019906.1|SWISS-PROT:P35613-2|TREMBL:B4DY23;Q54A51|ENSEMBL:ENSP00000343809|REFSEQ:NP_940991|H-INV:HIT000	1	N	WAWYKITDSEDKALMNGSESRFFVSSSQGRS	4.29108e-12	239.86	103.88	_ITDSEDKALMN(de)GSESR_	3	585.268	0.0416	4.94751	3.70124	7.85755	1.5839	24.3335	7.6784	25.4896	8.35771	31.1558	3.35824	23.3786	10.4855	26.0946	9.13199	28.6666	3.8627	25.2694	6.03178
IPI00000877;IPI01011324;IPI01010461;IPI00982087;IPI00922838	931;922;780;587;913	IPI00000877	IPI00000877	>IPI:IPI00000877.1|SWISS-PROT:Q9Y4L1|TREMBL:A8C1Z0;Q6IN67|ENSEMBL:ENSP00000384144|REFSEQ:NP_001124463;NP_006380|H-INV:HIT000220888|VEGA:OTTHUMP00000232709 Tax_Id=9606 Gene_Symbol=HYOU1 Hypoxia up-regulated protein 1;>IPI:IPI01011324.1|TREMBL:B3KXH0;B7Z766|	1	N	PRPKDKNGTRAEPPLNASASDQGEKVIPPAG	0.00601737	106.82	103.88	_AEPPLN(de)ASASDQGEK_	2	757.852	0.21204	1.38017	8.62723	3.92406	1.85197	8.63828	3.14077	11.4558	5.14124	7.01634	6.40549	5.903	5.06229	5.92083	1.79693	6.14611	1.99686	7.77624	8.00542
IPI00299158;IPI00219427;IPI00219425;IPI00219426	120;120;120;120	IPI00299158	IPI00299158	>IPI:IPI00299158.1|SWISS-PROT:P15151-1|TREMBL:A8K4I1;B3KSS4|ENSEMBL:ENSP00000402060|REFSEQ:NP_006496|H-INV:HIT000194931|VEGA:OTTHUMP00000200165 Tax_Id=9606 Gene_Symbol=PVR Isoform Alpha of Poliovirus receptor;>IPI:IPI00219427.1|SWISS-PROT:P15151-4|ENSEMBL:	1	N	NASLRMFGLRVEDEGNYTCLFVTFPQGSRSV	8.26845e-12	216.35	103.9	_VEDEGN(de)YTCLFVTFPQGSR_	2	1110.5	-0.12702	0.837299	10.0455	0.421552	4.11923	0.0602425	19.9162	NaN	NaN	NaN	NaN	0.0533744	29.0305	0.198032	39.691	0.313847	21.4255	0.0822327	10.425
IPI00012989;IPI00644131;IPI00925850	930;929;869	IPI00012989	IPI00012989	>IPI:IPI00012989.2|SWISS-PROT:O00754|TREMBL:A8K6A7;Q59E90|ENSEMBL:ENSP00000395473|REFSEQ:NP_000519|H-INV:HIT000029880|VEGA:OTTHUMP00000209823 Tax_Id=9606 Gene_Symbol=MAN2B1 Lysosomal alpha-mannosidase;>IPI:IPI00644131.1|TREMBL:Q93093|ENSEMBL:ENSP0000022136	1	N	LRLEHQFAVGEDSGRNLSAPVTLNLRDLFST	4.31085e-06	109.37	103.91	_N(de)LSAPVTLNLR_	2	599.843	-0.2475	0.516164	32.0498	1.21381	26.3671	0.847263	30.9237	0.893679	27.8214	1.50936	42.8787	0.769008	30.5959	0.964961	34.0783	0.675919	23.5678	1.18757	28.2762
IPI00333541;IPI00302592;IPI00644576;IPI00553169;IPI00552416;IPI00910863	2407;2399;2367;2075;540;598	IPI00333541	IPI00333541	>IPI:IPI00333541.6|SWISS-PROT:P21333-1|TREMBL:E9KL45;Q60FE5|ENSEMBL:ENSP00000358866|REFSEQ:NP_001104026|H-INV:HIT000321833|VEGA:OTTHUMP00000024321 Tax_Id=9606 Gene_Symbol=FLNA Isoform 1 of Filamin-A;>IPI:IPI00302592.2|SWISS-PROT:P21333-2|TREMBL:Q60FE6;Q6NX	1	N	FIPRENGVYLIDVKFNGTHIPGSPFKIRVGE	0.00117036	128.01	103.91	_FN(de)GTHIPGSPFK_	3	434.887	0.259	0.0320408	6.29452	0.0826033	6.24171	NaN	NaN	NaN	NaN	NaN	NaN	NaN	NaN	NaN	NaN	0.0157747	2.87328	NaN	NaN
IPI00002252;IPI00744995;IPI00217167	199;172;142	IPI00002252	IPI00002252	>IPI:IPI00002252.2|SWISS-PROT:P34810-1|ENSEMBL:ENSP00000250092|REFSEQ:NP_001242|VEGA:OTTHUMP00000135285 Tax_Id=9606 Gene_Symbol=CD68 Isoform Long of Macrosialin;>IPI:IPI00744995.2|TREMBL:B4DNT7;B4DVT4|REFSEQ:NP_001035148 Tax_Id=9606 Gene_Symbol=CD68 macros	1	N	TQGGGEAWGISVLNPNKTKVQGSCEGAHPHL	0.00019103	104.06	104.06	_VM(ox)YTTQGGGEAWGISVLNPN(de)KTK_	3	823.409	-0.28447	0.293502	6.19698	0.74484	8.01662	NaN	NaN	NaN	NaN	NaN	NaN	NaN	NaN	NaN	NaN	NaN	NaN	NaN	NaN
IPI00029723;IPI01015631;IPI00908368	144;109;87	IPI00029723	IPI00029723	>IPI:IPI00029723.1|SWISS-PROT:Q12841|TREMBL:A8K523|ENSEMBL:ENSP00000295633|REFSEQ:NP_009016|H-INV:HIT000029313|VEGA:OTTHUMP00000215346 Tax_Id=9606 Gene_Symbol=FSTL1;MIR198 Follistatin-related protein 1;>IPI:IPI01015631.1|TREMBL:B4DTT5|ENSEMBL:ENSP000003943	1	N	LEAEIIPDGWFSKGSNYSEILDKYFKNFDNG	2.00399e-12	252.08	104.17	_GSN(de)YSEILDKYFK_	3	522.256	-0.29234	1.18369	9.11986	2.29052	4.50195	1.27052	5.21137	1.30926	6.05278	1.55858	4.53455	1.08212	11.2239	2.04542	7.10858	2.08777	2.58156	2.06163	5.49926
IPI00973359;IPI00215613;IPI01015437	694;694;329	IPI00973359	IPI00973359	>IPI:IPI00973359.1|TREMBL:A8K8T0;B4E3M0|ENSEMBL:ENSP00000403392|H-INV:HIT000069612 Tax_Id=9606 Gene_Symbol=ITGA11 Integrin alpha-11 precursor;>IPI:IPI00215613.8|SWISS-PROT:Q9UKX5|ENSEMBL:ENSP00000327290|REFSEQ:NP_001004439 Tax_Id=9606 Gene_Symbol=ITGA11 In	1	N	FLAPHFQTTTVGIRYNATMDERRYTPRAHLD	9.12951e-05	160.59	104.2	_YN(de)ATM(ox)DER_	2	508.703	0.018753	0.0354981	13.9163	0.0822029	10.581	NaN	NaN	NaN	NaN	NaN	NaN	NaN	NaN	NaN	NaN	NaN	NaN	NaN	NaN
IPI00003807;IPI01014507;IPI00975825;IPI00977516;IPI00925377;IPI00983335;IPI00976906;IPI00909518;IPI01015683;IPI00974018;IPI00984373	92;82;64;60;92;92;92;92;92;92;92	IPI00003807	IPI00003807	>IPI:IPI00003807.7|SWISS-PROT:P11117|TREMBL:B7Z552|ENSEMBL:ENSP00000256997|REFSEQ:NP_001601|H-INV:HIT000334501|VEGA:OTTHUMP00000234497 Tax_Id=9606 Gene_Symbol=ACP2 Lysosomal acid phosphatase;>IPI:IPI01014507.1|TREMBL:B7Z6L8;F5H1S6|ENSEMBL:ENSP00000438954 T	1	N	WELGQALRQRYHGFLNTSYHRQEVYVRSTDF	0.000138528	164.65	104.82	_YHGFLN(de)TSYHR_	3	465.886	-0.51402	0.458445	2.28766	0.404004	7.20914	0.267088	7.3657	0.119613	9.23095	0.366615	6.56736	0.23216	12.527	0.165764	7.40519	0.278133	1.9053	0.304333	5.88614
IPI00030933;IPI00166086	314;316	IPI00030933	IPI00030933	>IPI:IPI00030933.1|SWISS-PROT:Q06430|TREMBL:A8K580;Q8WXK6;Q8WXK7|ENSEMBL:ENSP00000314844|REFSEQ:NP_001482|VEGA:OTTHUMP00000016021 Tax_Id=9606 Gene_Symbol=GCNT2 N-acetyllactosaminide beta-1,6-N-acetylglucosaminyl-transferase, isoform B;>IPI:IPI00166086.1|SW	1	N	WVTLNRIPGVPGSMPNASWTGNLRAIKWSDM	0.00131443	105.06	105.06	_IPGVPGSM(ox)PN(de)ASWTGNLR_	2	935.959	1.1767	NaN	NaN	NaN	NaN	0.119063	6.08601	0.128498	8.00899	0.110632	5.91492	0.132357	17.218	0.116948	14.4809	0.0621268	2.95203	0.0665642	8.83644
IPI00306604	593	IPI00306604	IPI00306604	>IPI:IPI00306604.5|SWISS-PROT:P08648|TREMBL:A8K6A5;B2R627|ENSEMBL:ENSP00000293379|REFSEQ:NP_002196|H-INV:HIT000033967 Tax_Id=9606 Gene_Symbol=ITGA5 Integrin alpha-5	1	N	NGAREDCREMKIYLRNESEFRDKLSPIHIAL	0.00251187	126.31	105.2	_IYLRN(de)ESEFR_	2	664.336	-0.2091	1.41627	14.2286	1.21484	6.84848	0.0647055	4.45762	0.0412955	5.50264	0.212819	0.211146	0.157323	16.412	0.193758	11.0266	0.107496	12.6229	0.168313	12.6322
IPI00844090	176	IPI00844090	IPI00844090	>IPI:IPI00844090.1|SWISS-PROT:P20908|TREMBL:B2ZZ86;Q59EE7;Q96HC0;Q9UML4|ENSEMBL:ENSP00000360882|REFSEQ:NP_000084|H-INV:HIT000102078|VEGA:OTTHUMP00000022513 Tax_Id=9606 Gene_Symbol=COL5A1 Collagen alpha-1(V) chain	1	N	SDGKWHRIALSVHKKNVTLILDCKKKTTKFL	0.000896642	132.88	105.86	_N(de)VTLILDCK_	2	538.786	0.62408	0.335431	36.2906	0.0572297	13.3458	NaN	NaN	NaN	NaN	NaN	NaN	NaN	NaN	NaN	NaN	NaN	NaN	NaN	NaN
IPI00217882	98	IPI00217882	IPI00217882	>IPI:IPI00217882.3|SWISS-PROT:Q99523|TREMBL:A8KAQ3|ENSEMBL:ENSP00000256637|REFSEQ:NP_002950|H-INV:HIT000050816|VEGA:OTTHUMP00000013784 Tax_Id=9606 Gene_Symbol=SORT1 Sortilin	1	N	DEECGRVRDFVAKLANNTHQHVFDDLRGSVS	0.0034465	124.12	105.95	_LAN(de)NTHQHVFDDLR_	3	560.941	-0.2911	0.0411013	1.76607	NaN	NaN	0.346525	7.29804	0.314501	7.66594	0.422469	45.0883	0.259529	0	0.204503	4.34517	0.132512	9.73697	0.188372	6.64264
IPI00853369	733	IPI00853369	IPI00853369	>IPI:IPI00853369.1|SWISS-PROT:O15031|TREMBL:A6QRH2;Q2TBE4;Q3LIB1|ENSEMBL:ENSP00000352288;ENSP00000409171|REFSEQ:NP_036533|VEGA:OTTHUMP00000196636 Tax_Id=9606 Gene_Symbol=PLXNB2 Plexin-B2	1	N	SGTFAFRTPKLSHDANETLPLHLYVKSYGKN	4.14522e-05	148.41	105.99	_LSHDAN(de)ETLPLHLYVK_	4	463.497	-0.33693	0.731186	43.5949	1.12505	36.1053	1.24455	45.8874	1.12759	36.3003	0.955174	14.2238	0.298747	14.5897	0.43349	10.4827	0.412564	3.06488	0.561027	20.5636
IPI00221224	234	IPI00221224	IPI00221224	>IPI:IPI00221224.6|SWISS-PROT:P15144|TREMBL:B4DP01;B4DP96;B4DPH5;B4DV63;Q59E93;Q71E46;Q8IVL7|ENSEMBL:ENSP00000300060|REFSEQ:NP_001141|H-INV:HIT000194832|VEGA:OTTHUMP00000194690 Tax_Id=9606 Gene_Symbol=ANPEP Aminopeptidase N	1	N	KSFPCFDEPAMKAEFNITLIHPKDLTALSNM	5.93602e-06	185.25	106.26	_AEFN(de)ITLIHPK_	2	642.353	0.67465	2.29133	6.32193	11.8285	33.6453	0.04934	17.4993	0.196333	0	0.05989	1.5657	0.0418682	22.1907	0.0483881	15.745	0.0240502	0	0.0260934	16.4103
IPI00029741;IPI00946402	654;344	IPI00029741	IPI00029741	>IPI:IPI00029741.1|SWISS-PROT:P18084|TREMBL:D3DNA1|ENSEMBL:ENSP00000296181|REFSEQ:NP_002204|H-INV:HIT000321816|VEGA:OTTHUMP00000215272 Tax_Id=9606 Gene_Symbol=ITGB5 Integrin beta-5;>IPI:IPI00946402.1|ENSEMBL:ENSP00000420814|VEGA:OTTHUMP00000215831 Tax_Id=9	1	N	RDCVECLLLHSGKPDNQTCHSLCRDEVITWV	0.000227186	106.39	106.39	_DCVECLLLHSGKPDN(de)QTCHSLCR_	4	700.812	-1.8437	0.532495	18.7443	NaN	NaN	NaN	NaN	NaN	NaN	NaN	NaN	NaN	NaN	NaN	NaN	0.114043	10.9911	NaN	NaN
IPI00844303;IPI00783943;IPI00893282;IPI00873723;IPI00894044;IPI00892866;IPI00847194	750;598;561;478;458;359;279	IPI00844303	IPI00844303	>IPI:IPI00844303.1|TREMBL:A4D2Q0|ENSEMBL:ENSP00000388743;ENSP00000409909|VEGA:OTTHUMP00000199973 Tax_Id=9606 Gene_Symbol=SUN1 Uncharacterized protein;>IPI:IPI00783943.2|SWISS-PROT:O94901-1|TREMBL:A5PL20;A7MCZ7;E9PHI4|ENSEMBL:ENSP00000297445;ENSP00000384116	1	N	DLQTMLRDLQLQILRNVTHHVSVTKQLPTSE	1.78803e-05	168.22	106.4	_N(de)VTHHVSVTK_	3	374.868	0.16173	NaN	NaN	0.011639	3.88824	0.176099	10.7244	0.282116	13.8105	0.0910659	5.53972	0.0577595	14.5704	0.0423388	8.16896	0.0543288	16.9306	0.076665	30.9258
IPI00026941;IPI00910747	207;175	IPI00026941	IPI00026941	>IPI:IPI00026941.1|SWISS-PROT:O95084|TREMBL:B3KQQ9|ENSEMBL:ENSP00000280258|REFSEQ:NP_009104|H-INV:HIT000277889|VEGA:OTTHUMP00000235513 Tax_Id=9606 Gene_Symbol=PRSS23 Serine protease 23;>IPI:IPI00910747.1|TREMBL:B4E201;B4E2J3;B7ZB43|ENSEMBL:ENSP00000393015	1	N	VGFLKPKFKDGGRGANDSTSAMPEQMKFQWI	0.00461523	106.42	106.42	_GAN(de)DSTSAM(ox)PEQM(ox)K_	2	750.303	1.7598	NaN	NaN	0.0297022	16.4559	NaN	NaN	0.0116302	9.69631	NaN	NaN	NaN	NaN	NaN	NaN	NaN	NaN	NaN	NaN
IPI00479623;IPI00219456;IPI00328950	348;348;348	IPI00479623	IPI00479623	>IPI:IPI00479623.2|SWISS-PROT:Q9NXG6-3|ENSEMBL:ENSP00000341422|REFSEQ:NP_808807|VEGA:OTTHUMP00000082686 Tax_Id=9606 Gene_Symbol=P4HTM Isoform 3 of Transmembrane prolyl 4-hydroxylase;>IPI:IPI00219456.5|SWISS-PROT:Q9NXG6-1|ENSEMBL:ENSP00000373235|REFSEQ:NP_8	1	N	PVYPETICSHTKLVANESVPFETSCRQVSPN	0.00216582	151.56	106.52	_LVAN(de)ESVPFETSCR_	2	805.38	0.15895	0.0665627	13.5123	0.0784956	15.7357	0.179908	5.67458	0.163504	6.23387	0.118021	14.5156	0.0918765	0	0.144105	3.92456	0.0795144	10.1173	0.154542	12.8277
IPI00064429;IPI00456672;IPI00981182;IPI00982534;IPI00654633	468;451;411;428;340	IPI00064429	IPI00064429	>IPI:IPI00064429.5|SWISS-PROT:Q6UXH9-2|ENSEMBL:ENSP00000278360|REFSEQ:NP_056245|VEGA:OTTHUMP00000232625 Tax_Id=9606 Gene_Symbol=PAMR1 Isoform 2 of Inactive serine protease PAMR1;>IPI:IPI00456672.6|SWISS-PROT:Q6UXH9-1|TREMBL:B7Z4A8|ENSEMBL:ENSP00000368158|R	1	N	SGRAPSCIPICGKIENITAPKTQGLRWPWQA	0.0150086	107.57	106.6	_IEN(de)ITAPK_	2	443.748	0.7998	0.0320811	5.56185	0.100765	5.39612	NaN	NaN	0.0148788	41.6862	0.0105185	0	0.0164858	0	0.0168326	0	NaN	NaN	0.0148987	0
IPI00744685;IPI00927683;IPI00218413;IPI00926737	152;152;150;130	IPI00744685	IPI00744685	>IPI:IPI00744685.3|TREMBL:A6NHF2|ENSEMBL:ENSP00000400995|VEGA:OTTHUMP00000209135 Tax_Id=9606 Gene_Symbol=BTD cDNA FLJ59679, highly similar to Biotinidase;>IPI:IPI00927683.1|TREMBL:B4DLJ9|ENSEMBL:ENSP00000388212|VEGA:OTTHUMP00000209134 Tax_Id=9606 Gene_Symb	1	N	PQVVRWNPCLEPHRFNDTEVLQRLSCMAIRG	4.01622e-05	155.11	106.62	_FN(de)DTEVLQR_	2	561.775	1.1165	NaN	NaN	0.0160992	0.691339	0.0639952	0	0.0292711	2.88339	0.0237909	6.69216	0.0661278	11.1918	0.0446448	12.6429	0.06761	15.4576	0.100995	12.9691
IPI00020470;IPI00385085	249;80	IPI00020470	IPI00020470	>IPI:IPI00020470.4|SWISS-PROT:Q68CQ7-1|ENSEMBL:ENSP00000266014;ENSP00000378263;ENSP00000385730;ENSP00000418853;ENSP00000419612|REFSEQ:NP_001010983;NP_060916;NP_690909|H-INV:HIT000295086|VEGA:OTTHUMP00000213401;OTTHUMP00000213439;OTTHUMP00000213440 Tax_Id=9	1	N	MKASTCSFNPGVFVANLTEWKRQNITNQLEK	3.51693e-06	141.31	106.67	_ASTCSFNPGVFVAN(de)LTEWK_	2	1065	0.30434	0.0427184	0	0.0213351	50.9255	0.0336851	38.17	NaN	NaN	0.0183095	0	0.0161624	44.9257	0.005289	7.19191	0.00468512	10.8861	0.0170227	13.512
IPI00739099;IPI00844306;IPI00910822	1400;1040;263	IPI00739099	IPI00739099	>IPI:IPI00739099.2|SWISS-PROT:P05997|TREMBL:B4DNJ0|ENSEMBL:ENSP00000364000|REFSEQ:NP_000384|H-INV:HIT000328980|VEGA:OTTHUMP00000194772 Tax_Id=9606 Gene_Symbol=COL5A2 Collagen alpha-2(V) chain;>IPI:IPI00844306.3|TREMBL:D3DPH5;Q5PR22|ENSEMBL:ENSP00000398603	1	N	TQMTFLRLLSKEASQNITYICKNSVGYMDDQ	0.000784512	115.29	106.67	_EASQN(de)ITYICK_	2	664.314	-0.024671	0.699733	5.08446	0.247875	4.11177	NaN	NaN	NaN	NaN	NaN	NaN	NaN	NaN	0.137407	14.2512	0.0997713	9.54984	0.0555786	14.6803
IPI00398020	1640	IPI00398020	IPI00398020	>IPI:IPI00398020.7|SWISS-PROT:Q9P273|ENSEMBL:ENSP00000385276;ENSP00000424226|REFSEQ:NP_001073946|H-INV:HIT000001170|VEGA:OTTHUMP00000218729 Tax_Id=9606 Gene_Symbol=ODZ3 Teneurin-3	1	N	GWTTFFDYDSEGRLTNVTFPTGVVTNLHGDM	0.000203831	117.26	106.94	_LTN(de)VTFPTGVVTNLHGDM(ox)DK_	3	726.025	-0.28638	0.0609797	13.3676	0.105427	21.2911	0.249752	16.1544	0.268999	7.97144	0.429689	12.1776	0.451486	13.3542	0.379916	14.2013	0.399981	4.85537	0.266087	12.0181
IPI00455316;IPI00943593;IPI00455319	1504;1503;1504	IPI00455316	IPI00455316	>IPI:IPI00455316.3|SWISS-PROT:Q86XX4-2|TREMBL:E9PHH6;Q69YV4;Q6AI26|ENSEMBL:ENSP00000264895;ENSP00000422834|REFSEQ:NP_079350|VEGA:OTTHUMP00000219233 Tax_Id=9606 Gene_Symbol=FRAS1 extracellular matrix protein FRAS1 isoform 1 precursor;>IPI:IPI00943593.2|SWIS	1	N	LSFINSEKPSGKIVYNITLPLHPNQGIIEHR	0.00143536	107.34	107.34	_IVYN(de)ITLPLHPNQGIIEHR_	4	557.81	-0.48244	NaN	NaN	0.0489223	0	0.25989	7.47799	0.427165	50.0373	0.161216	2.23055	0.1269	9.50618	0.165969	21.5934	0.430926	0.8947	0.690845	0
IPI00023542	125	IPI00023542	IPI00023542	>IPI:IPI00023542.6|SWISS-PROT:Q9BVK6|TREMBL:B2R8A2;B4DPP4|ENSEMBL:ENSP00000330945|REFSEQ:NP_059980|H-INV:HIT000281614|VEGA:OTTHUMP00000161452 Tax_Id=9606 Gene_Symbol=TMED9 Transmembrane emp24 domain-containing protein 9	1	N	FTSHTPGEHQICLHSNSTKFSLFAGGMLRVH	3.05098e-11	179.1	107.65	_FTFTSHTPGEHQICLHSN(de)STK_	3	810.71	0.48043	2.87137	8.63537	0.423293	7.24087	0.61235	13.2736	0.524065	8.11478	0.187729	16.9014	0.505478	10.1256	1.07303	2.38501	0.282296	100.962	0.276279	48.9735
IPI00290043;IPI00215995;IPI01012463	926;926;912	IPI00290043	IPI00290043	>IPI:IPI00290043.2|SWISS-PROT:P26006-1|TREMBL:Q86SW1|ENSEMBL:ENSP00000007722|REFSEQ:NP_005492 Tax_Id=9606 Gene_Symbol=ITGA3 Isoform 2 of Integrin alpha-3;>IPI:IPI00215995.1|SWISS-PROT:P26006-2|ENSEMBL:ENSP00000315190|REFSEQ:NP_002195|H-INV:HIT000195911|VEG	1	N	CVWLECPIPDAPVVTNVTVKARVWNSTFIED	0.00012032	107.65	107.65	_AHCVWLECPIPDAPVVTN(de)VTVK_	3	836.087	0.083884	0.300924	5.16223	0.0327588	0	NaN	NaN	NaN	NaN	NaN	NaN	NaN	NaN	NaN	NaN	0.0779133	26.2701	NaN	NaN
IPI00400826;IPI00954954;IPI00291262;IPI00976752;IPI00978075;IPI01009594;IPI00977302;IPI00979877;IPI00982187	138;97;86;53;86;86;86;86;86	IPI00400826	IPI00400826	>IPI:IPI00400826.1|SWISS-PROT:P10909-2|ENSEMBL:ENSP00000315130|VEGA:OTTHUMP00000128311 Tax_Id=9606 Gene_Symbol=CLU Isoform 2 of Clusterin;>IPI:IPI00954954.1|SWISS-PROT:P10909-5|ENSEMBL:ENSP00000446413 Tax_Id=9606 Gene_Symbol=CLU Isoform 5 of Clusterin;>IPI	1	N	LSNLEEAKKKKEDALNETRESETKLKELPGV	2.18237e-07	203.39	108.43	_KKEDALN(de)ETR_	3	402.21	0.60425	0.0115628	0	NaN	NaN	0.400657	30.3735	0.238095	7.60322	0.11818	18.6789	0.0880682	22.2783	0.0974663	39.891	0.166436	14.3662	0.202092	12.9001
IPI00973162;IPI00414984;IPI00853589;IPI00418183;IPI00924566;IPI00910519	236;200;200;200;200;159	IPI00973162	IPI00973162	>IPI:IPI00973162.2|TREMBL:B7Z2R4|ENSEMBL:ENSP00000405313|VEGA:OTTHUMP00000208303 Tax_Id=9606 Gene_Symbol=SGCE cDNA FLJ50763, highly similar to Homo sapiens sarcoglycan, epsilon (SGCE), mRNA;>IPI:IPI00414984.3|TREMBL:B5MDA7|ENSEMBL:ENSP00000398930|REFSEQ:NP	1	N	GAVKNVWQPERLNAINITSALDRGGRVPLPI	0.00272219	108.59	108.59	_LNAIN(de)ITSALDR_	2	651.357	-0.15771	0.06817	0	0.144728	16.6117	0.0584729	9.68141	0.048321	5.29749	0.0946299	71.0146	0.0702069	39.7219	0.0710518	15.0237	0.0862648	0	0.102093	49.9215
IPI00289561	292	IPI00289561	IPI00289561	>IPI:IPI00289561.3|SWISS-PROT:O75462|ENSEMBL:ENSP00000376188|REFSEQ:NP_004741|H-INV:HIT000065940 Tax_Id=9606 Gene_Symbol=CRLF1 Cytokine receptor-like factor 1	1	N	RVEDSVDWKVVDDVSNQTSCRLAGLKPGTVY	0.00150918	120.84	109	_VVDDVSN(de)QTSCR_	2	690.807	0.34625	NaN	NaN	0.0443861	14.0487	0.0495614	11.5539	0.049092	20.9164	0.0337642	17.758	0.0642692	13.5104	0.0986915	6.67394	0.0615962	19.9906	0.0693536	23.9023
IPI00303300;IPI01013799;IPI00909121;IPI00334818	70;70;70;70	IPI00303300	IPI00303300	>IPI:IPI00303300.3|SWISS-PROT:Q96AY3|TREMBL:Q658U4;Q6ZME7|ENSEMBL:ENSP00000317232|REFSEQ:NP_068758|H-INV:HIT000037576|VEGA:OTTHUMP00000164742 Tax_Id=9606 Gene_Symbol=FKBP10 Peptidyl-prolyl cis-trans isomerase FKBP10;>IPI:IPI01013799.1|TREMBL:C9JPC3;F5H1P8|	1	N	CPREVQMGDFVRYHYNGTFEDGKKFDSSYDR	3.31311e-12	240.8	109.36	_YHYN(de)GTFEDGKKFDSSYDR_	4	583.255	0.029578	4.80773	11.0563	7.12148	9.43412	2.69801	7.18742	2.35141	7.00849	2.16233	1.55095	1.74283	10.8851	2.04945	4.72305	1.42814	3.30176	2.14815	4.91168
IPI00022608;IPI00979542;IPI00978278;IPI00978927;IPI00982452	2092;1036;1002;938;707	IPI00022608	IPI00022608	>IPI:IPI00022608.2|SWISS-PROT:Q92673|TREMBL:B4DJ13|ENSEMBL:ENSP00000260197|REFSEQ:NP_003096|H-INV:HIT000325376|VEGA:OTTHUMP00000231797 Tax_Id=9606 Gene_Symbol=SORL1 Sortilin-related receptor;>IPI:IPI00979542.1|TREMBL:E9PPB3|ENSEMBL:ENSP00000434634|VEGA:OTT	1	N	TTDNFFKISNLKMGHNYTFTVQARCLFGNQI	0.00130154	113.22	109.6	_M(ox)GHN(de)YTFTVQAR_	3	481.222	-0.28943	NaN	NaN	NaN	NaN	0.153321	4.80284	0.210548	14.9492	0.215296	3.16644	0.318422	10.5589	0.234335	12.6947	0.271964	10.8915	0.24859	10.6458
IPI00455473;IPI01010123;IPI00739902	589;589;589	IPI00455473	IPI00455473	>IPI:IPI00455473.2|SWISS-PROT:Q5JRA6-1|ENSEMBL:ENSP00000340900|REFSEQ:NP_940953|H-INV:HIT000042420|VEGA:OTTHUMP00000035650 Tax_Id=9606 Gene_Symbol=MIA3 Isoform 1 of Melanoma inhibitory activity protein 3;>IPI:IPI01010123.1|ENSEMBL:ENSP00000340587 Tax_Id=96	1	N	QESLGSAPLMGDDHPNASRDSVEGDALVNGA	7.51314e-05	116.29	109.72	_IQQESLGSAPLM(ox)GDDHPN(de)ASR_	3	747.346	0.40134	0.0452029	18.0044	0.159515	6.2237	0.348383	19.4122	0.328033	8.74882	0.0973161	2.21425	0.0870825	4.46834	0.0902837	18.1708	0.151456	16.8352	0.0889067	6.59732
IPI01009837	83	IPI01009837	IPI01009837	>IPI:IPI01009837.1|TREMBL:F5GXE0|ENSEMBL:ENSP00000441030|VEGA:OTTHUMP00000238500 Tax_Id=9606 Gene_Symbol=M6PR Uncharacterized protein	1	N	SDTYIYIFRVCREAGNHTSGAGLVQ______	0.00528084	109.84	109.84	_EAGN(de)HTSGAGLVQ_	2	621.291	-0.48352	NaN	NaN	NaN	NaN	0.0365466	19.9962	0.0341443	15.9739	0.0357535	24.1006	0.0459695	18.8795	0.0254929	24.1175	0.0299241	4.78003	0.0278975	32.781
IPI00000425	505	IPI00000425	IPI00000425	>IPI:IPI00000425.2|SWISS-PROT:Q9Y487|TREMBL:B4DQF7|ENSEMBL:ENSP00000332247|REFSEQ:NP_036595|H-INV:HIT000069739|VEGA:OTTHUMP00000239279 Tax_Id=9606 Gene_Symbol=ATP6V0A2 V-type proton ATPase 116 kDa subunit a isoform 2	1	N	SSSHPPAEHKKMVLWNDSVVRHNSILQLDPS	0.000303745	138.76	110.39	_M(ox)VLWN(de)DSVVR_	2	618.308	1.512	0.045644	16.1494	0.0839361	14.0208	0.332448	14.2215	0.334412	7.49484	0.406935	6.88007	0.424036	3.65865	0.247419	4.83916	0.236067	1.4964	0.278495	7.02533
IPI00002790	608	IPI00002790	IPI00002790	>IPI:IPI00002790.3|SWISS-PROT:Q9UBV2-1|TREMBL:Q3ZCU6|ENSEMBL:ENSP00000337053|REFSEQ:NP_005056|H-INV:HIT000058628 Tax_Id=9606 Gene_Symbol=SEL1L Isoform 1 of Protein sel-1 homolog 1	1	N	AAFILDQREASIVGENETYPRALLHWNRAAS	0.000153938	198.14	110.51	_EASIVGEN(de)ETYPR_	2	733.344	0.12321	0.239428	15.3738	0.441946	14.9079	0.404798	25.2958	0.341702	5.1172	0.466259	13.993	0.36793	9.64868	0.351854	15.1918	0.505929	4.88317	0.512823	7.69333
IPI00031456;IPI00336165;IPI00978970;IPI00220195	48;48;48;48	IPI00031456	IPI00031456	>IPI:IPI00031456.2|SWISS-PROT:Q14542-1|ENSEMBL:ENSP00000350024;ENSP00000439456;ENSP00000440329|REFSEQ:NP_001523|H-INV:HIT000013655|VEGA:OTTHUMP00000240014;OTTHUMP00000240016;OTTHUMP00000240018 Tax_Id=9606 Gene_Symbol=SLC29A2 Isoform 1 of Equilibrative nucl	1	N	ITAIPYFQARLAGAGNSTARILSTNHTGPED	0.00105687	112.75	110.53	_LAGAGN(de)STAR_	2	459.736	0.34839	NaN	NaN	NaN	NaN	0.0903387	14.0554	0.127928	8.3521	0.0633797	7.44573	0.0664151	19.1796	0.0532239	5.95969	0.056133	5.1957	0.0627486	16.8403
IPI00374740;IPI00216516;IPI00872082;IPI00216514	73;73;73;73	IPI00374740	IPI00374740	>IPI:IPI00374740.3|SWISS-PROT:Q08722-1|TREMBL:E9PB22|ENSEMBL:ENSP00000355361|REFSEQ:NP_001768|H-INV:HIT000294853|VEGA:OTTHUMP00000041153 Tax_Id=9606 Gene_Symbol=CD47 Isoform OA3-323 of Leukocyte surface antigen CD47;>IPI:IPI00216516.5|SWISS-PROT:Q08722-4 T	1	N	WKFKGRDIYTFDGALNKSTVPTDFSSAKIEV	0.000324045	158.05	110.55	_GRDIYTFDGALN(de)K_	2	735.865	-0.11068	0.520705	8.88485	1.05182	1.7271	0.240418	5.84612	0.291191	3.22913	0.378804	8.75734	0.253044	3.8418	0.350726	5.37935	0.31038	2.80777	0.275498	9.02829
IPI00217954;IPI00798136	314;290	IPI00217954	IPI00217954	>IPI:IPI00217954.5|SWISS-PROT:Q9BXB1|TREMBL:C9JCH9;Q59ER8|ENSEMBL:ENSP00000368516|REFSEQ:NP_060960|H-INV:HIT000075162|VEGA:OTTHUMP00000164774 Tax_Id=9606 Gene_Symbol=LGR4 Leucine-rich repeat-containing G-protein coupled receptor 4;>IPI:IPI00798136.1|TREMBL	1	N	HSLVIRGASMVQQFPNLTGTVHLESLTLTGT	2.64467e-08	117.38	110.57	_GASM(ox)VQQFPN(de)LTGTVHLESLTLTGTK_	3	916.469	1.2446	NaN	NaN	NaN	NaN	0.0767922	0	0.0639302	0	0.091393	7.61931	0.124432	8.57657	0.0848156	12.11	0.197007	67.0093	0.171682	41.6599
IPI00021302	494	IPI00021302	IPI00021302	>IPI:IPI00021302.3|SWISS-PROT:Q9UGT4|ENSEMBL:ENSP00000351075|REFSEQ:NP_062547|H-INV:HIT000041806|VEGA:OTTHUMP00000198498 Tax_Id=9606 Gene_Symbol=SUSD2 Sushi domain-containing protein 2	1	N	TDLRVQARAQPGTMSNGTETRGTGLTAVAVQ	0.00287204	114.7	110.92	_AQPGTM(ox)SN(de)GTETR_	2	683.799	-0.056391	0.113781	10.1259	NaN	NaN	0.553683	7.97447	0.216622	8.59876	0.0496869	8.45341	0.0173436	11.5734	0.0161315	10.7727	0.0376868	7.67722	0.0887888	15.6883
IPI00022608;IPI00979542;IPI00978278;IPI00978927;IPI00982452	1706;650;616;552;321	IPI00022608	IPI00022608	>IPI:IPI00022608.2|SWISS-PROT:Q92673|TREMBL:B4DJ13|ENSEMBL:ENSP00000260197|REFSEQ:NP_003096|H-INV:HIT000325376|VEGA:OTTHUMP00000231797 Tax_Id=9606 Gene_Symbol=SORL1 Sortilin-related receptor;>IPI:IPI00979542.1|TREMBL:E9PPB3|ENSEMBL:ENSP00000434634|VEGA:OTT	1	N	SRSGSKMWASQRAASNFTEIKNLLVNTLYTV	0.000682396	135.43	111.06	_AASN(de)FTEIK_	2	491.248	0.7968	NaN	NaN	NaN	NaN	0.243723	4.3065	0.361488	14.4844	0.230353	6.96453	0.267183	4.83583	0.195237	7.95061	0.213813	1.81203	0.215268	7.13682
IPI00382432;IPI00735667;IPI01020942;IPI01022173	148;148;26;108	IPI00382432	IPI00382432	>IPI:IPI00382432.1|SWISS-PROT:Q3T906-1|TREMBL:Q68CM9;Q9NPW9;Q9NV34|ENSEMBL:ENSP00000299314|REFSEQ:NP_077288|H-INV:HIT000331461 Tax_Id=9606 Gene_Symbol=GNPTAB Isoform 1 of N-acetylglucosamine-1-phosphotransferase subunits alpha/beta;>IPI:IPI00735667.1|SWISS	1	N	CIKVPMLVLDPALPANITLKDLPSLYPSFHS	3.50205e-06	167.29	111.33	_VPM(ox)LVLDPALPAN(de)ITLK_	2	911.523	0.72644	0.193866	42.5116	0.0733033	16.8959	0.608679	12.8784	0.780571	15.3636	0.489486	13.8552	1.19023	31.5861	0.720053	18.2611	0.698716	19.1738	0.949185	50.1741
IPI00292071;IPI00945317	346;114	IPI00292071	IPI00292071	>IPI:IPI00292071.6|SWISS-PROT:Q8WXD2|TREMBL:B3KQP6;B4DK99|ENSEMBL:ENSP00000220478|REFSEQ:NP_037375|H-INV:HIT000079887|VEGA:OTTHUMP00000162544 Tax_Id=9606 Gene_Symbol=SCG3 Secretogranin-3;>IPI:IPI00945317.1|TREMBL:F5H3R8|ENSEMBL:ENSP00000445205|REFSEQ:NP_00	1	N	LDEMIALQTKNKLEKNATDNISKLFPAPSEK	0.00339639	111.63	111.63	_LEKN(de)ATDNISK_	2	617.32	-0.82673	NaN	NaN	NaN	NaN	0.0614422	8.15507	0.025025	15.5562	NaN	NaN	NaN	NaN	NaN	NaN	NaN	NaN	NaN	NaN
IPI00290283;IPI00924973	533;420	IPI00290283	IPI00290283	>IPI:IPI00290283.6|SWISS-PROT:P48740-2|ENSEMBL:ENSP00000296280|REFSEQ:NP_624302|H-INV:HIT000076231|VEGA:OTTHUMP00000209928 Tax_Id=9606 Gene_Symbol=MASP1 Isoform 2 of Mannan-binding lectin serine protease 1;>IPI:IPI00924973.1|SWISS-PROT:P48740-4|TREMBL:F5H2	1	N	VYLGLHDVRDKSGAVNSSAARVVLHPDFNIQ	0.00452116	129.54	111.79	_DKSGAVN(de)SSAAR_	2	582.286	0.27554	0.0166872	22.3081	0.0481856	17.7154	NaN	NaN	NaN	NaN	NaN	NaN	NaN	NaN	NaN	NaN	NaN	NaN	NaN	NaN
IPI00382843;IPI00022284;IPI00797025;IPI00956325;IPI00646788;IPI01012642;IPI00902623	229;197;197;190;197;173;107	IPI00382843	IPI00382843	>IPI:IPI00382843.1|TREMBL:O75942;Q6SES1;Q7KYY8 Tax_Id=9606 Gene_Symbol=PRNP Major prion protein;>IPI:IPI00022284.3|SWISS-PROT:P04156-1|TREMBL:A1YVW6;B2R5Q9;B4DDS1;D4P3Q7;Q53YK7;Q540C4;Q5U0K3;Q6FGN5;Q6FGR8;Q86XR1|ENSEMBL:ENSP00000368752;ENSP00000399376|REFS	1	N	ITIKQHTVTTTTKGENFTETDVKMMERVVEQ	2.48129e-30	204.17	111.86	_GEN(de)FTETDVK_	2	570.756	-0.40745	NaN	NaN	NaN	NaN	0.239446	10.2678	NaN	NaN	0.121055	0	0.0692353	0	NaN	NaN	0.0696651	19.5368	0.0695581	11.4195
IPI00329573;IPI00964552;IPI00221384;IPI00302944;IPI00827759;IPI00967725	2528;2528;1364;2528;166;82	IPI00329573	IPI00329573	>IPI:IPI00329573.9|SWISS-PROT:Q99715-1|TREMBL:B9EJB8|ENSEMBL:ENSP00000325146|REFSEQ:NP_004361|H-INV:HIT000221229|VEGA:OTTHUMP00000016752 Tax_Id=9606 Gene_Symbol=COL12A1 Isoform 1 of Collagen alpha-1(XII) chain;>IPI:IPI00964552.1|TREMBL:D6RGG3|ENSEMBL:ENSP0	1	N	LDGYTSPGFKMLEAYNLTEKNFASVQGVSLE	8.53106e-06	171.92	111.86	_M(ox)LEAYN(de)LTEK_	2	614.792	0.40321	0.365004	2.88389	1.57991	8.80174	0.0694294	5.0362	0.102162	7.79592	0.107172	14.4691	0.0385168	19.9331	0.147998	8.4644	0.0411916	17.5316	0.024351	21.1414
IPI00293971	238	IPI00293971	IPI00293971	>IPI:IPI00293971.3|SWISS-PROT:P14415|TREMBL:Q58I19|ENSEMBL:ENSP00000250111|REFSEQ:NP_001669|H-INV:HIT000388767 Tax_Id=9606 Gene_Symbol=ATP1B2 Sodium/potassium-transporting ATPase subunit beta-2	1	N	IDLMYFPYYGKKFHVNYTQPLVAVKFLNVTP	0.00494655	111.86	111.86	_FHVN(de)YTQPLVAVK_	3	506.277	-0.36858	NaN	NaN	NaN	NaN	0.204293	2.51982	0.372808	20.425	0.270355	10.1417	0.171171	24.7721	0.104517	24.1759	0.102853	11.9447	0.142796	11.879
IPI00152377	641	IPI00152377	IPI00152377	>IPI:IPI00152377.1|SWISS-PROT:Q8TCJ2|ENSEMBL:ENSP00000295770|REFSEQ:NP_849193|H-INV:HIT000084193|VEGA:OTTHUMP00000161258 Tax_Id=9606 Gene_Symbol=STT3B Dolichyl-diphosphooligosaccharide--protein glycosyltransferase subunit STT3B	1	N	WNNSHIALVGKAMSSNETAAYKIMRTLDVDY	0.000104657	163.78	112.13	_AM(ox)SSN(de)ETAAYK_	2	595.256	-0.17361	0.527427	4.63621	0.939741	9.2698	1.50454	1.03663	1.78962	6.15968	1.36635	6.07827	1.45958	12.3043	1.50086	8.78801	1.78615	9.32091	1.4052	13.3448
IPI00015842;IPI00978626;IPI00981770	53;53;53	IPI00015842	IPI00015842	>IPI:IPI00015842.1|SWISS-PROT:Q15293|ENSEMBL:ENSP00000054950|REFSEQ:NP_002892|H-INV:HIT000049062|VEGA:OTTHUMP00000232227 Tax_Id=9606 Gene_Symbol=RCN1 Reticulocalbin-1;>IPI:IPI00978626.1|TREMBL:E9PJD5|ENSEMBL:ENSP00000433776|VEGA:OTTHUMP00000232229 Tax_Id=9	1	N	VVRPDSELGERPPEDNQSFQYDHEAFLGKED	8.44106e-14	149.62	112.26	_VVRPDSELGERPPEDN(de)QSFQYDHEAFLGK_	4	840.9	-1.0122	1.20632	67.6761	1.8383	64.4715	0.260347	14.7513	1.52808	83.9428	1.49788	5.01642	1.01678	69.6552	1.3695	15.5357	0.427797	4.75009	0.550446	9.68018
IPI00220562	193	IPI00220562	IPI00220562	>IPI:IPI00220562.3|SWISS-PROT:Q15818|TREMBL:B3KWB1|ENSEMBL:ENSP00000307549|REFSEQ:NP_002513|H-INV:HIT000047208 Tax_Id=9606 Gene_Symbol=NPTX1 Neuronal pentraxin-1	1	N	LSRVNTLEEGKGGPRNDTEERVKIETALTSL	0.00217995	133.23	112.36	_GGPRN(de)DTEER_	3	377.839	-0.87715	NaN	NaN	0.0182095	6.95875	0.330762	6.97816	NaN	NaN	NaN	NaN	NaN	NaN	NaN	NaN	NaN	NaN	NaN	NaN
IPI00000877;IPI01011324;IPI01010461;IPI00982087;IPI00922838	869;860;718;525;851	IPI00000877	IPI00000877	>IPI:IPI00000877.1|SWISS-PROT:Q9Y4L1|TREMBL:A8C1Z0;Q6IN67|ENSEMBL:ENSP00000384144|REFSEQ:NP_001124463;NP_006380|H-INV:HIT000220888|VEGA:OTTHUMP00000232709 Tax_Id=9606 Gene_Symbol=HYOU1 Hypoxia up-regulated protein 1;>IPI:IPI01011324.1|TREMBL:B3KXH0;B7Z766|	1	N	MTTLEKVINETWAWKNATLAEQAKLPATEKP	0.000219269	190.24	112.36	_N(de)ATLAEQAK_	2	473.746	-0.22647	1.14863	9.33853	0.968585	0.460056	2.82807	11.427	3.32451	7.00994	2.17507	13.3528	1.90223	12.5731	2.09315	10.5832	2.51465	4.64628	1.90325	11.4076
IPI00101037	140	IPI00101037	IPI00101037	>IPI:IPI00101037.3|SWISS-PROT:Q96D15|ENSEMBL:ENSP00000270645|REFSEQ:NP_065701|H-INV:HIT000085190 Tax_Id=9606 Gene_Symbol=RCN3 Reticulocalbin-3	1	N	YDTDRDGRVGWEELRNATYGHYAPGEEFHDV	1.0319e-24	222.39	112.44	_N(de)ATYGHYAPGEEFHDVEDAETYKK_	4	693.807	-0.33329	4.93658	10.0351	14.4533	16.693	1.44686	7.50075	1.57777	13.9632	1.48432	4.28361	0.863978	8.77972	1.35627	5.87806	0.491988	7.29565	0.975341	15.8644
IPI00552671;IPI00871326	77;54	IPI00552671	IPI00552671	>IPI:IPI00552671.3|SWISS-PROT:Q9UIW2|ENSEMBL:ENSP00000377061|REFSEQ:NP_115618|H-INV:HIT000324311|VEGA:OTTHUMP00000215966 Tax_Id=9606 Gene_Symbol=PLXNA1 Plexin-A1;>IPI:IPI00871326.1|TREMBL:B3KY38;B4DE20;F8VSZ4;Q6ZTY7;Q9NSM6|ENSEMBL:ENSP00000251772 Tax_Id=96	1	N	EVYVGAVNRIYKLSGNLTLLRAHVTGPVEDN	0.000896642	132.88	112.75	_LSGN(de)LTLLR_	2	494.295	0.13505	0.044085	23.3089	0.0463492	14.0461	0.0621524	17.3895	0.0737627	0	0.0674929	38.0798	0.0559918	26.5488	0.061085	13.7771	0.0708821	24.4905	0.0641065	19.7268
IPI00641172;IPI00914899	631;631	IPI00641172	IPI00641172	>IPI:IPI00641172.3|ENSEMBL:ENSP00000347156|VEGA:OTTHUMP00000022392 Tax_Id=9606 Gene_Symbol=LAMC3 172 kDa protein;>IPI:IPI00914899.1|SWISS-PROT:Q9Y6N6|ENSEMBL:ENSP00000354360|REFSEQ:NP_006050|H-INV:HIT000063674|VEGA:OTTHUMP00000022393 Tax_Id=9606 Gene_Symbo	1	N	VAPPLPPFHFQRLLANLTSLRLRVSPGPSPA	0.00348389	112.75	112.75	_LLAN(de)LTSLR_	2	501.303	0.59048	NaN	NaN	NaN	NaN	0.11299	22.89	0.173941	43.2994	0.134517	42.2729	0.0631553	11.4939	0.0651773	24.4327	0.111496	41.0302	0.0818201	21.1461
IPI00291755;IPI00871723	926;926	IPI00291755	IPI00291755	>IPI:IPI00291755.6|SWISS-PROT:Q8TEM1-1|ENSEMBL:ENSP00000254508|REFSEQ:NP_079199|VEGA:OTTHUMP00000208000 Tax_Id=9606 Gene_Symbol=NUP210 Isoform 1 of Nuclear pore membrane glycoprotein 210;>IPI:IPI00871723.1|SWISS-PROT:Q8TEM1-2|H-INV:HIT000262424 Tax_Id=9606	1	N	QAELRIREGSGYFFLNTSTADVVKVAYQEAR	3.20105e-10	224.67	112.82	_IREGSGYFFLN(de)TSTADVVK_	3	702.356	-0.90541	NaN	NaN	NaN	NaN	0.533819	9.27792	0.495483	8.19206	0.716978	2.4511	1.1198	6.6264	0.774091	6.78659	0.413833	38.5356	0.83993	6.68651
IPI00219249	518	IPI00219249	IPI00219249	>IPI:IPI00219249.4|SWISS-PROT:P78357|ENSEMBL:ENSP00000264638|REFSEQ:NP_003623|H-INV:HIT000222017 Tax_Id=9606 Gene_Symbol=CNTNAP1 Contactin-associated protein 1	1	N	FHGCMELLKVDGQLVNLTLVEGRRLGFYAEV	3.52778e-05	211.7	112.96	_VDGQLVN(de)LTLVEGR_	2	757.415	0.9712	0.163854	10.6785	0.105918	5.67332	NaN	NaN	NaN	NaN	NaN	NaN	NaN	NaN	NaN	NaN	NaN	NaN	NaN	NaN
IPI00022200;IPI00941465;IPI00072917;IPI00072918;IPI00220701;IPI00946286	2331;2164;2131;2130;2125;1724	IPI00022200	IPI00022200	>IPI:IPI00022200.4|SWISS-PROT:P12111-1|TREMBL:D9ZGF2|ENSEMBL:ENSP00000295550|REFSEQ:NP_004360|H-INV:HIT000321715|VEGA:OTTHUMP00000195994 Tax_Id=9606 Gene_Symbol=COL6A3 Isoform 1 of Collagen alpha-3(VI) chain;>IPI:IPI00941465.1|TREMBL:E7EVT9;E9PGQ9;Q63HQ4|E	1	N	PGYPGPKGNPGEPGLNGTTGPKGIRGRRGNS	0.00416483	113.35	113.35	_GNPGEPGLN(de)GTTGPK_	2	698.839	0.31875	0.0416442	12.9943	0.07732	3.32529	NaN	NaN	NaN	NaN	NaN	NaN	NaN	NaN	NaN	NaN	NaN	NaN	NaN	NaN
IPI00922878;IPI00329760;IPI00604451;IPI00873981;IPI00186581;IPI00398855;IPI01008880;IPI01009527	177;177;177;177;177;177;177;118	IPI00922878	IPI00922878	>IPI:IPI00922878.1|TREMBL:B7Z8E7 Tax_Id=9606 Gene_Symbol=- cDNA FLJ55400, highly similar to Protein OS-9;>IPI:IPI00329760.8|SWISS-PROT:Q13438-1|TREMBL:Q9BR60|ENSEMBL:ENSP00000318165|REFSEQ:NP_006803|H-INV:HIT000058004 Tax_Id=9606 Gene_Symbol=OS9 Isoform 1	1	N	SKQHRLKRYHSQTYGNGSKCDLNGRPREAEV	0.000695337	130.1	113.38	_YHSQTYGN(de)GSK_	2	621.773	0.089495	0.0258329	19.5211	0.0399259	19.1076	0.0636625	3.78974	0.058122	14.1775	0.0296504	7.39764	0.0377881	16.9857	0.0386331	23.4821	0.0398523	13.0438	0.0279442	16.4533
IPI00892655;IPI00107380;IPI00942026;IPI00300884	125;125;125;137	IPI00892655	IPI00892655	>IPI:IPI00892655.1|TREMBL:B0FYL6;B0FYL7;B0FZD0;C0LZS2;D4P5A5;E7BBQ2;F1BE19;F5CA56;F5CIT6;F5CJX4;F5CJX5;F8W1L0;Q0EFB3;Q2L6G1;Q7JFP0;Q99693;Q99695;Q9UDZ9;Q9UE02;Q9UMF1|ENSEMBL:ENSP00000402134;ENSP00000446775|H-INV:HIT000384523|VEGA:OTTHUMP00000194942 Tax_Id=	1	N	LHSLQEIRVCEIHEDNSTRSSQHFYYDGELF	0.000710984	119.74	113.38	_VCEIHEDN(de)STR_	2	680.794	-0.012549	0.171868	6.47777	0.014916	9.57294	0.0290288	10.4155	0.0153763	0	NaN	NaN	0.00817741	11.5837	0.0196425	12.7583	NaN	NaN	NaN	NaN
IPI00382432	551	IPI00382432	IPI00382432	>IPI:IPI00382432.1|SWISS-PROT:Q3T906-1|TREMBL:Q68CM9;Q9NPW9;Q9NV34|ENSEMBL:ENSP00000299314|REFSEQ:NP_077288|H-INV:HIT000331461 Tax_Id=9606 Gene_Symbol=GNPTAB Isoform 1 of N-acetylglucosamine-1-phosphotransferase subunits alpha/beta	1	N	GQDHFHELYKVILLPNQTHYIIPKGECLPYF	0.0104053	119.88	113.69	_VILLPN(de)QTHYIIPK_	2	825.485	-1.5849	0.26576	3.80338	0.128357	4.82807	0.512897	12.635	0.516664	25.3729	0.797397	11.2133	1.03149	10.1307	0.672059	8.65245	0.784775	28.3348	0.786813	6.83462
IPI00024811	39	IPI00024811	IPI00024811	>IPI:IPI00024811.1|SWISS-PROT:O60487|ENSEMBL:ENSP00000278937;ENSP00000408362|REFSEQ:NP_005788;NP_658911|H-INV:HIT000075951|VEGA:OTTHUMP00000234557;OTTHUMP00000234558 Tax_Id=9606 Gene_Symbol=MPZL2 Myelin protein zero-like protein 2	1	N	IAAVEIYTSRVLEAVNGTDARLKCTFSSFAP	0.000445047	153.74	114.24	_VLEAVN(de)GTDAR_	2	573.293	-0.49374	NaN	NaN	NaN	NaN	0.0548987	9.71072	0.0727031	12.6081	0.0438151	3.83836	0.039625	21.1927	0.0289513	2.91994	0.0223188	0	0.0114081	17.7686
IPI00853162;IPI01014930;IPI00921811;IPI00966496	300;191;128;129	IPI00853162	IPI00853162	>IPI:IPI00853162.3|SWISS-PROT:Q8WV60|TREMBL:B3KPU6|ENSEMBL:ENSP00000308948;ENSP00000370013|REFSEQ:NP_079030|H-INV:HIT000013375|VEGA:OTTHUMP00000126945;OTTHUMP00000190857 Tax_Id=9606 Gene_Symbol=PTCD2 Pentatricopeptide repeat-containing protein 2;>IPI:IPI01	1	N	MLENLIKTLKNAAEGNLSKFVKRHVFSEEVL	0.0032142	114.4	114.4	_NAAEGN(de)LSK_	2	452.722	0.72253	NaN	NaN	NaN	NaN	0.0931785	5.44882	0.114675	11.8502	0.0799177	23.4897	0.0831459	9.80532	0.0863647	19.5578	0.0590216	14.2747	0.0412097	28.8581
IPI00152540;IPI00795801;IPI00788676;IPI00795327	247;247;170;247	IPI00152540	IPI00152540	>IPI:IPI00152540.3|SWISS-PROT:Q6YHK3-1|ENSEMBL:ENSP00000287097|REFSEQ:NP_598000|VEGA:OTTHUMP00000016748 Tax_Id=9606 Gene_Symbol=CD109 Isoform 1 of CD109 antigen;>IPI:IPI00795801.1|SWISS-PROT:Q6YHK3-4|ENSEMBL:ENSP00000388062|REFSEQ:NP_001153059 Tax_Id=9606	1	N	TLQTPLYCSMNSKHLNGTITAKYTYGKPVKG	0.00267623	117.7	114.4	_HLN(de)GTITAK_	2	478.264	-0.44604	0.0397843	10.9819	0.12328	3.40455	0.0615871	9.0316	0.0551223	15.4625	0.0535306	7.6611	0.0337427	6.09472	0.0724915	7.75838	0.0246422	7.10697	0.0310368	1.09869
IPI00247063	285	IPI00247063	IPI00247063	>IPI:IPI00247063.3|SWISS-PROT:P08473|TREMBL:B7ZKY6|ENSEMBL:ENSP00000353679;ENSP00000417079;ENSP00000418525;ENSP00000419653;ENSP00000420389|REFSEQ:NP_000893;NP_009218;NP_009219;NP_009220|H-INV:HIT000325326|VEGA:OTTHUMP00000212961;OTTHUMP00000212963;OTTHUMP0	1	N	ALEMNKVMELEKEIANATAKPEDRNDPMLLY	0.000333801	138.24	114.63	_VM(ox)ELEKEIAN(de)ATAKPEDR_	4	516.01	-0.30849	0.0258649	5.5353	0.532013	24.5536	0.584838	17.197	0.544683	12.0606	0.357105	6.055	0.40974	22.3455	0.489675	11.5397	0.342848	15.2134	0.482611	5.60084
IPI00008403	407	IPI00008403	IPI00008403	>IPI:IPI00008403.2|SWISS-PROT:Q9NS84|ENSEMBL:ENSP00000276055|REFSEQ:NP_063939|H-INV:HIT000052928|VEGA:OTTHUMP00000023185 Tax_Id=9606 Gene_Symbol=CHST7 Carbohydrate sulfotransferase 7	1	N	FSGLRALAALDAFALNMTRGAAYGADRPFHL	0.000378291	182.57	114.64	_ALAALDAFALN(de)M(ox)TR_	2	747.885	0.18241	0.0141085	0	0.0263273	0	0.0806699	14.858	0.0561354	20.8088	0.0689012	0	0.0941852	14.7172	0.274688	23.4629	0.0795382	1.89827	0.102431	5.77724
IPI00644025;IPI00645484	498;498	IPI00644025	IPI00644025	>IPI:IPI00644025.1|SWISS-PROT:Q7L0J3-1|TREMBL:A8K6Q3|ENSEMBL:ENSP00000358142|REFSEQ:NP_055664|H-INV:HIT000000461|VEGA:OTTHUMP00000014065 Tax_Id=9606 Gene_Symbol=SV2A Isoform 1 of Synaptic vesicle glycoprotein 2A;>IPI:IPI00645484.1|SWISS-PROT:Q7L0J3-2|TREMB	1	N	RTKVFPGERVEHVTFNFTLENQIHRGGQYFN	0.00129502	124.3	115.12	_VEHVTFN(de)FTLENQIHR_	4	497.002	-0.71681	NaN	NaN	NaN	NaN	0.123655	31.4984	NaN	NaN	0.165209	12.1934	0.140542	11.0707	0.105514	20.7238	0.0832038	30.7944	0.16338	41.3359
IPI00015346	1076	IPI00015346	IPI00015346	>IPI:IPI00015346.1|SWISS-PROT:Q9HCU4|ENSEMBL:ENSP00000271332|REFSEQ:NP_001399|H-INV:HIT000074716|VEGA:OTTHUMP00000013794 Tax_Id=9606 Gene_Symbol=CELSR2 Cadherin EGF LAG seven-pass G-type receptor 2	1	N	TYSFERGNELSLVLLNASTGELKLSRALDNN	0.00304405	122.01	115.26	_GNELSLVLLN(de)ASTGELK_	2	879.978	2.1164	NaN	NaN	NaN	NaN	NaN	NaN	NaN	NaN	NaN	NaN	0.0496371	15.0117	NaN	NaN	0.0255948	0	0.0304091	45.8514
IPI00023648	309	IPI00023648	IPI00023648	>IPI:IPI00023648.6|SWISS-PROT:O14498|ENSEMBL:ENSP00000249842;ENSP00000378550|REFSEQ:NP_005536;NP_958934|H-INV:HIT000252915|VEGA:OTTHUMP00000174967;OTTHUMP00000174968 Tax_Id=9606 Gene_Symbol=ISLR Immunoglobulin superfamily containing leucine-rich repeat pro	1	N	GTPVASSQPRFQAFANGSLLIPDFGKLEEGT	0.00134181	133.25	115.31	_FQAFAN(de)GSLLIPDFGK_	2	863.446	1.0413	0.079827	0	0.0961261	37.3118	NaN	NaN	NaN	NaN	NaN	NaN	NaN	NaN	NaN	NaN	NaN	NaN	NaN	NaN
IPI00022462;IPI00924935	251;170	IPI00022462	IPI00022462	>IPI:IPI00022462.2|SWISS-PROT:P02786|TREMBL:A8K6Q8|ENSEMBL:ENSP00000353224;ENSP00000376197|REFSEQ:NP_001121620;NP_003225|H-INV:HIT000030208|VEGA:OTTHUMP00000208523;OTTHUMP00000208524 Tax_Id=9606 Gene_Symbol=TFRC Transferrin receptor protein 1;>IPI:IPI00924	1	N	NFGTKKDFEDLYTPVNGSIVIVRAGKITFAE	5.02267e-21	261.74	115.38	_KDFEDLYTPVN(de)GSIVIVR_	3	689.365	-0.26013	2.21097	36.8474	0.917758	5.35296	2.65137	8.45273	2.88581	19.6652	2.01134	6.3546	4.61976	20.2002	4.36299	24.8136	3.44253	22.99	3.79832	11.4062
IPI00008494;IPI00910734;IPI00385789	145;57;60	IPI00008494	IPI00008494	>IPI:IPI00008494.4|SWISS-PROT:P05362|TREMBL:B4DNT6;O00177;Q15463;Q5NKV8|ENSEMBL:ENSP00000264832|REFSEQ:NP_000192|H-INV:HIT000194922 Tax_Id=9606 Gene_Symbol=ICAM1 Intercellular adhesion molecule 1;>IPI:IPI00910734.2|TREMBL:B4DQW5;E9PER2 Tax_Id=9606 Gene_Sym	1	N	NLTLRCQVEGGAPRANLTVVLLRGEKELKRE	3.1001e-05	161.63	115.78	_AN(de)LTVVLLR_	2	500.313	0.63375	1.03313	16.7843	0.379316	16.8998	0.176957	24.3412	0.101996	19.9581	0.216609	4.9824	0.116477	27.3097	0.32757	2.66556	0.253222	28.8405	0.304726	31.5318
IPI00884105;IPI00908532;IPI00556655	84;84;73	IPI00884105	IPI00884105	>IPI:IPI00884105.2|SWISS-PROT:P11279|TREMBL:B3KRY3|ENSEMBL:ENSP00000333298|REFSEQ:NP_005552|H-INV:HIT000091043|VEGA:OTTHUMP00000018748 Tax_Id=9606 Gene_Symbol=LAMP1 Lysosome-associated membrane glycoprotein 1;>IPI:IPI00908532.1|TREMBL:B4DWL3|ENSEMBL:ENSP00	1	N	SDATVVLNRSSCGKENTSDPSLVIAFGRGHT	3.96755e-12	248.68	115.8	_SSCGKEN(de)TSDPSLVIAFGR_	3	675.99	-0.74802	2.07024	6.75198	0.319806	3.98825	1.2957	5.35524	1.17867	9.45488	0.669019	7.95747	0.567392	8.99215	0.512656	4.82802	0.475446	13.5684	0.590347	7.94299
IPI00304840;IPI00983601;IPI00828201	954;360;162	IPI00304840	IPI00304840	>IPI:IPI00304840.4|SWISS-PROT:P12110-1|ENSEMBL:ENSP00000300527|REFSEQ:NP_001840|H-INV:HIT000261916|VEGA:OTTHUMP00000115568 Tax_Id=9606 Gene_Symbol=COL6A2 Isoform 2C2 of Collagen alpha-2(VI) chain;>IPI:IPI00983601.1|TREMBL:Q9BUM6|H-INV:HIT000269303 Tax_Id=9	1	N	HAELSFVFLTDGVTGNDSLHESAHSMRKQNV	6.12744e-16	135.76	116.39	_HAELSFVFLTDGVTGN(de)DSLHESAHSM(ox)R_	4	744.346	0.33665	0.115343	0	0.884618	10.1831	NaN	NaN	NaN	NaN	NaN	NaN	0.0327485	0	NaN	NaN	NaN	NaN	NaN	NaN
IPI00290738;IPI00984627;IPI00216184;IPI00400849;IPI00980475;IPI00977120;IPI00977780;IPI00981984;IPI00981891;IPI00980570;IPI00978502	555;548;555;505;454;253;159;202;132;84;57	IPI00290738	IPI00290738	>IPI:IPI00290738.4|SWISS-PROT:Q13492-1|TREMBL:A8K5U9;A8MX97;Q4LE54|ENSEMBL:ENSP00000377015;ENSP00000396321|REFSEQ:NP_009097|H-INV:HIT000098930|VEGA:OTTHUMP00000234633 Tax_Id=9606 Gene_Symbol=PICALM Isoform 1 of Phosphatidylinositol-binding clathrin assembl	1	N	LDSSLANLVGNLGIGNGTTKNDVNWSQPGEK	1.51066e-07	116.45	116.45	_LVSDDLDSSLANLVGNLGIGN(de)GTTK_	2	1237.63	-0.36363	0.00704341	0	0.0459907	4.46376	NaN	NaN	NaN	NaN	NaN	NaN	NaN	NaN	NaN	NaN	NaN	NaN	NaN	NaN
IPI00303300;IPI01013799;IPI00909121;IPI00334818;IPI00184854	393;393;321;281;166	IPI00303300	IPI00303300	>IPI:IPI00303300.3|SWISS-PROT:Q96AY3|TREMBL:Q658U4;Q6ZME7|ENSEMBL:ENSP00000317232|REFSEQ:NP_068758|H-INV:HIT000037576|VEGA:OTTHUMP00000164742 Tax_Id=9606 Gene_Symbol=FKBP10 Peptidyl-prolyl cis-trans isomerase FKBP10;>IPI:IPI01013799.1|TREMBL:C9JPC3;F5H1P8|	1	N	DVVEIRTLSRPSETCNETTKLGDFVRYHYNC	1.12951e-11	227.94	116.58	_TLSRPSETCN(de)ETTK_	2	812.878	0.36747	0.124832	6.52812	0.0876506	6.04137	0.112106	9.55002	0.105466	10.8549	0.0258369	16.2183	0.0393368	17.0928	0.0709237	21.1753	0.075434	2.84677	0.0725406	14.0759
IPI00031030;IPI00973819;IPI00220978;IPI00220977;IPI00884988;IPI01013848;IPI01014180;IPI00334946;IPI00973038	541;551;541;485;485;448;329;312;186	IPI00031030	IPI00031030	>IPI:IPI00031030.1|SWISS-PROT:Q06481-1|ENSEMBL:ENSP00000263574|REFSEQ:NP_001633|H-INV:HIT000215918|VEGA:OTTHUMP00000230927 Tax_Id=9606 Gene_Symbol=APLP2 Isoform 1 of Amyloid-like protein 2;>IPI:IPI00973819.1|ENSEMBL:ENSP00000278756|VEGA:OTTHUMP00000230930	1	N	KSQVMTHLHVIEERRNQSLSLLYKVPYVAQE	0.000762659	145.99	117.02	_RN(de)QSLSLLYK_	2	611.843	-0.15913	0.166465	9.89147	0.563133	2.89749	0.750121	5.91025	0.645568	3.81523	0.809251	3.78308	0.579432	10.3199	0.515187	6.10761	0.571464	11.5313	0.552592	14.3286
IPI00290043;IPI00215995;IPI01012463	935;935;921	IPI00290043	IPI00290043	>IPI:IPI00290043.2|SWISS-PROT:P26006-1|TREMBL:Q86SW1|ENSEMBL:ENSP00000007722|REFSEQ:NP_005492 Tax_Id=9606 Gene_Symbol=ITGA3 Isoform 2 of Integrin alpha-3;>IPI:IPI00215995.1|SWISS-PROT:P26006-2|ENSEMBL:ENSP00000315190|REFSEQ:NP_002195|H-INV:HIT000195911|VEG	1	N	DAPVVTNVTVKARVWNSTFIEDYRDFDRVRV	0.000689073	162.48	117.2	_VWN(de)STFIEDYRDFDR_	3	655.299	0.081235	1.60452	9.59213	1.73993	8.44205	0.159432	14.3947	0.277942	12.602	0.314726	7.51579	0.241428	8.64146	0.606956	11.5581	0.728352	2.71515	0.326431	26.7928
IPI00290043;IPI00215995;IPI01012463;IPI00965926	265;265;251;40	IPI00290043	IPI00290043	>IPI:IPI00290043.2|SWISS-PROT:P26006-1|TREMBL:Q86SW1|ENSEMBL:ENSP00000007722|REFSEQ:NP_005492 Tax_Id=9606 Gene_Symbol=ITGA3 Isoform 2 of Integrin alpha-3;>IPI:IPI00215995.1|SWISS-PROT:P26006-2|ENSEMBL:ENSP00000315190|REFSEQ:NP_002195|H-INV:HIT000195911|VEG	1	N	IGYTMQVGSFILHPKNITIVTGAPRHRHMGA	1.69624e-06	181.68	117.25	_N(de)ITIVTGAPR_	2	521.798	0.35195	0.550881	4.10411	0.816562	7.0433	0.197007	7.63305	0.326127	13.4646	0.274505	32.5151	0.185928	33.3684	0.361345	47.4364	0.149351	12.128	0.191902	35.7761
IPI00003909;IPI01013234	43;12	IPI00003909	IPI00003909	>IPI:IPI00003909.1|SWISS-PROT:P11169|TREMBL:B7Z5A7;B7Z966|ENSEMBL:ENSP00000075120|REFSEQ:NP_008862|H-INV:HIT000194741|VEGA:OTTHUMP00000165065 Tax_Id=9606 Gene_Symbol=SLC2A3 Solute carrier family 2, facilitated glucose transporter member 3;>IPI:IPI01013234.	1	N	TGVINAPEKIIKEFINKTLTDKGNAPPSEVL	0.000536739	163.9	117.4	_IIKEFIN(de)K_	3	335.871	-1.1602	NaN	NaN	0.193539	5.79337	0.144933	5.69353	0.148962	10.6794	3.71236	6.16272	2.44603	6.12274	1.24942	8.75466	2.13965	5.90694	1.84022	9.82535
IPI00005707	1134	IPI00005707	IPI00005707	>IPI:IPI00005707.7|SWISS-PROT:Q9UBG0|ENSEMBL:ENSP00000307513|REFSEQ:NP_006030|H-INV:HIT000000434 Tax_Id=9606 Gene_Symbol=MRC2 C-type mannose receptor 2	1	N	PAALPPAPGTELSYLNGTFRLLQKPLRWHDA	8.30928e-33	199.87	117.61	_GTDPSLSPSPAALPPAPGTELSYLN(de)GTFR_	2	1457.73	0.19146	0.815609	17.0994	4.21547	2.63147	0.239792	29.6798	0.077832	21.5616	0.424729	10.322	0.141392	17.4553	0.278528	19.7039	0.128833	8.87168	0.174266	37.1138
IPI00290085;IPI00658202	692;661	IPI00290085	IPI00290085	>IPI:IPI00290085.2|SWISS-PROT:P19022|ENSEMBL:ENSP00000269141|REFSEQ:NP_001783|H-INV:HIT000215590|VEGA:OTTHUMP00000066304 Tax_Id=9606 Gene_Symbol=CDH2 Cadherin-2;>IPI:IPI00658202.1|TREMBL:A8MWK3|ENSEMBL:ENSP00000382312|VEGA:OTTHUMP00000067378 Tax_Id=9606 Ge	1	N	EVPIIITDSGNPPKSNISILRVKVCQCDSNG	6.27594e-09	120.33	117.62	_FLEAGIYEVPIIITDSGNPPKSN(de)ISILR_	3	1019.89	-0.051585	0.0865716	72.436	1.31732	6.00089	0.211204	6.18722	0.045642	2.87203	0.481096	13.0061	0.176156	61.8176	0.404311	38.3448	NaN	NaN	0.107356	89.086
IPI00016112	731	IPI00016112	IPI00016112	>IPI:IPI00016112.6|SWISS-PROT:Q92626-1|ENSEMBL:ENSP00000252804|REFSEQ:NP_036425|H-INV:HIT000073735|VEGA:OTTHUMP00000199942 Tax_Id=9606 Gene_Symbol=PXDN Isoform 1 of Peroxidasin homolog	1	N	LIANLSGCTAHRRVNNCSDMCFHQKYRTHDG	0.000587236	136.53	118.9	_VNN(de)CSDM(ox)CFHQK_	2	778.8	-0.51992	0.141822	12.5322	NaN	NaN	0.0480768	17.5284	0.0180697	14.9506	NaN	NaN	NaN	NaN	0.0242956	1.60434	0.0750235	39.3753	0.017122	6.81813
IPI00030887;IPI01010120	240;172	IPI00030887	IPI00030887	>IPI:IPI00030887.1|SWISS-PROT:Q06418|TREMBL:B4DIA4;Q12787;Q15879;Q59FM9;Q8N6J3|ENSEMBL:ENSP00000263798|REFSEQ:NP_006284|H-INV:HIT000101072|VEGA:OTTHUMP00000160861 Tax_Id=9606 Gene_Symbol=TYRO3 Tyrosine-protein kinase receptor TYRO3;>IPI:IPI01010120.1|TREMB	1	N	PAAPFNITVTKLSSSNASVAWMPGADGRALL	9.433e-06	148.44	119.23	_LSSSN(de)ASVAWM(ox)PGADGR_	2	861.891	0.46131	0.0682111	0	NaN	NaN	0.182889	25.8264	0.238146	31.1826	0.177574	3.20075	0.188761	12.8509	0.202958	10.5513	0.131382	12.522	0.184565	11.4286
IPI00739149;IPI00908672;IPI00217139	162;134;134	IPI00739149	IPI00739149	>IPI:IPI00739149.3|SWISS-PROT:Q68CP4-1|ENSEMBL:ENSP00000389524 Tax_Id=9606 Gene_Symbol=HGSNAT Isoform 1 of Heparan-alpha-glucosaminide N-acetyltransferase;>IPI:IPI00908672.1|SWISS-PROT:Q68CP4-2|ENSEMBL:ENSP00000368965|REFSEQ:NP_689632|H-INV:HIT000306766|VE	1	N	EKEVCRLEYRFGEFGNYSLLVKNIHNGVSEI	1.19669e-05	201.04	119.69	_FGEFGN(de)YSLLVK_	2	687.851	-0.1145	0.126062	18.2272	0.164012	8.52447	NaN	NaN	0.0364811	5.00917	0.0422764	11.3873	0.0391029	10.5366	0.0507122	0	0.0385232	9.30588	0.0410232	20.1467
IPI00009111	124	IPI00009111	IPI00009111	>IPI:IPI00009111.1|SWISS-PROT:Q13641|TREMBL:A8K555|ENSEMBL:ENSP00000358765;ENSP00000440049;ENSP00000441219|REFSEQ:NP_001159864;NP_006661|H-INV:HIT000051855|VEGA:OTTHUMP00000016786 Tax_Id=9606 Gene_Symbol=TPBG Trophoblast glycoprotein	1	N	GAFARRPPLAELAALNLSGSRLDEVRAGAFE	5.49907e-26	272.95	119.92	_RPPLAELAALN(de)LSGSRLDEVR_	4	570.318	-0.84325	2.03309	17.5929	3.02806	5.96658	0.957066	6.69708	1.47996	39.2056	1.79326	25.2054	1.71666	38.2156	2.08299	31.8505	1.55541	38.1293	1.41944	20.0339
IPI00795918;IPI00435020;IPI00220737;IPI00900302;IPI00411478	459;449;449;449;459	IPI00795918	IPI00795918	>IPI:IPI00795918.1|SWISS-PROT:P13591-2|ENSEMBL:ENSP00000318472|REFSEQ:NP_851996 Tax_Id=9606 Gene_Symbol=NCAM1 Isoform 1 of Neural cell adhesion molecule 1;>IPI:IPI00435020.3|SWISS-PROT:P13591-1|TREMBL:E9PLH7|ENSEMBL:ENSP00000433345|REFSEQ:NP_000606|VEGA:OT	1	N	ATISWFRDGQLLPSSNYSNIKIYNTPSASYL	0.0042802	119.96	119.96	_DGQLLPSSN(de)YSNIK_	2	768.881	0.61839	0.177329	10.9765	NaN	NaN	0.0598483	1.31566	0.149395	14.382	0.0442929	13.8283	0.0589451	9.62333	0.0780459	8.29829	0.0952703	9.19551	0.0563032	6.85748
IPI00305304;IPI00642378;IPI00642091;IPI00641012;IPI00641435	19;39;19;19;19	IPI00305304	IPI00305304	>IPI:IPI00305304.3|SWISS-PROT:Q96G23|TREMBL:A8K4M4|ENSEMBL:ENSP00000271688;ENSP00000357950|REFSEQ:NP_071358;NP_859530|H-INV:HIT000084343|VEGA:OTTHUMP00000033028 Tax_Id=9606 Gene_Symbol=CERS2 Ceramide synthase 2;>IPI:IPI00642378.3|TREMBL:Q5SZE1|ENSEMBL:ENSP	1	N	TLYDYFWWERLWLPVNLTWADLEDRDGRVYA	5.37262e-34	199.37	120.3	_LWLPVN(de)LTWADLEDR_	2	921.475	0.42479	NaN	NaN	0.104024	88.6544	0.0593554	53.8125	NaN	NaN	0.0327526	0	0.00463702	0	NaN	NaN	NaN	NaN	0.00639991	47.1579
IPI00298237;IPI00909516;IPI00554617;IPI00977773	452;376;265;226	IPI00298237	IPI00298237	>IPI:IPI00298237.8|SWISS-PROT:O14773-1|TREMBL:B2R608;B4DIV8;D3DQU2;Q53HP2|ENSEMBL:ENSP00000299427|REFSEQ:NP_000382|H-INV:HIT000062428|VEGA:OTTHUMP00000164588 Tax_Id=9606 Gene_Symbol=TPP1 cDNA FLJ56402, highly similar to Tripeptidyl-peptidase 1;>IPI:IPI0090	1	N	KFLSSSPHLPPSSYFNASGRAYPDVAALSDG	1.20578e-10	198.85	120.63	_FLSSSPHLPPSSYFN(de)ASGR_	3	684.666	-0.59334	1.04627	4.31295	1.5958	4.87305	1.00042	11.4721	1.10253	5.92551	2.158	6.45447	1.92186	4.87397	1.89188	7.03435	1.62975	4.21685	2.51791	9.25034
IPI00003648;IPI00218887;IPI00218888	286;286;286	IPI00003648	IPI00003648	>IPI:IPI00003648.2|SWISS-PROT:Q15223-1|ENSEMBL:ENSP00000264025|REFSEQ:NP_002846|VEGA:OTTHUMP00000232094 Tax_Id=9606 Gene_Symbol=PVRL1 Isoform Delta of Poliovirus receptor-related protein 1;>IPI:IPI00218887.1|SWISS-PROT:Q15223-2|TREMBL:Q6SYC0|ENSEMBL:ENSP00	1	N	ADANPPATEYHWTTLNGSLPKGVEAQNRTLF	7.47247e-05	120.9	120.9	_ADANPPATEYHWTTLN(de)GSLPK_	3	762.034	-0.0056572	NaN	NaN	NaN	NaN	0.949673	8.53552	0.890699	3.66952	0.89983	13.1237	1.18224	10.1793	0.661295	60.6356	1.92867	15.7228	1.12039	13.1283
IPI00003807;IPI01014507;IPI00975825;IPI00977516;IPI00925377;IPI00983335;IPI00976906;IPI00909518;IPI01015683;IPI00974018	133;123;105;101;133;133;133;133;133;133	IPI00003807	IPI00003807	>IPI:IPI00003807.7|SWISS-PROT:P11117|TREMBL:B7Z552|ENSEMBL:ENSP00000256997|REFSEQ:NP_001601|H-INV:HIT000334501|VEGA:OTTHUMP00000234497 Tax_Id=9606 Gene_Symbol=ACP2 Lysosomal acid phosphatase;>IPI:IPI01014507.1|TREMBL:B7Z6L8;F5H1S6|ENSEMBL:ENSP00000438954 T	1	N	LAGLFPPNGMQRFNPNISWQPIPVHTVPITE	5.25214e-10	153.21	120.9	_FNPN(de)ISWQPIPVHTVPITEDR_	3	821.089	0.034515	1.13478	10.8033	0.379769	0.575332	0.276968	3.05805	0.118659	13.6404	0.533177	2.12413	0.328665	9.71788	0.277978	7.80894	0.542168	3.60479	0.422841	6.95185
IPI00013897;IPI00794448	439;258	IPI00013897	IPI00013897	>IPI:IPI00013897.1|SWISS-PROT:O14672|TREMBL:A0AV88|ENSEMBL:ENSP00000260408|REFSEQ:NP_001101|H-INV:HIT000062032|VEGA:OTTHUMP00000163471 Tax_Id=9606 Gene_Symbol=ADAM10 Disintegrin and metalloproteinase domain-containing protein 10;>IPI:IPI00794448.1|TREMBL:A	1	N	GDKLNNNKFSLCSIRNISQVLEKKRNNCFVE	0.00793345	125.56	120.99	_N(de)ISQVLEK_	2	466.258	0.045334	0.135773	11.4505	NaN	NaN	0.265084	8.47029	0.288027	8.3763	0.34778	5.36755	0.19345	5.52765	0.257872	13.5791	0.287003	4.12667	0.242974	4.97578
IPI00783931;IPI01014165;IPI00022822;IPI00414694	926;926;691;511	IPI00783931	IPI00783931	>IPI:IPI00783931.3|SWISS-PROT:P39060-3|ENSEMBL:ENSP00000352798 Tax_Id=9606 Gene_Symbol=COL18A1 Isoform 1 of Collagen alpha-1(XVIII) chain;>IPI:IPI01014165.1|TREMBL:F5GZA2|ENSEMBL:ENSP00000443853 Tax_Id=9606 Gene_Symbol=COL18A1 Uncharacterized protein;>IPI:	1	N	PGVPGLPGEPGRFGVNSSDVPGPAGLPGVPG	0.000204655	121.01	121.01	_FGVN(de)SSDVPGPAGLPGVPGR_	2	940.979	0.6004	0.136307	21.6612	0.150465	10.5222	NaN	NaN	NaN	NaN	NaN	NaN	NaN	NaN	NaN	NaN	NaN	NaN	NaN	NaN
IPI00009111	275	IPI00009111	IPI00009111	>IPI:IPI00009111.1|SWISS-PROT:Q13641|TREMBL:A8K555|ENSEMBL:ENSP00000358765;ENSP00000440049;ENSP00000441219|REFSEQ:NP_001159864;NP_006661|H-INV:HIT000051855|VEGA:OTTHUMP00000016786 Tax_Id=9606 Gene_Symbol=TPBG Trophoblast glycoprotein	1	N	LESLHLEDNALKVLHNGTLAELQGLPHIRVF	4.26411e-06	173.28	121.18	_VLHN(de)GTLAELQGLPHIR_	4	468.014	-0.1251	5.25631	40.1248	6.94889	66.9723	1.84538	45.8141	1.96078	43.4812	2.33593	57.9522	3.39962	41.6842	3.0352	54.3609	1.39777	36.0499	2.44819	35.7407
IPI00021485	517	IPI00021485	IPI00021485	>IPI:IPI00021485.2|SWISS-PROT:Q6UXK5|TREMBL:A8K6Q2|ENSEMBL:ENSP00000314901|REFSEQ:NP_065924|H-INV:HIT000001212|VEGA:OTTHUMP00000206968 Tax_Id=9606 Gene_Symbol=LRRN1 Leucine-rich repeat neuronal protein 1	1	N	QNVQGADTRVATIKVNGTLLDGTQVLKIYVK	6.71646e-05	206.49	121.18	_VN(de)GTLLDGTQVLK_	2	679.88	-0.6698	NaN	NaN	NaN	NaN	0.220093	44.1569	0.137145	17.1195	0.0896602	10.7421	0.120031	10.9242	0.155023	25.026	0.162927	9.97619	0.152402	5.27556
IPI00328243;IPI01014901	236;217	IPI00328243	IPI00328243	>IPI:IPI00328243.2|SWISS-PROT:Q8IV08|ENSEMBL:ENSP00000348901;ENSP00000386293;ENSP00000386938;ENSP00000387022;ENSP00000387050|REFSEQ:NP_001026866;NP_036400|H-INV:HIT000051669|VEGA:OTTHUMP00000202292;OTTHUMP00000202323;OTTHUMP00000202324;OTTHUMP00000202325;O	1	N	WRSLTQVKELGVVMYNCSCLARDLTKIFEAY	0.00125801	155.43	121.24	_ELGVVM(ox)YN(de)CSCLAR_	2	844.876	0.20937	NaN	NaN	NaN	NaN	0.158505	11.5874	0.114591	4.9293	0.0219884	16.0266	0.0533955	17.187	0.162408	15.3256	0.262743	6.13879	0.119066	6.87623
IPI00305064;IPI00956122;IPI00984539;IPI00827650;IPI00418465;IPI00828064;IPI00828192;IPI00827555;IPI00827795;IPI00828056;IPI00419219;IPI00827893;IPI00827982;IPI00827937;IPI00297160;IPI00922478;IPI00918020;IPI00828108;IPI00974500;IPI00981920;IPI00978620;IPI00982553;IPI00982370;IPI00972926;IPI01017996;IPI00976254	57;57;57;57;57;57;57;57;57;57;57;57;57;57;57;57;57;57;17;36;35;36;13;57;57;57	IPI00305064	IPI00305064	>IPI:IPI00305064.2|SWISS-PROT:P16070-1|ENSEMBL:ENSP00000398632|REFSEQ:NP_000601|VEGA:OTTHUMP00000232489 Tax_Id=9606 Gene_Symbol=CD44 Isoform 1 of CD44 antigen;>IPI:IPI00956122.2|SWISS-PROT:P16070-5 Tax_Id=9606 Gene_Symbol=CD44 Isoform 5 of CD44 antigen;>IP	1	N	YSISRTEAADLCKAFNSTLPTMAQMEKALSI	8.25159e-05	201.3	121.45	_AFN(de)STLPTM(ox)AQMEK_	2	793.365	-0.70153	13.2354	9.91955	13.349	0.99244	0.60055	13.0865	0.491072	13.3199	0.425435	2.27945	0.308862	6.15952	0.596068	6.69366	0.382294	7.46306	0.216233	12.4754
IPI00470361;IPI00470360;IPI00844319	140;140;40	IPI00470361	IPI00470361	>IPI:IPI00470361.1|SWISS-PROT:Q96J84-2|TREMBL:Q5W0G0|ENSEMBL:ENSP00000357154;ENSP00000357155|VEGA:OTTHUMP00000024056 Tax_Id=9606 Gene_Symbol=KIRREL Isoform 2 of Kin of IRRE-like protein 1;>IPI:IPI00470360.1|SWISS-PROT:Q96J84-1|ENSEMBL:ENSP00000352138|REFSE	1	N	IDGGPVILLQAGTPHNLTCRAFNAKPAATII	0.000172638	122.08	122.08	_IDGGPVILLQAGTPHN(de)LTCR_	3	711.709	-0.088307	0.231301	16.3063	0.0948036	5.4286	0.0844785	13.5746	0.0684635	22.4416	0.0371036	24.9787	0.0621971	23.9532	0.213422	43.2862	0.203483	12.09	0.182011	46.1289
IPI00922511;IPI00001754;IPI00069985;IPI00922549	189;185;145;136	IPI00922511	IPI00922511	>IPI:IPI00922511.1|TREMBL:B7Z5W1|ENSEMBL:ENSP00000394809 Tax_Id=9606 Gene_Symbol=F11R cDNA FLJ54854, highly similar to Junctional adhesion molecule A;>IPI:IPI00001754.1|SWISS-PROT:Q9Y624|TREMBL:D3DVF0;Q6FIB4|ENSEMBL:ENSP00000289779;ENSP00000337141;ENSP0000	1	N	GIVMPTNPKSTRAFSNSSYVLNPTTGELVFD	1.49493e-31	163.1	122.11	_AFSN(de)SSYVLNPTTGELVFDPLSASDTGEYSCEAR_	2	1843.33	0.17688	0.0269906	0.820469	NaN	NaN	2.82013	2.86698	1.88153	13.4379	1.88925	2.24222	2.21586	6.82114	2.97112	17.5869	3.25656	16.9739	2.39622	49.3765
IPI00414542;IPI00429366;IPI00429365	64;64;64	IPI00414542	IPI00414542	>IPI:IPI00414542.2|SWISS-PROT:Q9BQ51-1|TREMBL:A4GW21;Q2LC89|ENSEMBL:ENSP00000380855|REFSEQ:NP_079515|VEGA:OTTHUMP00000021030 Tax_Id=9606 Gene_Symbol=PDCD1LG2 Isoform 1 of Programmed cell death 1 ligand 2;>IPI:IPI00429366.2|SWISS-PROT:Q9BQ51-2|ENSEMBL:ENSP0	1	N	HVNLGAITASLQKVENDTSPHRERATLLEEQ	4.2344e-05	167.67	122.26	_VEN(de)DTSPHR_	2	528.241	-0.50979	0.26782	18.6505	0.255228	6.67017	0.110133	10.1101	0.1198	10.2437	0.0558907	16.3351	0.0543958	13.3087	0.0486906	24.6177	0.0510331	2.94391	0.0394041	18.7226
IPI00002478;IPI00216762;IPI00216758;IPI00216760;IPI00514800	270;267;258;254;270	IPI00002478	IPI00002478	>IPI:IPI00002478.1|SWISS-PROT:P42892-1|ENSEMBL:ENSP00000364028|REFSEQ:NP_001388|H-INV:HIT000387546|VEGA:OTTHUMP00000002725 Tax_Id=9606 Gene_Symbol=ECE1 Isoform B of Endothelin-converting enzyme 1;>IPI:IPI00216762.1|SWISS-PROT:P42892-4|ENSEMBL:ENSP000002642	1	N	VDQSGLGLPSRDYYLNKTENEKVLTGYLNYM	0.00268701	148.28	122.33	_DYYLN(de)KTENEK_	2	709.328	-1.0625	0.185619	19.5472	0.464747	5.52666	0.076199	12.5838	0.109437	44.9149	0.120219	19.6167	0.0700602	0	0.0842278	14.4526	0.106655	5.79294	0.0766496	13.9613
IPI00152815	182	IPI00152815	IPI00152815	>IPI:IPI00152815.7|SWISS-PROT:Q6UXH8-1|ENSEMBL:ENSP00000404464|REFSEQ:NP_597716|H-INV:HIT000001698 Tax_Id=9606 Gene_Symbol=CCBE1 Isoform 1 of Collagen and calcium-binding EGF domain-containing protein 1	1	N	REDDGKTCTRGDKYPNDTGHEKSENMVKAGT	0.00566049	122.33	122.33	_GDKYPN(de)DTGHEK_	3	454.537	-0.3578	NaN	NaN	0.0186746	23.5555	NaN	NaN	NaN	NaN	NaN	NaN	NaN	NaN	NaN	NaN	NaN	NaN	NaN	NaN
IPI00290043;IPI00215995;IPI01012463	511;511;497	IPI00290043	IPI00290043	>IPI:IPI00290043.2|SWISS-PROT:P26006-1|TREMBL:Q86SW1|ENSEMBL:ENSP00000007722|REFSEQ:NP_005492 Tax_Id=9606 Gene_Symbol=ITGA3 Isoform 2 of Integrin alpha-3;>IPI:IPI00215995.1|SWISS-PROT:P26006-2|ENSEMBL:ENSP00000315190|REFSEQ:NP_002195|H-INV:HIT000195911|VEG	1	N	CFAYNQSAGNPNYRRNITLAYTLEADRDRRP	0.00826086	153.75	122.46	_RN(de)ITLAYTLEADRDR_	3	603.315	-0.58024	0.290355	33.4436	0.765911	7.27697	NaN	NaN	NaN	NaN	0.0798681	0	NaN	NaN	0.182242	7.16106	NaN	NaN	0.0756979	13.0981
IPI00022200;IPI00941465;IPI00072917;IPI00072918;IPI00220701;IPI00946286	2677;2510;2477;2476;2471;2070	IPI00022200	IPI00022200	>IPI:IPI00022200.4|SWISS-PROT:P12111-1|TREMBL:D9ZGF2|ENSEMBL:ENSP00000295550|REFSEQ:NP_004360|H-INV:HIT000321715|VEGA:OTTHUMP00000195994 Tax_Id=9606 Gene_Symbol=COL6A3 Isoform 1 of Collagen alpha-3(VI) chain;>IPI:IPI00941465.1|TREMBL:E7EVT9;E9PGQ9;Q63HQ4|E	1	N	ARVAVVQHAPSESVDNASMPPVKVEFSLTDY	2.25053e-11	177.02	123.59	_VAVVQHAPSESVDN(de)ASM(ox)PPVK_	3	727.028	-0.42621	1.11268	8.78095	2.45906	5.81977	NaN	NaN	0.0295465	14.0206	NaN	NaN	NaN	NaN	0.0224331	21.6361	NaN	NaN	NaN	NaN
IPI00298285;IPI01010940;IPI01022842	437;378;437	IPI00298285	IPI00298285	>IPI:IPI00298285.1|SWISS-PROT:P21860-1|ENSEMBL:ENSP00000267101|REFSEQ:NP_001973|H-INV:HIT000266029 Tax_Id=9606 Gene_Symbol=ERBB3 Isoform 1 of Receptor tyrosine-protein kinase erbB-3;>IPI:IPI01010940.1|SWISS-PROT:P21860-4|ENSEMBL:ENSP00000408340 Tax_Id=9606	1	N	SLYNRGFSLLIMKNLNVTSLGFRSLKEISAG	0.000666201	123.67	123.67	_NLN(de)VTSLGFR_	2	561.301	-0.21336	NaN	NaN	NaN	NaN	0.0534664	17.1061	0.10834	24.4466	0.0841445	10.6766	0.247566	17.4459	0.0798862	18.3657	0.0486867	5.41437	0.10598	16.3431
IPI00289819	400	IPI00289819	IPI00289819	>IPI:IPI00289819.5|SWISS-PROT:P11717|TREMBL:A0N9R6;A0N9R7;B4DUY7;Q59EZ3|ENSEMBL:ENSP00000349437|REFSEQ:NP_000867|H-INV:HIT000325277|VEGA:OTTHUMP00000017536 Tax_Id=9606 Gene_Symbol=IGF2R Cation-independent mannose-6-phosphate receptor	1	N	KKSDTSQVKAAGRYHNQTLRYSDGDLTLIYF	0.000364676	161.68	123.69	_YHN(de)QTLR_	2	466.733	0.26343	0.199718	2.50958	0.230362	6.10407	0.94523	10.1239	1.05596	5.78078	0.671657	8.97789	0.634371	18.3123	0.74819	8.79016	0.636035	9.29005	0.76313	17.6691
IPI00020557;IPI00448904;IPI00385568;IPI00797187	114;114;114;114	IPI00020557	IPI00020557	>IPI:IPI00020557.2|SWISS-PROT:Q07954|TREMBL:Q59FG2;Q6LAF4;Q6LBN5|ENSEMBL:ENSP00000243077|REFSEQ:NP_002323|H-INV:HIT000321395 Tax_Id=9606 Gene_Symbol=LRP1 Prolow-density lipoprotein receptor-related protein 1;>IPI:IPI00448904.2|TREMBL:Q6PJ72|ENSEMBL:ENSP000	1	N	MDGSDEGPHCRELQGNCSRLGCQHHCVPTLD	0.00854697	123.98	123.72	_ELQGN(de)CSR_	2	482.711	0.18633	0.610492	10.6235	0.173167	13.0208	0.245024	3.10567	0.177345	16.6478	0.0693067	16.8152	0.161122	24.5264	0.20766	10.5923	0.286855	14.9014	0.17264	12.4734
IPI00297124;IPI00554518	390;390	IPI00297124	IPI00297124	>IPI:IPI00297124.2|SWISS-PROT:P40189-1|TREMBL:Q17RA0|ENSEMBL:ENSP00000338799;ENSP00000370698|REFSEQ:NP_002175|H-INV:HIT000195817|VEGA:OTTHUMP00000122545 Tax_Id=9606 Gene_Symbol=IL6ST Isoform 1 of Interleukin-6 receptor subunit beta;>IPI:IPI00554518.1|TREMB	1	N	SHLQNYTVNATKLTVNLTNDRYLATLTVRNL	0.000313302	142.83	123.79	_LTVN(de)LTNDR_	2	523.777	0.38309	0.100883	17.4217	0.135524	2.43211	NaN	NaN	NaN	NaN	0.0123744	0	NaN	NaN	NaN	NaN	NaN	NaN	0.0138487	0
IPI00293088;IPI00921849	390;390	IPI00293088	IPI00293088	>IPI:IPI00293088.7|SWISS-PROT:P10253|ENSEMBL:ENSP00000305692;ENSP00000374665|REFSEQ:NP_000143;NP_001073271;NP_001073272|H-INV:HIT000052383 Tax_Id=9606 Gene_Symbol=GAA Lysosomal alpha-glucosidase;>IPI:IPI00921849.1|TREMBL:B7Z5V6 Tax_Id=9606 Gene_Symbol=- cD	1	N	RWGYSSTAITRQVVENMTRAHFPLDVQWNDL	0.00542699	124.23	124.23	_QVVEN(de)M(ox)TR_	2	497.237	0.81748	NaN	NaN	0.0749952	4.87255	0.166149	9.0654	0.448446	8.18187	0.25416	13.0761	0.212419	19.217	0.231719	11.164	0.126879	8.53201	0.188204	21.274
IPI00295940;IPI00878697;IPI00941110;IPI00877626	671;657;625;138	IPI00295940	IPI00295940	>IPI:IPI00295940.4|SWISS-PROT:Q9UH99|TREMBL:B4E2A6;Q2T9F7|ENSEMBL:ENSP00000216064;ENSP00000383992;ENSP00000385740|REFSEQ:NP_001186509;NP_056189|H-INV:HIT000000393|VEGA:OTTHUMP00000198989;OTTHUMP00000199094 Tax_Id=9606 Gene_Symbol=SUN2 cDNA FLJ55508, highly	1	N	PTAVTLEHVPKALSPNSTISSAPKDFAIFGF	0.00128008	162.93	124.51	_ALSPN(de)STISSAPK_	2	637.335	0.50839	0.212403	13.7971	2.58997	4.15792	0.496126	9.44465	0.680865	6.75156	0.36131	5.11122	0.267336	2.76617	0.236277	7.35864	0.250848	4.96637	0.342529	9.81001
IPI00013744;IPI00964154;IPI00964626;IPI00966789;IPI00967476	105;105;105;105;105	IPI00013744	IPI00013744	>IPI:IPI00013744.1|SWISS-PROT:P17301|ENSEMBL:ENSP00000296585|REFSEQ:NP_002194|H-INV:HIT000321595|VEGA:OTTHUMP00000161816 Tax_Id=9606 Gene_Symbol=ITGA2 Integrin alpha-2;>IPI:IPI00964154.1|TREMBL:E7ESP4;F1C628;F1C629|ENSEMBL:ENSP00000422145|VEGA:OTTHUMP00000	1	N	ATCEKLNLQTSTSIPNVTEMKTNMSLGLILT	1.95339e-06	218.63	124.68	_LNLQTSTSIPN(de)VTEM(ox)K_	2	896.953	0.79035	0.770767	35.8831	0.503434	23.8222	0.281652	16.3574	0.296459	63.2142	0.134623	7.50592	0.10728	25.9159	0.105915	1.75114	0.145329	7.45564	0.0892074	9.33346
IPI00015101	314	IPI00015101	IPI00015101	>IPI:IPI00015101.2|SWISS-PROT:Q9NXH8|ENSEMBL:ENSP00000350102|REFSEQ:NP_060193|H-INV:HIT000002727|VEGA:OTTHUMP00000162586 Tax_Id=9606 Gene_Symbol=C9orf167 Torsin family protein C9orf167	1	N	LSGAGGAEVTRFVLQNASRALPLRPDGFRSA	0.00120592	147.19	124.98	_FVLQN(de)ASR_	2	468.251	-0.19089	0.07361	11.2682	0.128331	12.0779	0.0437215	10.5803	0.0164275	0	0.0382489	19.1278	0.0540275	17.8235	0.0399894	19.5529	0.0743041	5.87926	0.0794695	7.87217
IPI00022488;IPI01015184	187;187	IPI00022488	IPI00022488	>IPI:IPI00022488.1|SWISS-PROT:P02790|ENSEMBL:ENSP00000265983|REFSEQ:NP_000604|H-INV:HIT000291102|VEGA:OTTHUMP00000164583 Tax_Id=9606 Gene_Symbol=HPX Hemopexin;>IPI:IPI01015184.1|TREMBL:Q9BS19|ENSEMBL:ENSP00000439442 Tax_Id=9606 Gene_Symbol=HPX Uncharacteri	1	N	LATGTMKERSWPAVGNCSSALRWLGRYYCFQ	0.00286024	125.53	125.53	_SWPAVGN(de)CSSALR_	2	703.33	0.18409	0.224785	5.58536	NaN	NaN	NaN	NaN	NaN	NaN	NaN	NaN	NaN	NaN	NaN	NaN	0.0195464	0	NaN	NaN
IPI01013306;IPI00871467;IPI01011905;IPI00334532;IPI00646281	492;490;492;490;485	IPI01013306	IPI01013306	>IPI:IPI01013306.1|TREMBL:A8K139;F5H025|ENSEMBL:ENSP00000438430 Tax_Id=9606 Gene_Symbol=L1CAM Uncharacterized protein;>IPI:IPI00871467.2|SWISS-PROT:P32004-1|TREMBL:Q7Z3Z9|ENSEMBL:ENSP00000359074;ENSP00000359077|REFSEQ:NP_000416|H-INV:HIT000196402|VEGA:OTTH	1	N	FPYANGTLGIRDLQANDTGRYFCLAANDQNN	0.000818419	133.81	125.74	_DLQAN(de)DTGR_	2	495.728	0.34909	0.0111411	0	NaN	NaN	0.196315	4.07402	0.212967	7.29527	0.179056	5.48132	0.136431	12.5989	0.157992	9.29024	0.103406	21.0929	0.150257	14.8584
IPI00329482;IPI00735310	810;803	IPI00329482	IPI00329482	>IPI:IPI00329482.5|SWISS-PROT:Q16363-1|TREMBL:B7Z938;E1P559|ENSEMBL:ENSP00000230538|REFSEQ:NP_001098676|VEGA:OTTHUMP00000017039 Tax_Id=9606 Gene_Symbol=LAMA4 Isoform 1 of Laminin subunit alpha-4;>IPI:IPI00735310.2|SWISS-PROT:Q16363-2|TREMBL:Q05CF9;Q5D044|E	1	N	LLDQLRTVEQKRPASNVSASIQRIRELIAQT	0.00066976	164.48	125.97	_RPASN(de)VSASIQR_	3	429.565	-0.14066	0.0238758	6.14779	0.380232	11.2909	NaN	NaN	NaN	NaN	NaN	NaN	0.0231572	39.979	NaN	NaN	NaN	NaN	NaN	NaN
IPI00016890;IPI00885103;IPI00042916	101;101;101	IPI00016890	IPI00016890	>IPI:IPI00016890.4|TREMBL:A6NJZ6|ENSEMBL:ENSP00000321184;ENSP00000358495|REFSEQ:NP_001533|VEGA:OTTHUMP00000024368 Tax_Id=9606 Gene_Symbol=IGSF3 immunoglobulin superfamily member 3 isoform 1;>IPI:IPI00885103.1|SWISS-PROT:O75054-2 Tax_Id=9606 Gene_Symbol=IGS	1	N	QRVRGGKIFIERVQGNSTLLHITDLQARDAG	0.00121867	125.97	125.97	_VQGN(de)STLLHITDLQAR_	3	589.651	-0.64167	NaN	NaN	NaN	NaN	0.291973	27.6342	0.432128	42.5633	0.488941	20.9772	0.288703	18.3525	0.259766	13.5605	0.262082	17.7047	0.275243	4.40355
IPI00414231;IPI00472951;IPI01023068	299;299;201	IPI00414231	IPI00414231	>IPI:IPI00414231.3|SWISS-PROT:Q7Z4F1-1|TREMBL:Q5I0F9;Q66K21;Q6IAK3|ENSEMBL:ENSP00000352601|REFSEQ:NP_054764|H-INV:HIT000252443|VEGA:OTTHUMP00000164496 Tax_Id=9606 Gene_Symbol=LRP10 Isoform 1 of Low-density lipoprotein receptor-related protein 10;>IPI:IPI00	1	N	VVSYHTVAWSNGRGFNATYHVRGYCLPWDRP	0.00303257	126.07	126.07	_GFN(de)ATYHVR_	2	533.259	0.99708	0.0584539	0	0.0771402	2.5908	NaN	NaN	NaN	NaN	NaN	NaN	NaN	NaN	NaN	NaN	NaN	NaN	NaN	NaN
IPI00005707	69	IPI00005707	IPI00005707	>IPI:IPI00005707.7|SWISS-PROT:Q9UBG0|ENSEMBL:ENSP00000307513|REFSEQ:NP_006030|H-INV:HIT000000434 Tax_Id=9606 Gene_Symbol=MRC2 C-type mannose receptor 2	1	N	CLEAQGGQVRVTPACNTSLPAQRWKWVSRNR	9.4386e-05	203.87	126.09	_VTPACN(de)TSLPAQR_	2	708.351	0.30844	2.10293	10.8788	2.90503	2.17431	0.295824	8.06949	0.215802	7.00197	0.199163	10.3155	0.0851237	7.17217	0.220057	3.3482	0.159908	7.63176	0.223454	9.61542
IPI00015102;IPI00807403;IPI00944977;IPI00795504;IPI00748835	361;361;361;310;83	IPI00015102	IPI00015102	>IPI:IPI00015102.2|SWISS-PROT:Q13740-1|TREMBL:B3KNN9|ENSEMBL:ENSP00000305988|REFSEQ:NP_001618|H-INV:HIT000028614|VEGA:OTTHUMP00000214313 Tax_Id=9606 Gene_Symbol=ALCAM Isoform 1 of CD166 antigen;>IPI:IPI00807403.1|SWISS-PROT:Q13740-2 Tax_Id=9606 Gene_Symbol	1	N	IGDALPVSCTISASRNATVVWMKDNIRLRSS	0.000460177	149.65	126.41	_N(de)ATVVWM(ox)K_	2	483.242	-0.042661	0.605081	10.6694	1.19849	0.984443	0.22022	0.179593	0.19727	0	0.158294	4.1429	0.048022	3.76109	0.229746	3.79229	0.261734	16.8113	0.155206	6.48127
IPI00020557	3953	IPI00020557	IPI00020557	>IPI:IPI00020557.2|SWISS-PROT:Q07954|TREMBL:Q59FG2;Q6LAF4;Q6LBN5|ENSEMBL:ENSP00000243077|REFSEQ:NP_002323|H-INV:HIT000321395 Tax_Id=9606 Gene_Symbol=LRP1 Prolow-density lipoprotein receptor-related protein 1	1	N	SNRHRRQIDRGVTHLNISGLKMPRGIAIDWV	0.000561222	148.56	126.71	_GVTHLN(de)ISGLK_	3	380.552	0.40562	0.548978	1.66737	1.3288	18.5872	0.553831	15.9222	0.682434	2.10128	0.542772	10.4551	0.72541	7.54273	0.48721	11.1711	0.270536	7.99393	0.347701	5.18039
IPI00414467;IPI00885028	271;271	IPI00414467	IPI00414467	>IPI:IPI00414467.7|SWISS-PROT:Q5KU26-1|ENSEMBL:ENSP00000383115|REFSEQ:NP_569057|H-INV:HIT000058048 Tax_Id=9606 Gene_Symbol=COLEC12 Isoform 1 of Collectin-12;>IPI:IPI00885028.2|SWISS-PROT:Q5KU26-2 Tax_Id=9606 Gene_Symbol=COLEC12 Isoform 2 of Collectin-12	1	N	DWLKEKVQSLQTLAANNSALAKANNDTLEDM	0.000315904	165.58	127.3	_VQSLQTLAAN(de)NSALAK_	2	815.444	0.021007	NaN	NaN	0.143171	4.72737	NaN	NaN	NaN	NaN	NaN	NaN	0.0239203	18.1079	NaN	NaN	NaN	NaN	NaN	NaN
IPI00299063;IPI00981150;IPI00983477;IPI00981522;IPI00976954;IPI00977315	171;171;97;97;97;97	IPI00299063	IPI00299063	>IPI:IPI00299063.2|SWISS-PROT:Q13586|ENSEMBL:ENSP00000300737|REFSEQ:NP_003147|H-INV:HIT000220257|VEGA:OTTHUMP00000164512 Tax_Id=9606 Gene_Symbol=STIM1 Stromal interaction molecule 1;>IPI:IPI00981150.1|TREMBL:E9PQJ4|ENSEMBL:ENSP00000436208|VEGA:OTTHUMP00000	1	N	KLQLSGHAMPRLAVTNTTMTGTVLKMTDRSH	0.000436235	180.11	127.32	_LAVTN(de)TTM(ox)TGTVLK_	2	733.892	0.045883	0.155726	2.57439	1.20391	3.12677	NaN	NaN	NaN	NaN	0.127335	3.77115	0.0922127	0	0.0907291	0	0.136021	20.8708	0.110411	19.0574
IPI00018769;IPI01009846	1069;327	IPI00018769	IPI00018769	>IPI:IPI00018769.4|SWISS-PROT:P35442|TREMBL:Q6MZL6|ENSEMBL:ENSP00000355751|REFSEQ:NP_003238|H-INV:HIT000192170|VEGA:OTTHUMP00000042899 Tax_Id=9606 Gene_Symbol=THBS2 Thrombospondin-2;>IPI:IPI01009846.1|ENSEMBL:ENSP00000375948 Tax_Id=9606 Gene_Symbol=THBS2 4	1	N	PTRAYGYSGVSLKVVNSTTGTGEHLRNALWH	0.00139248	160.69	127.56	_VVN(de)STTGTGEHLR_	2	686.347	0.1946	0.335367	19.0816	0.523094	3.39426	0.0935579	2.19807	0.0819754	3.47094	0.034313	38.2505	0.0642482	8.3567	0.0328665	7.41582	0.0214282	39.6921	0.071579	13.0371
IPI00853149;IPI00916157	290;241	IPI00853149	IPI00853149	>IPI:IPI00853149.1|SWISS-PROT:Q92545|TREMBL:Q0P631|ENSEMBL:ENSP00000186436|REFSEQ:NP_056163|H-INV:HIT000042390|VEGA:OTTHUMP00000203014 Tax_Id=9606 Gene_Symbol=TMEM131 Transmembrane protein 131;>IPI:IPI00916157.3|TREMBL:B4DMG2|ENSEMBL:ENSP00000391566;ENSP00	1	N	TKGVMRASFSSREADNHTAFIRIKTNASDST	0.000607479	127.76	127.76	_EADN(de)HTAFIR_	2	587.778	0.15002	NaN	NaN	0.0646893	7.33953	0.125982	4.0433	0.120795	9.16997	0.098891	10.7312	0.0607451	13.9108	0.075338	5.34883	0.0525153	9.89476	0.0502448	15.5636
IPI00302966;IPI00302309	184;184	IPI00302966	IPI00302966	>IPI:IPI00302966.5|SWISS-PROT:Q96AE7|TREMBL:Q9H906|ENSEMBL:ENSP00000039989|REFSEQ:NP_060729|H-INV:HIT000037897|VEGA:OTTHUMP00000232806 Tax_Id=9606 Gene_Symbol=TTC17 Tetratricopeptide repeat protein 17;>IPI:IPI00302309.6|TREMBL:Q6MZP1;Q8NEC0;Q9NV73;Q9NVK3;Q	1	N	SIHAFQHLRGVQERVNLSAPLLPKEDPIFTY	0.000451242	139.86	128.01	_VN(de)LSAPLLPK_	2	526.821	0.26515	NaN	NaN	0.109423	23.788	0.15877	9.0689	0.265302	17.1966	0.165601	29.444	0.148694	31.1301	0.132165	36.3586	0.130792	4.92419	0.147367	4.36358
IPI00293203	170	IPI00293203	IPI00293203	>IPI:IPI00293203.3|SWISS-PROT:Q8IWU6|TREMBL:Q6NUJ9;Q7Z2W2;Q96E28|ENSEMBL:ENSP00000260128;ENSP00000385704;ENSP00000390315;ENSP00000403040|REFSEQ:NP_001121676;NP_001121677;NP_001121678;NP_055985|H-INV:HIT000084419|VEGA:OTTHUMP00000226760;OTTHUMP00000226761;O	1	N	GWREWLGLIKNSRFYNYTVCRNGIKEKHGFD	0.00294819	138.4	128.36	_FYN(de)YTVCR_	2	562.247	0.77251	0.283859	13.1644	0.179599	2.76813	NaN	NaN	NaN	NaN	NaN	NaN	0.0140318	21.5959	0.0166185	0	NaN	NaN	NaN	NaN
IPI00216172;IPI00009030;IPI00739827;IPI00980890;IPI00910397	58;58;58;11;58	IPI00216172	IPI00216172	>IPI:IPI00216172.2|TREMBL:Q6Q3G8|ENSEMBL:ENSP00000408411|REFSEQ:NP_001116078|VEGA:OTTHUMP00000226572 Tax_Id=9606 Gene_Symbol=LAMP2 lysosome-associated membrane glycoprotein 2 isoform C precursor;>IPI:IPI00009030.1|SWISS-PROT:P13473-1|ENSEMBL:ENSP0000020063	1	N	YAKWQMNFTVRYETTNKTYKTVTISDHGTVT	0.000161783	175.93	128.38	_YETTN(de)KTYK_	3	383.521	0.025066	1.97411	10.3767	0.420954	5.60245	0.314328	8.30294	0.322109	4.15073	0.227447	10.6776	0.12642	14.5276	0.160294	7.61141	0.147499	7.61437	0.150454	8.18662
IPI00215998;IPI00749070;IPI01022556;IPI00384548;IPI01022601;IPI01020732;IPI01020841	172;172;172;149;172;90;79	IPI00215998	IPI00215998	>IPI:IPI00215998.5|SWISS-PROT:P08962|ENSEMBL:ENSP00000257857;ENSP00000447730;ENSP00000449337|REFSEQ:NP_001771|H-INV:HIT000303578 Tax_Id=9606 Gene_Symbol=CD63 CD63 antigen;>IPI:IPI00749070.1|TREMBL:C9JV86|ENSEMBL:ENSP00000393502|REFSEQ:NP_001035123 Tax_Id=9	1	N	IPSMSKNRVPDSCCINVTVGCGINFNEKAIH	6.69173e-05	128.38	128.38	_NRVPDSCCIN(de)VTVGCGINFNEK_	3	852.054	-0.6799	0.348459	124.079	NaN	NaN	NaN	NaN	NaN	NaN	NaN	NaN	NaN	NaN	NaN	NaN	0.092104	68.0953	0.0694474	0
IPI00552671;IPI00871326	1043;1020	IPI00552671	IPI00552671	>IPI:IPI00552671.3|SWISS-PROT:Q9UIW2|ENSEMBL:ENSP00000377061|REFSEQ:NP_115618|H-INV:HIT000324311|VEGA:OTTHUMP00000215966 Tax_Id=9606 Gene_Symbol=PLXNA1 Plexin-A1;>IPI:IPI00871326.1|TREMBL:B3KY38;B4DE20;F8VSZ4;Q6ZTY7;Q9NSM6|ENSEMBL:ENSP00000251772 Tax_Id=96	1	N	ININRAQLTNPEVKYNYTEDPTILRIDPEWS	0.000154563	128.85	128.85	_YN(de)YTEDPTILR_	2	693.333	-1.8343	NaN	NaN	0.18802	0.152643	0.146188	19.0817	0.17711	16.0068	0.186899	29.1946	0.272438	0	0.160106	18.8563	0.162769	12.4238	0.126647	30.2605
IPI00007960;IPI00410241;IPI00641231;IPI01009588;IPI00218585;IPI00910262	599;599;599;599;599;599	IPI00007960	IPI00007960	>IPI:IPI00007960.4|SWISS-PROT:Q15063-1|TREMBL:C0IMJ1|ENSEMBL:ENSP00000369071|REFSEQ:NP_006466|VEGA:OTTHUMP00000018268 Tax_Id=9606 Gene_Symbol=POSTN Isoform 1 of Periostin;>IPI:IPI00410241.2|TREMBL:B1ALD8;B4E3A7;C0IMJ3;D2KRH7|ENSEMBL:ENSP00000369067|VEGA:OT	1	N	ILKTTQGSKIFLKEVNDTLLVNELKSKESDI	0.000452076	156.08	129.37	_EVN(de)DTLLVNELK_	2	694.369	0.29755	0.29521	32.4042	0.0810713	10.6455	NaN	NaN	NaN	NaN	NaN	NaN	NaN	NaN	NaN	NaN	NaN	NaN	NaN	NaN
IPI00554481;IPI01010400;IPI00604710;IPI00554611;IPI00554722;IPI00027493;IPI01013280;IPI01014635	455;425;424;393;362;323;305;51	IPI00554481	IPI00554481	>IPI:IPI00554481.1|SWISS-PROT:P08195-4|ENSEMBL:ENSP00000367124;ENSP00000440001|VEGA:OTTHUMP00000236710 Tax_Id=9606 Gene_Symbol=SLC3A2 Isoform 4 of 4F2 cell-surface antigen heavy chain;>IPI:IPI01010400.1|TREMBL:F5H4J7|ENSEMBL:ENSP00000444862|VEGA:OTTHUMP000	1	N	GSTGEHTKSLVTQYLNATGNRWCSWSLSQAR	0.00267332	130.61	130.61	_SLVTQYLN(de)ATGNR_	2	719.37	0.95649	0.163598	1.13157	NaN	NaN	0.092565	0	0.0807798	0	0.0625699	9.79305	0.057633	0	NaN	NaN	0.115496	0	0.0666708	0
IPI00022654;IPI00018607;IPI00910676;IPI00910008	122;96;122;96	IPI00022654	IPI00022654	>IPI:IPI00022654.5|SWISS-PROT:Q9BRN9-1|ENSEMBL:ENSP00000330433|REFSEQ:NP_510883|VEGA:OTTHUMP00000194838 Tax_Id=9606 Gene_Symbol=TM2D3 Isoform 1 of TM2 domain-containing protein 3;>IPI:IPI00018607.5|SWISS-PROT:Q9BRN9-2|TREMBL:B3KT51|ENSEMBL:ENSP00000327584|	1	N	TCVDQDFKSQKNFIINMTCRFCWQLPETDYE	0.00016906	144.65	130.66	_NFIIN(de)M(ox)TCR_	2	593.273	1.1812	NaN	NaN	0.0166136	0	NaN	NaN	0.083901	8.05378	0.0386489	18.3934	0.0570342	5.78023	0.0951805	13.6926	0.158928	10.4442	0.0888626	13.2742
IPI00023021;IPI00446867	192;78	IPI00023021	IPI00023021	>IPI:IPI00023021.1|SWISS-PROT:Q9NZQ7-1|TREMBL:Q0GN75|ENSEMBL:ENSP00000370989|REFSEQ:NP_054862|H-INV:HIT000074686|VEGA:OTTHUMP00000021029 Tax_Id=9606 Gene_Symbol=CD274 Isoform 1 of Programmed cell death 1 ligand 1;>IPI:IPI00446867.1|SWISS-PROT:Q9NZQ7-2|TREM	1	N	GKTTTTNSKREEKLFNVTSTLRINTTTNEIF	0.000406393	139.43	130.98	_LFN(de)VTSTLR_	2	526.293	-0.1124	0.0740461	6.45209	0.312596	15.3794	NaN	NaN	NaN	NaN	NaN	NaN	NaN	NaN	NaN	NaN	NaN	NaN	NaN	NaN
IPI00009456;IPI00552302;IPI00552444	333;333;109	IPI00009456	IPI00009456	>IPI:IPI00009456.1|SWISS-PROT:P21589|TREMBL:B2RBH2;B3KQK1;Q53Z63;Q6NZX3|ENSEMBL:ENSP00000257770|REFSEQ:NP_002517|H-INV:HIT000321990|VEGA:OTTHUMP00000016808 Tax_Id=9606 Gene_Symbol=NT5E 5'-nucleotidase;>IPI:IPI00552302.4|TREMBL:B3KQI8;Q5JRQ2|ENSEMBL:ENSP000	1	N	PSIKADINKWRIKLDNYSTQELGKTIVYLDG	2.33083e-05	177.83	131.06	_IKLDN(de)YSTQELGK_	3	503.931	0.21557	2.05082	5.42435	1.64119	0.883121	NaN	NaN	0.0303911	0	0.0725524	19.7334	NaN	NaN	0.0445864	16.0329	0.0374152	21.9713	0.0208994	47.3638
IPI00217652;IPI00791310	237;206	IPI00217652	IPI00217652	>IPI:IPI00217652.5|SWISS-PROT:Q4G148-1|ENSEMBL:ENSP00000381666|REFSEQ:NP_775872|H-INV:HIT000092009 Tax_Id=9606 Gene_Symbol=GXYLT1 Isoform 1 of Glucoside xylosyltransferase 1;>IPI:IPI00791310.3|SWISS-PROT:Q4G148-2|ENSEMBL:ENSP00000280876|REFSEQ:NP_001093120	1	N	FLRPVDDIWSLLKKFNSTQIAAMAPEHEEPR	6.98753e-06	151.07	131.24	_FN(de)STQIAAM(ox)APEHEEPR_	3	648.963	-0.42299	0.055584	0	0.146999	1.11923	0.229878	4.49475	0.198659	22.3377	0.190546	4.28557	0.42263	30.8205	0.278643	6.01373	0.240302	6.90686	0.231004	20.4617
IPI00099831;IPI00554485	342;337	IPI00099831	IPI00099831	>IPI:IPI00099831.1|SWISS-PROT:Q9NPF2-1|ENSEMBL:ENSP00000305725|REFSEQ:NP_060883|H-INV:HIT000036207 Tax_Id=9606 Gene_Symbol=CHST11 Isoform 1 of Carbohydrate sulfotransferase 11;>IPI:IPI00554485.1|SWISS-PROT:Q9NPF2-2|ENSEMBL:ENSP00000450004|REFSEQ:NP_0011674	1	N	QTQLYEVYKLDFLMFNYSVPSYLKLE_____	0.000314651	174.59	131.72	_LDFLM(ox)FN(de)YSVPSYLK_	2	927.455	0.031776	NaN	NaN	0.0183661	0	0.0488565	6.19147	0.0180747	0	0.0462499	12.3393	0.0880638	38.7775	0.0519981	54.6438	0.0158197	3.87808	0.0475752	41.8943
IPI00293203;IPI00978157	148;148	IPI00293203	IPI00293203	>IPI:IPI00293203.3|SWISS-PROT:Q8IWU6|TREMBL:Q6NUJ9;Q7Z2W2;Q96E28|ENSEMBL:ENSP00000260128;ENSP00000385704;ENSP00000390315;ENSP00000403040|REFSEQ:NP_001121676;NP_001121677;NP_001121678;NP_055985|H-INV:HIT000084419|VEGA:OTTHUMP00000226760;OTTHUMP00000226761;O	1	N	TGYRTAFFGKYLNEYNGSYIPPGWREWLGLI	0.00121113	147.35	131.86	_YLNEYN(de)GSYIPPGWR_	2	915.428	0.36478	0.222924	9.82147	0.27184	9.94512	NaN	NaN	NaN	NaN	NaN	NaN	NaN	NaN	NaN	NaN	NaN	NaN	NaN	NaN
IPI00289819	1312	IPI00289819	IPI00289819	>IPI:IPI00289819.5|SWISS-PROT:P11717|TREMBL:A0N9R6;A0N9R7;B4DUY7;Q59EZ3|ENSEMBL:ENSP00000349437|REFSEQ:NP_000867|H-INV:HIT000325277|VEGA:OTTHUMP00000017536 Tax_Id=9606 Gene_Symbol=IGF2R Cation-independent mannose-6-phosphate receptor	1	N	LLTQKLTYENGLLKMNFTGGDTCHKVYQRST	0.000245195	155.99	132.17	_M(ox)N(de)FTGGDTCHK_	2	642.753	0.63837	0.35148	6.65866	0.0240211	3.96718	0.188257	4.10921	0.200427	9.7026	0.0421265	5.21158	0.152566	15.2771	0.284691	8.3817	0.348396	11.0324	0.291802	6.75492
IPI00023673;IPI01010990	125;113	IPI00023673	IPI00023673	>IPI:IPI00023673.1|SWISS-PROT:Q08380|ENSEMBL:ENSP00000262776|REFSEQ:NP_005558|H-INV:HIT000192184 Tax_Id=9606 Gene_Symbol=LGALS3BP Galectin-3-binding protein;>IPI:IPI01010990.1|TREMBL:B4DVE1;B4DWA8|ENSEMBL:ENSP00000438601 Tax_Id=9606 Gene_Symbol=LGALS3BP cD	1	N	KSNCRHERDAGVVCTNETRSTHTLDLSRELS	7.41631e-06	181.31	132.32	_DAGVVCTN(de)ETR_	2	611.772	0.51856	0.482404	4.40862	0.0407745	22.1744	0.313074	15.7102	0.25632	10.4322	0.168034	15.6583	0.133907	12.5913	0.288357	18.3318	0.878264	5.99266	0.645591	7.73423
IPI00397229;IPI00397230;IPI00872746;IPI00299412	371;322;321;278	IPI00397229	IPI00397229	>IPI:IPI00397229.4|SWISS-PROT:P48960-1|ENSEMBL:ENSP00000242786|REFSEQ:NP_510966 Tax_Id=9606 Gene_Symbol=CD97 Isoform 1 of CD97 antigen;>IPI:IPI00397230.2|SWISS-PROT:P48960-3|ENSEMBL:ENSP00000349918|REFSEQ:NP_001020331 Tax_Id=9606 Gene_Symbol=CD97 Isoform 3	1	N	SNTELTLMIQERGDKNVTMGQSSARMKLNWA	0.00672169	132.5	132.5	_GDKN(de)VTM(ox)GQSSAR_	3	456.546	-0.14627	0.101838	8.9848	0.0198894	23.6382	0.0465153	3.45639	NaN	NaN	0.00792425	15.9018	0.00565173	37.4639	0.00763401	16.6849	0.0220205	17.4959	0.0246515	9.96497
IPI00909812	322	IPI00909812	IPI00909812	>IPI:IPI00909812.1|TREMBL:B4DTS6 Tax_Id=9606 Gene_Symbol=- cDNA FLJ54117, highly similar to CD97 antigen	1	N	SNTELTLMIQEQGDKNVTMGQSSARMKLNWA	4.36082e-24	147.22	132.53	_GPFTYISPSNTELTLM(ox)IQEQGDKN(de)VTM(ox)GQSSAR_	3	1211.91	0.23758	NaN	NaN	0.995436	5.95284	NaN	NaN	NaN	NaN	NaN	NaN	NaN	NaN	NaN	NaN	NaN	NaN	NaN	NaN
IPI00299299	184	IPI00299299	IPI00299299	>IPI:IPI00299299.3|SWISS-PROT:P48723|TREMBL:B3KY30;B4DQX6;Q53FK2|ENSEMBL:ENSP00000285667|REFSEQ:NP_008879|H-INV:HIT000217558|VEGA:OTTHUMP00000082970 Tax_Id=9606 Gene_Symbol=HSPA13 Heat shock 70 kDa protein 13	1	N	NAVISVPAEFDLKQRNSTIEAANLAGLKILR	0.00128008	162.93	133.16	_N(de)STIEAANLAGLK_	2	651.849	1.0814	0.156429	3.56454	NaN	NaN	NaN	NaN	0.529085	39.3795	0.34572	0.104565	0.29333	4.96183	0.298314	7.31194	0.704181	24.9881	0.218558	3.62763
IPI00386831;IPI00745654	347;347	IPI00386831	IPI00386831	>IPI:IPI00386831.4|SWISS-PROT:Q8N0Z9-1|ENSEMBL:ENSP00000352172|REFSEQ:NP_061959|H-INV:HIT000051155|VEGA:OTTHUMP00000239575 Tax_Id=9606 Gene_Symbol=VSIG10 Isoform 1 of V-set and immunoglobulin domain-containing protein 10;>IPI:IPI00745654.3|SWISS-PROT:Q8N0Z	1	N	QVSGAYPPAKILWLRNLTQPEVIIQPSSRHL	0.00275513	138.21	133.48	_N(de)LTQPEVIIQPSSR_	2	791.925	0.38905	NaN	NaN	0.0248242	5.08069	0.145095	7.18521	0.215676	5.21339	0.201233	10.0021	0.234966	9.60788	0.197656	11.5053	0.176475	4.88051	0.134904	12.1464
IPI00376689;IPI00291170	165;165	IPI00376689	IPI00376689	>IPI:IPI00376689.1|SWISS-PROT:Q8WUJ3-1|ENSEMBL:ENSP00000220244;ENSP00000348583;ENSP00000378177|REFSEQ:NP_061159|H-INV:HIT000242288|VEGA:OTTHUMP00000185569;OTTHUMP00000195036;OTTHUMP00000195037 Tax_Id=9606 Gene_Symbol=KIAA1199 Isoform 1 of Protein KIAA1199;	1	N	ALELHGQKKLSWTFLNKTLHPGGMAEGGYFF	0.000131281	156.51	133.58	_LSWTFLN(de)K_	2	505.271	0.30579	0.0569631	7.36606	0.0929718	9.56073	NaN	NaN	NaN	NaN	NaN	NaN	NaN	NaN	NaN	NaN	NaN	NaN	NaN	NaN
IPI00018311;IPI00964352;IPI00654584;IPI00011578;IPI00657724	171;171;171;55;55	IPI00018311	IPI00018311	>IPI:IPI00018311.1|SWISS-PROT:Q9Y639-2|ENSEMBL:ENSP00000290401|REFSEQ:NP_036560|VEGA:OTTHUMP00000174915 Tax_Id=9606 Gene_Symbol=NPTN Isoform 2 of Neuroplastin;>IPI:IPI00964352.1|SWISS-PROT:Q9Y639-5|TREMBL:F5GZD0;Q9UFM8|ENSEMBL:ENSP00000444548|REFSEQ:NP_001	1	N	VIIRDSPVLPVTLQCNLTSSSHTLTYSYWTK	1.59243e-12	133.74	133.74	_DSPVLPVTLQCN(de)LTSSSHTLTYSYWTK_	3	1033.84	0.38563	1.2165	62.362	1.51255	3.3721	0.772647	17.5354	0.358202	33.2348	0.607779	4.30444	1.08424	13.12	1.62757	4.69049	1.42852	14.8033	1.34126	3.1944
IPI00744685;IPI00927683;IPI00218413;IPI00926737	351;351;349;329	IPI00744685	IPI00744685	>IPI:IPI00744685.3|TREMBL:A6NHF2|ENSEMBL:ENSP00000400995|VEGA:OTTHUMP00000209135 Tax_Id=9606 Gene_Symbol=BTD cDNA FLJ59679, highly similar to Biotinidase;>IPI:IPI00927683.1|TREMBL:B4DLJ9|ENSEMBL:ENSP00000388212|VEGA:OTTHUMP00000209134 Tax_Id=9606 Gene_Symb	1	N	IAQVAKNPVGLIGAENATGETDPSHSKFLKI	1.22253e-43	286.7	133.78	_NPVGLIGAEN(de)ATGETDPSHSK_	3	699.003	-0.20541	0.0378746	10.102	0.187407	1.38198	0.479785	12.8201	0.311872	7.60427	0.322723	6.67324	0.398577	19.5644	0.328793	8.6666	0.403459	5.56318	0.574947	10.1829
IPI00298281	1205	IPI00298281	IPI00298281	>IPI:IPI00298281.4|SWISS-PROT:P11047|TREMBL:Q6NVY8|ENSEMBL:ENSP00000258341|REFSEQ:NP_002284|H-INV:HIT000191137|VEGA:OTTHUMP00000033450 Tax_Id=9606 Gene_Symbol=LAMC1 Laminin subunit gamma-1	1	N	HKQEADDIVRVAKTANDTSTEAYNLLLRTLA	0.00170578	134.85	134.85	_TAN(de)DTSTEAYNLLLR_	2	841.915	-0.26832	0.190557	12.1036	NaN	NaN	NaN	NaN	NaN	NaN	NaN	NaN	NaN	NaN	NaN	NaN	NaN	NaN	NaN	NaN
IPI00027310;IPI00607580	1271;1204	IPI00027310	IPI00027310	>IPI:IPI00027310.5|SWISS-PROT:Q7Z7M0-1|ENSEMBL:ENSP00000251268 Tax_Id=9606 Gene_Symbol=MEGF8 Isoform 1 of Multiple epidermal growth factor-like domains protein 8;>IPI:IPI00607580.2|SWISS-PROT:Q7Z7M0-2|TREMBL:Q05BT0|ENSEMBL:ENSP00000334219|REFSEQ:NP_001401|	1	N	GGSCFRECGGRALLTNVSSVALGSRRVGGLL	0.00163972	161.04	134.88	_ALLTN(de)VSSVALGSR_	2	694.891	0.18835	NaN	NaN	0.0616344	42.7859	0.107061	9.06207	0.247496	31.8198	0.219584	41.2053	0.166884	32.3365	0.148953	50.2593	0.157337	16.1281	0.245646	51.719
IPI00298281	1241	IPI00298281	IPI00298281	>IPI:IPI00298281.4|SWISS-PROT:P11047|TREMBL:Q6NVY8|ENSEMBL:ENSP00000258341|REFSEQ:NP_002284|H-INV:HIT000191137|VEGA:OTTHUMP00000033450 Tax_Id=9606 Gene_Symbol=LAMC1 Laminin subunit gamma-1	1	N	AFEIEELNRKYEQAKNISQDLEKQAARVHEE	0.00748124	151.07	134.88	_YEQAKN(de)ISQDLEK_	2	783.886	0.24171	NaN	NaN	0.0460624	0	NaN	NaN	0.182339	21.5191	0.0651513	3.05026	0.0259744	28.0552	0.0309665	18.3871	0.0155357	10.7286	0.0182097	10.8002
IPI00168921	461	IPI00168921	IPI00168921	>IPI:IPI00168921.4|SWISS-PROT:Q6IS24|TREMBL:B3KRD2;B3KT52;Q2L4S5;Q58A53;Q68CW8|ENSEMBL:ENSP00000329654|REFSEQ:NP_071924|H-INV:HIT000079210|VEGA:OTTHUMP00000160211 Tax_Id=9606 Gene_Symbol=WBSCR17 Putative polypeptide N-acetylgalactosaminyltransferase-like p	1	N	FQWYLDHVYPEMRRYNNTVAYGELRNNKAKD	0.000742311	134.98	134.98	_YN(de)NTVAYGELR_	2	650.812	0.2679	NaN	NaN	NaN	NaN	0.221132	6.63365	0.163864	8.33441	0.14	0	0.156197	8.25816	0.147188	3.74927	0.162649	6.35995	0.158809	9.02822
IPI00221224	128	IPI00221224	IPI00221224	>IPI:IPI00221224.6|SWISS-PROT:P15144|TREMBL:B4DP01;B4DP96;B4DPH5;B4DV63;Q59E93;Q71E46;Q8IVL7|ENSEMBL:ENSP00000300060|REFSEQ:NP_001141|H-INV:HIT000194832|VEGA:OTTHUMP00000194690 Tax_Id=9606 Gene_Symbol=ANPEP Aminopeptidase N	1	N	CKEATDVIIIHSKKLNYTLSQGHRVVLRGVG	2.70929e-10	237.68	134.98	_KLN(de)YTLSQGHR_	3	439.902	0.28729	0.787406	3.68016	2.80924	3.51701	NaN	NaN	NaN	NaN	0.0164399	16.0468	0.0176904	23.3505	0.0214183	14.179	0.00885486	0	0.0118244	14.7145
IPI00045928	145	IPI00045928	IPI00045928	>IPI:IPI00045928.1|SWISS-PROT:Q96T83|TREMBL:B3KPP8|ENSEMBL:ENSP00000330320|REFSEQ:NP_115980|H-INV:HIT000076623|VEGA:OTTHUMP00000023187 Tax_Id=9606 Gene_Symbol=SLC9A7 Sodium/hydrogen exchanger 7	1	N	LSCTQEDRAFSTLLVNVSGKFFEYTLKGEIS	0.000362802	160.69	135.02	_AFSTLLVN(de)VSGK_	2	618.845	0.15298	0.227605	19.3576	0.145183	32.6464	0.154711	6.6859	0.149603	3.03119	0.113223	7.72539	0.127377	25.4529	0.272861	10.6549	0.100169	8.54233	0.0940125	19.2017
IPI00304840;IPI00220613;IPI00073454;IPI00983601	785;785;785;191	IPI00304840	IPI00304840	>IPI:IPI00304840.4|SWISS-PROT:P12110-1|ENSEMBL:ENSP00000300527|REFSEQ:NP_001840|H-INV:HIT000261916|VEGA:OTTHUMP00000115568 Tax_Id=9606 Gene_Symbol=COL6A2 Isoform 2C2 of Collagen alpha-2(VI) chain;>IPI:IPI00220613.4|SWISS-PROT:P12110-2|ENSEMBL:ENSP000003504	1	N	ENLYSIACDKPQQVRNMTLFSDLVAEKFIDD	1.04445e-05	196.5	135.02	_N(de)MTLFSDLVAEK_	2	684.839	-0.050751	0.916171	6.92517	1.24624	2.61557	0.115467	12.7834	0.0729332	6.52523	0.11842	8.60785	0.0861649	7.65002	0.131822	16.7848	0.152386	9.56819	0.106953	20.8175
IPI00293074;IPI00549521;IPI01017978;IPI00645589	187;187;187;185	IPI00293074	IPI00293074	>IPI:IPI00293074.7|SWISS-PROT:Q8IWA5-2 Tax_Id=9606 Gene_Symbol=SLC44A2 Isoform 2 of Choline transporter-like protein 2;>IPI:IPI00549521.4|SWISS-PROT:Q8IWA5-1|ENSEMBL:ENSP00000336888|REFSEQ:NP_065161|H-INV:HIT000433448 Tax_Id=9606 Gene_Symbol=SLC44A2 Isofor	1	N	CFPAIHAYKGVLMVGNETTYEDGHGSRKNIT	2.33468e-08	214.5	135.08	_GVLM(ox)VGN(de)ETTYEDGHGSR_	2	969.929	0.47028	0.24164	12.0283	0.166471	7.41026	0.320607	3.51433	0.491734	9.7408	0.144792	3.10222	0.0983615	81.5711	0.135234	13.7169	0.28419	2.97654	0.303925	7.0899
IPI00022810;IPI01013193;IPI00978325	119;102;76	IPI00022810	IPI00022810	>IPI:IPI00022810.2|SWISS-PROT:P53634-1|TREMBL:B4DJQ8|ENSEMBL:ENSP00000227266|REFSEQ:NP_001805|H-INV:HIT000324274|VEGA:OTTHUMP00000235623 Tax_Id=9606 Gene_Symbol=CTSC Isoform 1 of Dipeptidyl peptidase 1;>IPI:IPI01013193.2|TREMBL:F5HGG6|ENSEMBL:ENSP000003769	1	N	FFKYKEEGSKVTTYCNETMTGWVHDVLGRNW	3.06599e-10	180.31	135.18	_VTTYCN(de)ETM(ox)TGWVHDVLGR_	2	1128.51	0.59842	0.275688	5.5144	0.207264	8.8003	2.25849	14.0463	2.27697	14.176	1.3985	22.7557	3.39396	7.74677	3.77746	13.3711	6.43767	10.5689	5.53071	39.3232
IPI00295461;IPI00375396;IPI01014547	679;654;21	IPI00295461	IPI00295461	>IPI:IPI00295461.4|SWISS-PROT:Q12884-1|TREMBL:B2RD89|ENSEMBL:ENSP00000188790|REFSEQ:NP_004451|H-INV:HIT000217896|VEGA:OTTHUMP00000204566 Tax_Id=9606 Gene_Symbol=FAP Isoform 1 of Seprase;>IPI:IPI00375396.4|SWISS-PROT:Q12884-2|TREMBL:B4DLR2|ENSEMBL:ENSP00000	1	N	FMGLPTKDDNLEHYKNSTVMARAEYFRNVDY	0.00115206	176.4	135.37	_DDNLEHYKN(de)STVM(ox)AR_	3	603.941	-0.22614	0.993866	12.3899	0.238456	5.53363	NaN	NaN	NaN	NaN	NaN	NaN	NaN	NaN	NaN	NaN	NaN	NaN	NaN	NaN
IPI00013449;IPI01014712;IPI00909503	134;116;90	IPI00013449	IPI00013449	>IPI:IPI00013449.1|SWISS-PROT:O43657|TREMBL:B3KQJ7;Q59ED5|ENSEMBL:ENSP00000362111|REFSEQ:NP_003261|H-INV:HIT000063919|VEGA:OTTHUMP00000023652 Tax_Id=9606 Gene_Symbol=TSPAN6 Tetraspanin-6;>IPI:IPI01014712.1|TREMBL:B4DUZ1;E7EUC3|ENSEMBL:ENSP00000409517 Tax_I	1	N	KNSFKNNYEKALKQYNSTGDYRSHAVDKIQN	0.000378602	140.45	135.55	_QYN(de)STGDYR_	2	552.733	0.79095	0.172333	34.416	0.0904184	33.1069	0.276103	31.2388	0.520419	25.8788	0.449873	36.9237	0.568402	31.3162	0.577159	13.3578	0.515785	21.9858	0.465936	24.1785
IPI00002478;IPI00216762;IPI00216758;IPI00216760;IPI00514800	632;629;620;616;632	IPI00002478	IPI00002478	>IPI:IPI00002478.1|SWISS-PROT:P42892-1|ENSEMBL:ENSP00000364028|REFSEQ:NP_001388|H-INV:HIT000387546|VEGA:OTTHUMP00000002725 Tax_Id=9606 Gene_Symbol=ECE1 Isoform B of Endothelin-converting enzyme 1;>IPI:IPI00216762.1|SWISS-PROT:P42892-4|ENSEMBL:ENSP000002642	1	N	GREYDKDGNLRPWWKNSSVEAFKRQTECMVE	0.00152544	135.71	135.71	_N(de)SSVEAFKR_	2	519.764	0.24749	0.255323	10.3326	0.242573	10.8448	0.0527648	9.03329	0.0645821	0	0.0373342	2.24826	0.0189886	14.1016	0.0195978	9.26209	0.0426326	29.523	0.0155543	8.97093
IPI01013272;IPI01015885;IPI01018976;IPI00024046;IPI00879347;IPI00879357	86;86;86;133;86;86	IPI01013272	IPI01013272	>IPI:IPI01013272.1|SWISS-PROT:P55290|TREMBL:C9JRI6|ENSEMBL:ENSP00000394557|REFSEQ:NP_001248|H-INV:HIT000220577 Tax_Id=9606 Gene_Symbol=CDH13 Cadherin-13;>IPI:IPI01015885.1|TREMBL:B7Z590|ENSEMBL:ENSP00000445918 Tax_Id=9606 Gene_Symbol=CDH13 cDNA FLJ50610, h	1	N	PYFKVNSDGGLVALRNITAVGKTLFVHARTP	3.59235e-18	150.17	135.84	_N(de)ITAVGK_	1	703.398	1.0186	0.0469861	3.49797	NaN	NaN	NaN	NaN	NaN	NaN	NaN	NaN	NaN	NaN	NaN	NaN	NaN	NaN	NaN	NaN
IPI00218349;IPI00032138;IPI00218348;IPI00797697	259;259;259;182	IPI00218349	IPI00218349	>IPI:IPI00218349.2|SWISS-PROT:Q9Y2G5-3|TREMBL:A8K3W7|ENSEMBL:ENSP00000339613|REFSEQ:NP_598368|H-INV:HIT000084152|VEGA:OTTHUMP00000107274 Tax_Id=9606 Gene_Symbol=POFUT2 Isoform C of GDP-fucose protein O-fucosyltransferase 2;>IPI:IPI00032138.4|SWISS-PROT:Q9Y	1	N	RHLREVGDEFRSRHLNSTDDADRIPFQEDWM	0.000503461	136.48	135.99	_HLN(de)STDDADR_	2	572.747	-0.52174	0.212969	10.1901	0.428227	3.12029	0.258903	4.95161	0.298317	1.81396	0.224822	6.15251	0.224027	17.2603	0.186604	18.8065	0.166021	4.51764	0.251013	9.90221
IPI00884105;IPI00908532;IPI00556655	103;103;92	IPI00884105	IPI00884105	>IPI:IPI00884105.2|SWISS-PROT:P11279|TREMBL:B3KRY3|ENSEMBL:ENSP00000333298|REFSEQ:NP_005552|H-INV:HIT000091043|VEGA:OTTHUMP00000018748 Tax_Id=9606 Gene_Symbol=LAMP1 Lysosome-associated membrane glycoprotein 1;>IPI:IPI00908532.1|TREMBL:B4DWL3|ENSEMBL:ENSP00	1	N	PSLVIAFGRGHTLTLNFTRNATRYSVQLMSF	1.92847e-05	167.09	136.02	_GHTLTLN(de)FTR_	2	580.807	0.045079	6.88156	6.571	8.03204	8.17663	13.5075	11.4102	11.5458	17.7067	12.6592	2.38602	12.2596	5.93411	10.4345	11.6551	8.15986	7.17737	10.9154	6.82976
IPI00296922;IPI00743203	1499;1499	IPI00296922	IPI00296922	>IPI:IPI00296922.4|SWISS-PROT:P55268|ENSEMBL:ENSP00000307156;ENSP00000388325|REFSEQ:NP_002283|VEGA:OTTHUMP00000210663;OTTHUMP00000210664 Tax_Id=9606 Gene_Symbol=LAMB2 Laminin subunit beta-2;>IPI:IPI00743203.2|TREMBL:E7EMH6;F5H520;Q15483;Q8N9Q8|ENSEMBL:ENSP	1	N	ASEAQQRAQAALDKANASRGQVEQANQELQE	4.88088e-06	219.43	136.3	_AQAALDKAN(de)ASR_	2	608.818	-0.20718	0.0532887	18.5965	0.619071	8.91315	0.163496	10.9244	0.13092	7.22302	0.229306	8.85353	0.0906935	23.1474	0.273636	11.8658	0.0801781	18.3512	0.136039	1.77359
IPI00022608	158	IPI00022608	IPI00022608	>IPI:IPI00022608.2|SWISS-PROT:Q92673|TREMBL:B4DJ13|ENSEMBL:ENSP00000260197|REFSEQ:NP_003096|H-INV:HIT000325376|VEGA:OTTHUMP00000231797 Tax_Id=9606 Gene_Symbol=SORL1 Sortilin-related receptor	1	N	KSFKKISDKLNFGLGNRSEAVIAQFYHSPAD	0.00341649	137.18	137.18	_LNFGLGN(de)R_	2	446.238	-0.15118	NaN	NaN	NaN	NaN	0.0746727	5.67538	0.0720548	19.107	0.0284299	0	0.0430283	4.95295	0.0391281	6.7072	0.0532063	7.3432	0.0385914	3.10263
IPI00100030;IPI00922696;IPI00401043;IPI00922677;IPI00942773;IPI00401041;IPI00385011;IPI01011799	327;271;225;172;165;133;183;65	IPI00100030	IPI00100030	>IPI:IPI00100030.1|SWISS-PROT:Q969N2-1|ENSEMBL:ENSP00000279036|REFSEQ:NP_057021|H-INV:HIT000036966|VEGA:OTTHUMP00000031110 Tax_Id=9606 Gene_Symbol=PIGT Isoform 1 of GPI transamidase component PIG-T;>IPI:IPI00922696.1|TREMBL:B7Z3N1|ENSEMBL:ENSP00000441577|R	1	N	RKTYAIYDLLDTAMINNSRNLNIQLKWKRPP	6.35847e-06	152.32	137.45	_KTYAIYDLLDTAM(ox)IN(de)NSR_	3	707.017	0.40827	0.0376091	0	0.130521	8.67339	0.0878908	19.2605	0.0985502	0	0.174629	1.68223	0.293427	23.4329	0.327312	32.3098	0.246749	2.62164	0.26268	5.44749
IPI00235003;IPI00744894;IPI00291314;IPI00375340;IPI00966251;IPI00985095	145;118;118;118;118;118	IPI00235003	IPI00235003	>IPI:IPI00235003.11|TREMBL:F5GWX3;Q59FU8|ENSEMBL:ENSP00000441676|H-INV:HIT000329296 Tax_Id=9606 Gene_Symbol=FAS Uncharacterized protein;>IPI:IPI00744894.1|SWISS-PROT:P25445-1|TREMBL:E6Y7C3;Q6ICT6|ENSEMBL:ENSP00000347979|REFSEQ:NP_000034|H-INV:HIT000035834|	1	N	RCRLCDEGHGLEVEINCTRTQNTKCRCKPNF	0.000292928	167.55	137.46	_LCDEGHGLEVEIN(de)CTR_	3	634.949	0.39077	0.202344	10.384	0.0539096	13.8076	0.0695013	24.3888	NaN	NaN	NaN	NaN	NaN	NaN	0.0562376	16.8072	0.112776	13.237	0.0364975	18.1907
IPI00107357;IPI00396411;IPI01011759;IPI01011294	295;295;281;193	IPI00107357	IPI00107357	>IPI:IPI00107357.7|SWISS-PROT:O96005-2|TREMBL:B3KQH2|ENSEMBL:ENSP00000270281|H-INV:HIT000032043 Tax_Id=9606 Gene_Symbol=CLPTM1 Isoform 2 of Cleft lip and palate transmembrane protein 1;>IPI:IPI00396411.4|SWISS-PROT:O96005-1|TREMBL:B4E2X9|ENSEMBL:ENSP000003	1	N	YFNDYWNLQKDYYPINESLASLPLRVSFCPL	3.14874e-26	278.2	137.62	_DYYPIN(de)ESLASLPLR_	3	584.633	0.3705	1.29469	26.8628	1.59683	8.02854	0.896268	88.5763	2.28266	64.6439	2.30685	6.87186	3.62909	8.81567	4.78157	44.5145	3.45546	69.811	3.7771	26.9034
IPI00337495;IPI00472165;IPI00947400;IPI00939578	746;725;691;406	IPI00337495	IPI00337495	>IPI:IPI00337495.3|SWISS-PROT:O00469-2|TREMBL:B4DHG3|ENSEMBL:ENSP00000282903|REFSEQ:NP_891988|H-INV:HIT000051859|VEGA:OTTHUMP00000215204 Tax_Id=9606 Gene_Symbol=PLOD2 Isoform 2 of Procollagen-lysine,2-oxoglutarate 5-dioxygenase 2;>IPI:IPI00472165.1|SWISS-P	1	N	HPGRLTHLHEGLPVKNGTRYIAVSFIDP___	0.00122773	182.89	137.62	_LTHLHEGLPVKN(de)GTR_	3	558.309	-0.68311	0.0277035	27.3961	0.105349	22.6182	NaN	NaN	NaN	NaN	NaN	NaN	NaN	NaN	NaN	NaN	NaN	NaN	NaN	NaN
IPI01013272;IPI01015885;IPI01018976;IPI00024046;IPI01009466;IPI00922186	671;632;632;718;373;230	IPI01013272	IPI01013272	>IPI:IPI01013272.1|SWISS-PROT:P55290|TREMBL:C9JRI6|ENSEMBL:ENSP00000394557|REFSEQ:NP_001248|H-INV:HIT000220577 Tax_Id=9606 Gene_Symbol=CDH13 Cadherin-13;>IPI:IPI01015885.1|TREMBL:B7Z590|ENSEMBL:ENSP00000445918 Tax_Id=9606 Gene_Symbol=CDH13 cDNA FLJ50610, h	1	N	NLPIMVTDSGKPPMTNITDLRVQVCSCRNSK	1.25056e-26	224.86	137.69	_ANYNLPIM(ox)VTDSGKPPM(ox)TN(de)ITDLR_	3	898.775	1.2236	0.475803	14.4134	NaN	NaN	0.168746	19.9332	0.201567	15.9269	0.46292	27.0151	0.17614	17.1145	0.680001	21.3353	0.211936	14.8058	0.210413	30.1775
IPI00027232	747	IPI00027232	IPI00027232	>IPI:IPI00027232.3|SWISS-PROT:P08069|TREMBL:C9J5X1|ENSEMBL:ENSP00000268035|REFSEQ:NP_000866|H-INV:HIT000321040|VEGA:OTTHUMP00000194784 Tax_Id=9606 Gene_Symbol=IGF1R Insulin-like growth factor 1 receptor	1	N	VPRPERKRRDVMQVANTTMSSRSRNTTAADT	0.00128308	137.8	137.8	_DVM(ox)QVAN(de)TTM(ox)SSR_	2	736.821	0.88776	NaN	NaN	0.025746	16.586	NaN	NaN	NaN	NaN	NaN	NaN	NaN	NaN	NaN	NaN	0.0304665	7.27847	0.0211425	23.3777
IPI00298281	1439	IPI00298281	IPI00298281	>IPI:IPI00298281.4|SWISS-PROT:P11047|TREMBL:Q6NVY8|ENSEMBL:ENSP00000258341|REFSEQ:NP_002284|H-INV:HIT000191137|VEGA:OTTHUMP00000033450 Tax_Id=9606 Gene_Symbol=LAMC1 Laminin subunit gamma-1	1	N	NKAHEAERIASAVQKNATSTKAEAERTFAEV	0.00435249	166.86	138.02	_IASAVQKN(de)ATSTK_	2	660.362	0.27803	NaN	NaN	0.021419	11.5475	0.0925813	17.8574	0.0900446	3.63767	0.107306	10.6899	0.0363915	15.708	0.0638839	7.412	0.0275608	30.4326	0.0367393	21.7363
IPI00848309;IPI00656087;IPI01008905;IPI00375705	245;245;244;244	IPI00848309	IPI00848309	>IPI:IPI00848309.2|SWISS-PROT:P78324-2|TREMBL:D3DVW9|ENSEMBL:ENSP00000382941|VEGA:OTTHUMP00000159969 Tax_Id=9606 Gene_Symbol=SIRPA Isoform 2 of Tyrosine-protein phosphatase non-receptor type substrate 1;>IPI:IPI00656087.2|SWISS-PROT:P78324-1|TREMBL:B2R6C3;	1	N	VAHVTLQGDPLRGTANLSETIRVPPTLEVTQ	1.37019e-06	185.18	138.63	_GTAN(de)LSETIR_	2	531.775	0.32556	0.187505	15.0717	0.563153	5.01737	0.0568312	7.85628	0.0526151	15.7001	0.053678	9.00612	0.0466899	3.91487	0.0447647	9.59734	0.03806	3.93303	0.034404	11.48
IPI00018305;IPI00902471;IPI00903293;IPI00925358;IPI00855835;IPI00556155	116;102;101;95;73;116	IPI00018305	IPI00018305	>IPI:IPI00018305.4|SWISS-PROT:P17936|ENSEMBL:ENSP00000275521|REFSEQ:NP_000589|H-INV:HIT000261694|VEGA:OTTHUMP00000159562 Tax_Id=9606 Gene_Symbol=IGFBP3 Insulin-like growth factor-binding protein 3;>IPI:IPI00902471.1|TREMBL:B3KRZ1|ENSEMBL:ENSP00000393740 Ta	1	N	ARPLQALLDGRGLCVNASAVSRLRAYLLPAP	0.000489673	151.98	138.75	_GLCVN(de)ASAVSR_	2	567.782	-0.074129	0.125709	18.447	0.250186	3.58653	NaN	NaN	NaN	NaN	NaN	NaN	NaN	NaN	NaN	NaN	NaN	NaN	NaN	NaN
IPI00301395;IPI00916887	307;191	IPI00301395	IPI00301395	>IPI:IPI00301395.4|SWISS-PROT:Q9H3G5|TREMBL:B3KW79;O75225;Q75MM4;Q9NZ90|ENSEMBL:ENSP00000265394;ENSP00000379572;ENSP00000387164|REFSEQ:NP_061902;NP_112601|H-INV:HIT000252593|VEGA:OTTHUMP00000122610;OTTHUMP00000122611;OTTHUMP00000202581 Tax_Id=9606 Gene_Sym	1	N	KLLDGDLTSDPSYFQNVTGCSNYYNFLRCTE	7.83914e-14	138.93	138.93	_LLDGDLTSDPSYFQN(de)VTGCSNYYNFLR_	2	1580.71	-0.28031	NaN	NaN	NaN	NaN	0.433392	13.3349	NaN	NaN	0.139594	12.2891	0.132086	46.5923	0.110997	14.0736	0.0503624	10.9	0.138706	85.9793
IPI00020557	4125	IPI00020557	IPI00020557	>IPI:IPI00020557.2|SWISS-PROT:Q07954|TREMBL:Q59FG2;Q6LAF4;Q6LBN5|ENSEMBL:ENSP00000243077|REFSEQ:NP_002323|H-INV:HIT000321395 Tax_Id=9606 Gene_Symbol=LRP1 Prolow-density lipoprotein receptor-related protein 1	1	N	NRVFKIHKFGHSPLVNLTGGLSHASDVVLYH	6.71253e-14	158.44	139.11	_FGHSPLVN(de)LTGGLSHASDVVLYHQHK_	4	704.364	0.60187	0.249858	44.5313	0.904092	6.07384	0.115738	0	0.239741	67.4584	0.527793	44.1134	1.23871	59.9244	0.309146	24.7918	0.0741181	0	0.333966	50.8696
IPI00030941;IPI00396249;IPI00909168;IPI00910611	127;102;89;63	IPI00030941	IPI00030941	>IPI:IPI00030941.5|SWISS-PROT:O60637|ENSEMBL:ENSP00000267970|REFSEQ:NP_005715|H-INV:HIT000003800|VEGA:OTTHUMP00000184898 Tax_Id=9606 Gene_Symbol=TSPAN3 Tetraspanin-3;>IPI:IPI00396249.1|TREMBL:A6NEH4|ENSEMBL:ENSP00000341329|REFSEQ:NP_944492|VEGA:OTTHUMP0000	1	N	ENEVDRSIQKVYKTYNGTNPDAASRAIDYVQ	0.00061495	148.62	139.46	_TYN(de)GTNPDAASR_	2	634.281	0.35333	0.160314	14.8877	NaN	NaN	NaN	NaN	NaN	NaN	NaN	NaN	NaN	NaN	NaN	NaN	NaN	NaN	NaN	NaN
IPI00334058;IPI00216620;IPI00376858;IPI00556105	160;139;83;115	IPI00334058	IPI00334058	>IPI:IPI00334058.1|SWISS-PROT:O43688-2|ENSEMBL:ENSP00000329697|REFSEQ:NP_808211 Tax_Id=9606 Gene_Symbol=PPAP2C Isoform 2 of Lipid phosphate phosphohydrolase 2;>IPI:IPI00216620.1|SWISS-PROT:O43688-1|ENSEMBL:ENSP00000269812|REFSEQ:NP_003703|H-INV:HIT00003120	1	N	RPNFLAVCDPDWSRVNCSVYVQLEKVCRGNP	3.77814e-05	174.73	139.78	_VN(de)CSVYVQLEK_	2	670.332	-1.3933	0.0216683	0	NaN	NaN	0.306251	6.79564	0.182109	6.8503	NaN	NaN	0.0765918	16.1069	0.23933	14.2338	0.137012	8.54955	0.114619	21.7082
IPI00056478;IPI00186736;IPI00386532	463;463;222	IPI00056478	IPI00056478	>IPI:IPI00056478.1|SWISS-PROT:Q969P0-1|ENSEMBL:ENSP00000316664;ENSP00000357065|REFSEQ:NP_001193594;NP_443100|H-INV:HIT000054012|VEGA:OTTHUMP00000025751;OTTHUMP00000025753 Tax_Id=9606 Gene_Symbol=IGSF8 Isoform 1 of Immunoglobulin superfamily member 8;>IPI:I	1	N	AGGTVYRGETASLLCNISVRGGPPGLRLAAS	0.000278359	191.06	139.86	_GETASLLCN(de)ISVR_	2	710.859	1.0939	0.018677	0	NaN	NaN	0.156612	33.4742	0.174364	32.0746	0.147731	36.36	0.132386	19.9685	0.301527	24.4364	0.190474	14.1935	0.141772	16.0119
IPI00020557	729	IPI00020557	IPI00020557	>IPI:IPI00020557.2|SWISS-PROT:Q07954|TREMBL:Q59FG2;Q6LAF4;Q6LBN5|ENSEMBL:ENSP00000243077|REFSEQ:NP_002323|H-INV:HIT000321395 Tax_Id=9606 Gene_Symbol=LRP1 Prolow-density lipoprotein receptor-related protein 1	1	N	YWVDAFYDRIETILLNGTDRKIVYEGPELNH	0.000132042	181.66	140.24	_IETILLN(de)GTDRK_	2	687.385	0.69144	1.07224	7.62064	0.942999	0.707043	1.1422	1.32176	1.24857	20.6133	0.776659	2.94115	1.04037	10.0098	0.586514	16.2002	0.32681	5.89996	0.562918	13.886
IPI00604449;IPI00852976	132;132	IPI00604449	IPI00604449	>IPI:IPI00604449.2|SWISS-PROT:Q9NWD8-1|ENSEMBL:ENSP00000340668|REFSEQ:NP_060464|H-INV:HIT000035871|VEGA:OTTHUMP00000159952 Tax_Id=9606 Gene_Symbol=C7orf42 Isoform 1 of UPF0458 protein C7orf42;>IPI:IPI00852976.1|SWISS-PROT:Q9NWD8-2|ENSEMBL:ENSP00000405558|V	1	N	TLTLDPLKPFGGYSRNVTHLYSTILGHQIGL	1.58114e-05	142.94	140.28	_N(de)VTHLYSTILGHQIGLSGR_	3	689.704	0.85068	0.0756121	0	0.0420659	7.05763	0.0445993	0	0.0780563	0	NaN	NaN	NaN	NaN	NaN	NaN	NaN	NaN	NaN	NaN
IPI00020557	1511	IPI00020557	IPI00020557	>IPI:IPI00020557.2|SWISS-PROT:Q07954|TREMBL:Q59FG2;Q6LAF4;Q6LBN5|ENSEMBL:ENSP00000243077|REFSEQ:NP_002323|H-INV:HIT000321395 Tax_Id=9606 Gene_Symbol=LRP1 Prolow-density lipoprotein receptor-related protein 1	1	N	WRTNTLAKANKWTGHNVTVVQRTNTQPFDLQ	0.000566161	148.32	140.49	_WTGHN(de)VTVVQR_	3	433.226	0.085534	0.0201436	0	0.182376	10.0674	0.0651776	35.7427	0.0384862	14.8241	NaN	NaN	0.15224	7.85459	0.06512	18.9694	0.0497057	13.2842	0.0638614	22.3209
IPI00020557	1575	IPI00020557	IPI00020557	>IPI:IPI00020557.2|SWISS-PROT:Q07954|TREMBL:Q59FG2;Q6LAF4;Q6LBN5|ENSEMBL:ENSP00000243077|REFSEQ:NP_002323|H-INV:HIT000321395 Tax_Id=9606 Gene_Symbol=LRP1 Prolow-density lipoprotein receptor-related protein 1	1	N	TVSCACPHLMKLHKDNTTCYEFKKFLLYARQ	0.000988062	141.1	141.1	_DN(de)TTCYEFKK_	2	653.785	-0.57501	0.154755	12.0873	0.0759292	6.79362	0.109951	10.2731	0.100531	11.1958	0.0287843	39.0324	0.112314	11.9135	0.100444	12.6774	0.102449	11.8873	0.0861078	13.2835
IPI00169285;IPI00930153;IPI01022769	88;88;37	IPI00169285	IPI00169285	>IPI:IPI00169285.6|SWISS-PROT:Q8NHP8|ENSEMBL:ENSP00000280800|REFSEQ:NP_775813|H-INV:HIT000041074 Tax_Id=9606 Gene_Symbol=PLBD2 Putative phospholipase B-like 2;>IPI:IPI00930153.1|TREMBL:F5H5E2|ENSEMBL:ENSP00000443463|REFSEQ:NP_001153199 Tax_Id=9606 Gene_Sym	1	N	LLMVDGRHPDAVAWANLTNAIRETGWAFLEL	0.000855145	160.48	141.54	_HPDAVAWAN(de)LTNAIR_	3	550.618	-0.21139	0.0216573	0	0.0213863	0	0.0645066	11.5169	0.0459685	22.2921	0.134361	21.0559	0.26501	20.1625	0.100524	21.8508	0.176985	22.2694	0.168613	7.22861
IPI00795811;IPI00013178;IPI00022223	312;297;291	IPI00795811	IPI00795811	>IPI:IPI00795811.2|SWISS-PROT:P41221-1|TREMBL:Q6DK41|ENSEMBL:ENSP00000264634;ENSP00000417310|REFSEQ:NP_003383|H-INV:HIT000261573|VEGA:OTTHUMP00000212837 Tax_Id=9606 Gene_Symbol=WNT5A Isoform 1 of Protein Wnt-5a;>IPI:IPI00013178.5|SWISS-PROT:P41221-2|TREMBL	1	N	QDLVYIDPSPDYCVRNESTGSLGTQGRLCNK	0.000193759	170.66	141.58	_N(de)ESTGSLGTQGR_	2	604.281	0.76436	NaN	NaN	0.0637147	9.48183	NaN	NaN	NaN	NaN	NaN	NaN	NaN	NaN	NaN	NaN	NaN	NaN	NaN	NaN
IPI00010338;IPI00384454	169;169	IPI00010338	IPI00010338	>IPI:IPI00010338.1|SWISS-PROT:P13726|TREMBL:B2R6M5;Q8NCW7|ENSEMBL:ENSP00000334145|REFSEQ:NP_001984|H-INV:HIT000191101|VEGA:OTTHUMP00000012426 Tax_Id=9606 Gene_Symbol=F3 Tissue factor;>IPI:IPI00384454.1|TREMBL:Q86SE7;Q86WH3;Q86WH4|ENSEMBL:ENSP00000359226|RE	1	N	KVNVTVEDERTLVRRNNTFLSLRDVFGKDLI	6.09374e-05	187.97	142	_RN(de)NTFLSLR_	2	561.307	-0.37424	0.732332	5.72256	1.68836	5.33241	0.0849317	15.188	0.0432795	16.2123	0.105926	35.521	0.101014	34.0228	0.123203	27.5421	0.122725	13.1473	0.072423	19.5383
IPI00023137;IPI00941838;IPI00477672	64;64;46	IPI00023137	IPI00023137	>IPI:IPI00023137.1|SWISS-PROT:O14657|ENSEMBL:ENSP00000259339|REFSEQ:NP_055321|H-INV:HIT000077183|VEGA:OTTHUMP00000022350 Tax_Id=9606 Gene_Symbol=TOR1B Torsin-1B;>IPI:IPI00941838.2|TREMBL:F8WCG1|ENSEMBL:ENSP00000412196 Tax_Id=9606 Gene_Symbol=TOR1B Uncharac	1	N	IYCRFAECCREERPLNASALKLDLEEKLFGQ	7.7191e-06	196.88	143	_EERPLN(de)ASALK_	2	614.83	0.24031	0.0345944	6.13712	0.0947027	18.6641	0.161825	12.1913	0.217949	8.82666	0.0983408	9.29997	0.0763671	13.5157	0.0821515	16.3036	0.0560794	24.7172	0.0894267	4.14154
IPI00020470;IPI00385085	257;88	IPI00020470	IPI00020470	>IPI:IPI00020470.4|SWISS-PROT:Q68CQ7-1|ENSEMBL:ENSP00000266014;ENSP00000378263;ENSP00000385730;ENSP00000418853;ENSP00000419612|REFSEQ:NP_001010983;NP_060916;NP_690909|H-INV:HIT000295086|VEGA:OTTHUMP00000213401;OTTHUMP00000213439;OTTHUMP00000213440 Tax_Id=9	1	N	NPGVFVANLTEWKRQNITNQLEKWMKLNVEE	4.14098e-05	168.22	143.24	_RQN(de)ITNQLEK_	2	622.833	-0.1189	0.106428	21.8929	0.175899	31.0819	0.084453	3.61841	0.104666	18.3411	0.0496085	3.25934	0.057581	4.20399	0.0488612	5.6852	0.0359639	7.80768	0.0473358	15.6164
IPI00009802;IPI00215631;IPI00215628	1898;1898;911	IPI00009802	IPI00009802	>IPI:IPI00009802.1|SWISS-PROT:P13611-1|TREMBL:Q59FG9|ENSEMBL:ENSP00000265077|REFSEQ:NP_004376|H-INV:HIT000218344|VEGA:OTTHUMP00000161998 Tax_Id=9606 Gene_Symbol=VCAN Isoform V0 of Versican core protein;>IPI:IPI00215631.1|SWISS-PROT:P13611-5 Tax_Id=9606 Gen	1	N	TGLVLSTVMDRVVAENITQTSREIVISERLG	0.000479406	152.47	143.42	_VVAEN(de)ITQTSR_	2	609.82	-0.78638	0.117592	7.22721	0.081923	7.37139	0.158697	12.3766	0.195744	6.72965	0.170581	5.27264	0.125289	8.09757	0.159874	10.8162	0.191003	6.84611	0.128132	17.4739
IPI00103873	187	IPI00103873	IPI00103873	>IPI:IPI00103873.3|SWISS-PROT:Q96PB1|TREMBL:B2RAS9;Q8WZ77|ENSEMBL:ENSP00000297273|REFSEQ:NP_075051|H-INV:HIT000260805|VEGA:OTTHUMP00000163031 Tax_Id=9606 Gene_Symbol=CASD1 CAS1 domain-containing protein 1	1	N	KIHNGSSEALSQYKMNITSIAPLLEKLAKTS	0.000382098	143.42	143.42	_M(ox)N(de)ITSIAPLLEK_	2	673.865	-0.45797	NaN	NaN	NaN	NaN	NaN	NaN	NaN	NaN	NaN	NaN	NaN	NaN	NaN	NaN	NaN	NaN	0.0764879	0
IPI00946159;IPI00796052;IPI00871339;IPI00410600;IPI00479758;IPI00794469	202;202;202;202;202;133	IPI00946159	IPI00946159	>IPI:IPI00946159.1|SWISS-PROT:Q9NY47-5|TREMBL:C9JVC9|ENSEMBL:ENSP00000407393|VEGA:OTTHUMP00000210932 Tax_Id=9606 Gene_Symbol=CACNA2D2 Uncharacterized protein;>IPI:IPI00796052.6|SWISS-PROT:Q9NY47-1|TREMBL:C9JGM2|ENSEMBL:ENSP00000390526;ENSP00000418081|REFSE	1	N	LRLDFIEDPNFKNKVNYSYAAVQIPTDIYKG	0.000270587	169.64	143.88	_VN(de)YSYAAVQIPTDIYK_	2	923.467	0.69795	NaN	NaN	NaN	NaN	0.12203	17.2806	0.049361	6.78076	0.0662088	21.6095	0.0545339	12.3937	0.0574865	0	0.172494	18.0162	0.177064	6.39321
IPI00003807;IPI01014507;IPI00975825;IPI00977516	177;167;149;145	IPI00003807	IPI00003807	>IPI:IPI00003807.7|SWISS-PROT:P11117|TREMBL:B7Z552|ENSEMBL:ENSP00000256997|REFSEQ:NP_001601|H-INV:HIT000334501|VEGA:OTTHUMP00000234497 Tax_Id=9606 Gene_Symbol=ACP2 Lysosomal acid phosphatase;>IPI:IPI01014507.1|TREMBL:B7Z6L8;F5H1S6|ENSEMBL:ENSP00000438954 T	1	N	YEQLQNETRQTPEYQNESSRNAQFLDMVANE	0.00065443	144.1	144.1	_QTPEYQN(de)ESSR_	2	670.292	0.48925	0.0750975	13.6709	0.114314	21.0273	0.109162	13.9279	0.0519704	1.46733	0.103357	11.2948	0.0819011	10.1679	0.0556054	11.8485	0.0770668	2.77448	0.102848	23.2387
IPI00293303;IPI01013028;IPI01014278;IPI00384156;IPI00384155;IPI01025413	167;144;132;167;167;167	IPI00293303	IPI00293303	>IPI:IPI00293303.1|SWISS-PROT:Q99538|TREMBL:A8K669;Q53XC6;Q6I9U9|ENSEMBL:ENSP00000334052;ENSP00000376911|REFSEQ:NP_001008530;NP_005597|H-INV:HIT000266879 Tax_Id=9606 Gene_Symbol=LGMN Legumain;>IPI:IPI01013028.1|TREMBL:B7Z4S8|ENSEMBL:ENSP00000439066 Tax_Id=	1	N	GILVFPNEDLHVKDLNETIHYMYKHKMYRKM	8.10192e-07	202.65	144.1	_DLN(de)ETIHYM(ox)YK_	2	722.327	0.7975	0.538362	7.64335	0.718855	2.29731	1.2393	3.26164	1.20011	11.3269	1.51752	6.75181	2.03545	13.4007	1.86715	9.5023	1.75354	1.92066	2.2525	8.84798
IPI00027078	172	IPI00027078	IPI00027078	>IPI:IPI00027078.3|SWISS-PROT:O75976|TREMBL:B7Z7T9;B7ZAU4|ENSEMBL:ENSP00000225719|REFSEQ:NP_001295|H-INV:HIT000053657|VEGA:OTTHUMP00000163684 Tax_Id=9606 Gene_Symbol=CPD Carboxypeptidase D	1	N	AAGYRRGDPRLVRLLNTTDVYLLPSLNPDGF	1.62132e-14	224.59	144.18	_LLN(de)TTDVYLLPSLNPDGFER_	2	1139.58	-0.16382	0.398924	30.1508	0.997179	4.0132	2.37669	11.3025	2.80946	14.9007	2.66032	9.71623	3.14913	8.23119	3.08853	12.5861	2.2362	7.58143	3.15522	54.7288
IPI00470535;IPI00978064;IPI01015859;IPI00953206;IPI00953650;IPI00953262	324;324;324;324;324;324	IPI00470535	IPI00470535	>IPI:IPI00470535.2|TREMBL:F8WC36;Q9UIU0|ENSEMBL:ENSP00000284088 Tax_Id=9606 Gene_Symbol=CACNA2D1 Uncharacterized protein;>IPI:IPI00978064.1|SWISS-PROT:P54289-1|ENSEMBL:ENSP00000348589 Tax_Id=9606 Gene_Symbol=CACNA2D1 Isoform 1 of Voltage-dependent calcium	1	N	QANVRNKKVLKDAVNNITAKGITDYKKGFSF	0.000259984	144.77	144.77	_DAVNN(de)ITAK_	2	473.746	0.29961	0.0890629	9.16009	0.0419683	13.9996	0.155173	11.65	0.115066	9.4543	0.128762	6.35242	0.155959	9.44074	0.132039	6.82334	0.164399	7.42543	0.15756	14.6913
IPI00328113	448	IPI00328113	IPI00328113	>IPI:IPI00328113.4|SWISS-PROT:P35555|TREMBL:D2JYH6;Q75N88;Q9NP01|ENSEMBL:ENSP00000325527|REFSEQ:NP_000129|H-INV:HIT000192231 Tax_Id=9606 Gene_Symbol=FBN1 Fibrillin-1	1	N	EYLYPSREPPRVLPVNVTDYCQLVRYLCQNG	0.00182713	157.75	145.29	_VLPVN(de)VTDYCQLVR_	2	838.937	0.4269	1.30549	20.8305	0.561704	8.96772	NaN	NaN	NaN	NaN	NaN	NaN	NaN	NaN	NaN	NaN	NaN	NaN	NaN	NaN
IPI00829865;IPI00470924	541;541	IPI00829865	IPI00829865	>IPI:IPI00829865.1|SWISS-PROT:Q6ZXV5-1 Tax_Id=9606 Gene_Symbol=TMTC3 Isoform 1 of Transmembrane and TPR repeat-containing protein 3;>IPI:IPI00470924.2|SWISS-PROT:Q6ZXV5-2|TREMBL:A8K321;B4DZ55|ENSEMBL:ENSP00000266712|REFSEQ:NP_861448|H-INV:HIT000249345 Tax_	1	N	NHLNVYINLANLIRANESRLEEADQLYRQAI	0.00972515	145.81	145.81	_AN(de)ESRLEEADQLYR_	3	565.604	0.0079385	NaN	NaN	0.388973	4.53821	NaN	NaN	NaN	NaN	0.29104	18.6893	0.473753	6.89957	0.769371	9.03994	0.650234	3.2357	0.573493	6.01683
IPI00009410;IPI00892978	195;152	IPI00009410	IPI00009410	>IPI:IPI00009410.2|SWISS-PROT:Q9BZQ6|ENSEMBL:ENSP00000318147|REFSEQ:NP_079467|H-INV:HIT000076348|VEGA:OTTHUMP00000033398 Tax_Id=9606 Gene_Symbol=EDEM3 ER degradation-enhancing alpha-mannosidase-like 3;>IPI:IPI00892978.3|TREMBL:B7ZLZ2;Q7L2Y5|ENSEMBL:ENSP000	1	N	LQMAKQLGYKLLPAFNTTSGLPYPRINLKFG	0.00124615	146	146	_LLPAFN(de)TTSGLPYPR_	2	824.441	0.14413	0.220152	2.67989	0.359174	7.23495	0.165177	19.6461	0.22013	15.1757	0.14346	6.13406	0.176241	10.136	0.141972	1.10919	0.213233	10.0686	0.217259	8.58501
IPI00002714;IPI00971192;IPI00910436;IPI01015225;IPI00975563;IPI00383937;IPI00977198	106;106;106;49;106;151;106	IPI00002714	IPI00002714	>IPI:IPI00002714.8|SWISS-PROT:Q9UBP4|TREMBL:B3KS70;B4DID6;Q6PQ81|ENSEMBL:ENSP00000314910;ENSP00000379762|REFSEQ:NP_001018067;NP_037385;NP_056965|H-INV:HIT000059783|VEGA:OTTHUMP00000230783;OTTHUMP00000230784 Tax_Id=9606 Gene_Symbol=DKK3 cDNA FLJ52545, highl	1	N	PPSYHNETNTDTKVGNNTIHVHREIHKITNN	0.000326943	146.11	146.11	_VGN(de)NTIHVHR_	2	574.302	0.38511	0.0821375	44.116	0.292382	7.78343	0.03025	30.9156	0.0321193	44.1011	0.0179604	0	0.00957798	0	NaN	NaN	NaN	NaN	NaN	NaN
IPI00293460;IPI00303441;IPI00642100	98;98;38	IPI00293460	IPI00293460	>IPI:IPI00293460.5|SWISS-PROT:O95477|TREMBL:A5D8U6;B2RUU2;B7XCW9;Q59HC0|ENSEMBL:ENSP00000363868|REFSEQ:NP_005493|H-INV:HIT000059758|VEGA:OTTHUMP00000021833 Tax_Id=9606 Gene_Symbol=ABCA1 ATP-binding cassette sub-family A member 1;>IPI:IPI00303441.2|TREMBL:B	1	N	RYPTPGEAPGVVGNFNKSIVARLFSDARRLL	0.000292253	167.61	146.59	_YPTPGEAPGVVGNFN(de)K_	2	824.404	-0.22924	NaN	NaN	0.0267472	0	NaN	NaN	0.0467356	0	0.0548996	7.96502	0.0241277	10.2575	0.0388812	2.62402	0.171064	9.7124	0.0597005	9.71146
IPI00008494;IPI00910734;IPI00909039	267;179;45	IPI00008494	IPI00008494	>IPI:IPI00008494.4|SWISS-PROT:P05362|TREMBL:B4DNT6;O00177;Q15463;Q5NKV8|ENSEMBL:ENSP00000264832|REFSEQ:NP_000192|H-INV:HIT000194922 Tax_Id=9606 Gene_Symbol=ICAM1 Intercellular adhesion molecule 1;>IPI:IPI00910734.2|TREMBL:B4DQW5;E9PER2 Tax_Id=9606 Gene_Sym	1	N	LALGDQRLNPTVTYGNDSFSAKASVSVTAED	5.59445e-08	226.65	147.12	_LNPTVTYGN(de)DSFSAK_	2	807.886	0.075444	2.30034	11.4571	0.212567	4.05771	0.300339	12.5374	0.190439	14.8093	0.285088	3.59989	0.196445	9.5561	0.323666	10.5278	0.405056	11.9031	0.383647	15.4613
IPI00002970;IPI01015886	211;141	IPI00002970	IPI00002970	>IPI:IPI00002970.1|SWISS-PROT:Q16585|TREMBL:Q5U0N0;Q6IBJ4|ENSEMBL:ENSP00000370839|REFSEQ:NP_000223|H-INV:HIT000219125|VEGA:OTTHUMP00000158880 Tax_Id=9606 Gene_Symbol=SGCB Beta-sarcoglycan;>IPI:IPI01015886.1|TREMBL:B7Z635|ENSEMBL:ENSP00000441199 Tax_Id=9606	1	N	KSLNVQKASTERITSNATSDLNIKVDGRAIV	3.61953e-05	188.91	147.24	_ITSN(de)ATSDLNIK_	2	639.333	0.34587	0.0232285	0	0.464392	5.51348	0.0781619	8.73349	0.0972176	15.2201	0.0801649	5.43267	0.075561	9.2322	0.179361	7.76243	0.101413	6.98288	0.103361	12.2038
IPI00064193;IPI00555585	258;258	IPI00064193	IPI00064193	>IPI:IPI00064193.3|SWISS-PROT:Q96JJ7-1|TREMBL:Q3B7X1|ENSEMBL:ENSP00000299608|REFSEQ:NP_061895|H-INV:HIT000056493 Tax_Id=9606 Gene_Symbol=TMX3 Isoform 1 of Protein disulfide-isomerase TMX3;>IPI:IPI00555585.3|SWISS-PROT:Q96JJ7-2|TREMBL:F5H4F7|ENSEMBL:ENSP000	1	N	GDTGKLVALAVIDEKNTSVEHTRLKSIIQEV	1.78223e-06	195.6	147.64	_LVALAVIDEKN(de)TSVEHTR_	3	666.029	-0.28722	0.235014	23.4367	1.85019	7.76673	0.398188	30.11	0.309814	7.53448	0.543594	9.54538	0.466685	14.8835	0.603253	10.0125	0.476647	8.34436	0.481404	9.41494
IPI00014572;IPI01014139;IPI00980423	128;25;25	IPI00014572	IPI00014572	>IPI:IPI00014572.2|SWISS-PROT:P09486|TREMBL:B2RDL6;B4DRV4;D3DQH8|ENSEMBL:ENSP00000231061|REFSEQ:NP_003109|H-INV:HIT000264901|VEGA:OTTHUMP00000160617 Tax_Id=9606 Gene_Symbol=SPARC Secreted protein, acidic, cysteine-rich (Osteonectin), isoform CRA_a;>IPI:IPI	1	N	CPAPIGEFEKVCSNDNKTFDSSCHFFATKCT	6.2617e-06	147.64	147.64	_VCSNDN(de)KTFDSSCHFFATK_	3	755.99	0.077958	2.92226	4.71393	0.138634	16.7615	0.0736773	26.4896	0.037236	0	NaN	NaN	0.0233241	0	0.108438	5.43807	0.470122	18.314	0.139121	3.86945
IPI00012540;IPI00925225;IPI00925014;IPI00925712;IPI00925467;IPI00971071;IPI00926171	220;211;220;220;211;211;211	IPI00012540	IPI00012540	>IPI:IPI00012540.1|SWISS-PROT:O43490-1|TREMBL:B3KQS1|ENSEMBL:ENSP00000415481;ENSP00000426809|REFSEQ:NP_006008|H-INV:HIT000062880|VEGA:OTTHUMP00000217746 Tax_Id=9606 Gene_Symbol=PROM1 Isoform 1 of Prominin-1;>IPI:IPI00925225.1|SWISS-PROT:O43490-2|TREMBL:B3K	1	N	LNETPEQIKYILAQYNTTKDKAFTDLNSINS	0.000294372	147.74	147.74	_YILAQYN(de)TTK_	2	608.316	0.22857	NaN	NaN	NaN	NaN	0.349537	12.9528	0.388458	11.1249	0.411288	7.93355	0.460979	39.6174	0.39912	41.5723	0.560927	28.625	0.354733	51.1126
IPI00027078;IPI00979354;IPI00921861	522;275;275	IPI00027078	IPI00027078	>IPI:IPI00027078.3|SWISS-PROT:O75976|TREMBL:B7Z7T9;B7ZAU4|ENSEMBL:ENSP00000225719|REFSEQ:NP_001295|H-INV:HIT000053657|VEGA:OTTHUMP00000163684 Tax_Id=9606 Gene_Symbol=CPD Carboxypeptidase D;>IPI:IPI00979354.1|TREMBL:F5GZH6|ENSEMBL:ENSP00000444443|REFSEQ:NP_	1	N	PDMEIFLRRFANEYPNITRLYSLGKSVESRE	1.78803e-05	168.22	148.28	_FANEYPN(de)ITR_	2	613.296	0.35286	0.226235	8.66463	0.260197	0.663535	0.727733	5.65644	0.81625	11.5698	0.688565	7.68728	0.66088	12.3147	0.691598	6.59188	0.684908	7.2288	0.584474	14.3807
IPI00291755	1441	IPI00291755	IPI00291755	>IPI:IPI00291755.6|SWISS-PROT:Q8TEM1-1|ENSEMBL:ENSP00000254508|REFSEQ:NP_079199|VEGA:OTTHUMP00000208000 Tax_Id=9606 Gene_Symbol=NUP210 Isoform 1 of Nuclear pore membrane glycoprotein 210	1	N	ATNRDDFVQIGKGPTNNTCVVRTVSVGLTLL	0.000166857	155.06	148.32	_GPTN(de)NTCVVR_	2	559.767	0.55015	NaN	NaN	NaN	NaN	0.338663	18.7091	0.284523	15.185	0.0723679	16.003	0.158966	20.8661	0.139197	5.21385	0.288753	17.2576	0.191443	11.2537
IPI00023807;IPI00915390;IPI00910938	379;379;379	IPI00023807	IPI00023807	>IPI:IPI00023807.3|SWISS-PROT:Q92854-1|TREMBL:Q4LE41|ENSEMBL:ENSP00000348822;ENSP00000388768;ENSP00000405102;ENSP00000416523|REFSEQ:NP_006369|H-INV:HIT000220644|VEGA:OTTHUMP00000208950;OTTHUMP00000208951;OTTHUMP00000208957 Tax_Id=9606 Gene_Symbol=SEMA4D Is	1	N	KPRPGACIDSEARAANYTSSLNLPDKTLQFV	0.000670663	176.89	148.41	_AAN(de)YTSSLNLPDK_	2	697.844	-0.17611	NaN	NaN	NaN	NaN	0.204142	6.21099	0.113342	8.288	0.111732	7.67454	0.110366	13.7006	0.0955668	2.62848	0.096608	12.3473	0.106432	11.4153
IPI00382432	1056	IPI00382432	IPI00382432	>IPI:IPI00382432.1|SWISS-PROT:Q3T906-1|TREMBL:Q68CM9;Q9NPW9;Q9NV34|ENSEMBL:ENSP00000299314|REFSEQ:NP_077288|H-INV:HIT000331461 Tax_Id=9606 Gene_Symbol=GNPTAB Isoform 1 of N-acetylglucosamine-1-phosphotransferase subunits alpha/beta	1	N	PLSLQDLTGLEHMLINCSKMLPADITQLNNI	3.73779e-08	148.52	148.52	_IHELPLSLQDLTGLEHM(ox)LIN(de)CSK_	4	670.344	-0.22157	NaN	NaN	NaN	NaN	0.0976498	11.66	NaN	NaN	0.0630638	2.79891	0.28974	61.5483	0.117545	16.6751	0.0560653	87.8998	0.0973673	41.631
IPI00783698;IPI01013197;IPI00106689;IPI00816013	127;103;127;66	IPI00783698	IPI00783698	>IPI:IPI00783698.4|SWISS-PROT:Q8NBN3-1|TREMBL:A8K0M6;A8K285|ENSEMBL:ENSP00000374484|REFSEQ:NP_056312|H-INV:HIT000081905 Tax_Id=9606 Gene_Symbol=TMEM87A Isoform 1 of Transmembrane protein 87A;>IPI:IPI01013197.1|TREMBL:A8K369;B4DN92|ENSEMBL:ENSP00000438181 T	1	N	RGLSGKYQTSSKLFQNCSELFKTQTFSGDFM	3.79442e-06	179.57	148.56	_LFQN(de)CSELFK_	2	643.808	-0.63834	0.741089	13.7652	0.143801	6.22971	0.620436	9.41975	0.532085	14.0613	0.288146	10.8311	0.560419	15.9359	0.73218	3.16812	1.60004	14.2123	0.652987	9.68677
IPI00375879;IPI00790497;IPI00909946	396;172;32	IPI00375879	IPI00375879	>IPI:IPI00375879.6|SWISS-PROT:A2RU67|ENSEMBL:ENSP00000197268;ENSP00000394063|REFSEQ:NP_065904|H-INV:HIT000095569|VEGA:OTTHUMP00000239416;OTTHUMP00000239417 Tax_Id=9606 Gene_Symbol=KIAA1467 Uncharacterized protein KIAA1467;>IPI:IPI00790497.2|TREMBL:Q69YM1|E	1	N	SDGVELLQMVKAPDSNCSNLLITTRQSLVLL	2.87851e-05	213.99	148.57	_APDSN(de)CSNLLITTR_	2	781.878	0.62613	0.043417	11.4666	NaN	NaN	0.141341	11.9428	0.117514	8.73133	NaN	NaN	NaN	NaN	0.0868085	7.9646	0.148672	0	0.10284	0
IPI00748567;IPI00007207;IPI00446007	323;321;279	IPI00748567	IPI00748567	>IPI:IPI00748567.2|TREMBL:E7EUT7;Q6ZUY8|ENSEMBL:ENSP00000392037 Tax_Id=9606 Gene_Symbol=LIPA Uncharacterized protein;>IPI:IPI00007207.2|SWISS-PROT:P38571-1|TREMBL:A8K2H6;B3KRG8|ENSEMBL:ENSP00000337354;ENSP00000360894;ENSP00000413019;ENSP00000438127|REFSEQ:	1	N	QAFDWGSSAKNYFHYNQSYPPTYNVKDMLVP	0.000528035	148.7	148.7	_NYFHYN(de)QSYPPTYNVK_	2	1018.46	0.55198	NaN	NaN	0.0696584	11.1446	NaN	NaN	NaN	NaN	NaN	NaN	NaN	NaN	NaN	NaN	NaN	NaN	NaN	NaN
IPI00003807;IPI01014507;IPI00975825;IPI00977516	167;157;139;135	IPI00003807	IPI00003807	>IPI:IPI00003807.7|SWISS-PROT:P11117|TREMBL:B7Z552|ENSEMBL:ENSP00000256997|REFSEQ:NP_001601|H-INV:HIT000334501|VEGA:OTTHUMP00000234497 Tax_Id=9606 Gene_Symbol=ACP2 Lysosomal acid phosphatase;>IPI:IPI01014507.1|TREMBL:B7Z6L8;F5H1S6|ENSEMBL:ENSP00000438954 T	1	N	LKFPLGPCPRYEQLQNETRQTPEYQNESSRN	1.26627e-05	208.33	149.23	_YEQLQN(de)ETR_	2	591.275	-0.0062573	0.353935	7.5688	0.410435	27.4009	0.454402	23.5215	0.249377	9.16844	0.684678	3.18222	0.433181	8.82734	0.393986	11.8328	1.04817	35.346	0.739471	4.65419
IPI00006097;IPI01015852;IPI01014882;IPI01013824;IPI01014968;IPI01014258;IPI00980572	177;158;70;70;172;70;47	IPI00006097	IPI00006097	>IPI:IPI00006097.3|SWISS-PROT:P36941|TREMBL:B7Z1D2|ENSEMBL:ENSP00000228918|REFSEQ:NP_002333|H-INV:HIT000010354|VEGA:OTTHUMP00000238626 Tax_Id=9606 Gene_Symbol=LTBR Tumor necrosis factor receptor superfamily member 3;>IPI:IPI01015852.1|TREMBL:F5GXE7|ENSEMBL	1	N	KGNNHCVPCKAGHFQNTSSPSARCQPHTRCE	0.00158674	156.81	149.69	_AGHFQN(de)TSSPSAR_	2	680.816	0.018598	0.162723	10.7697	0.220066	13.2628	NaN	NaN	NaN	NaN	0.0159241	0	0.0198387	9.08997	NaN	NaN	NaN	NaN	NaN	NaN
IPI00021997	160	IPI00021997	IPI00021997	>IPI:IPI00021997.1|SWISS-PROT:O75629|TREMBL:B3KQR3|ENSEMBL:ENSP00000359540|REFSEQ:NP_003842|H-INV:HIT000066633|VEGA:OTTHUMP00000032606 Tax_Id=9606 Gene_Symbol=CREG1 Protein CREG1	1	N	PLCVHIMLSGTVTKVNETEMDIAKHSLFIRH	1.03672e-09	218.15	149.96	_VN(de)ETEM(ox)DIAK_	2	583.766	-0.11193	0.186901	10.0253	0.322564	18.4085	0.725952	7.42618	0.865462	6.92934	0.648178	16.7979	0.999435	6.49914	0.85341	19.3387	0.636409	4.26589	0.958196	7.64157
IPI00217759;IPI00647266	166;166	IPI00217759	IPI00217759	>IPI:IPI00217759.2|SWISS-PROT:Q495W5-1|TREMBL:B2RC53|ENSEMBL:ENSP00000361932|REFSEQ:NP_775811|H-INV:HIT000336409|VEGA:OTTHUMP00000019832 Tax_Id=9606 Gene_Symbol=FUT11 Isoform 1 of Alpha-(1,3)-fucosyltransferase 11;>IPI:IPI00647266.1|SWISS-PROT:Q495W5-2|ENS	1	N	LNNFLLSHGPGIRLFNLTSTFSRHSDYPLSL	1.61943e-05	169.58	149.96	_LFN(de)LTSTFSR_	2	593.809	-0.35042	0.0818446	6.39884	0.247033	8.31155	0.122375	18.1607	0.139793	10.2458	0.19891	12.4841	0.293674	20.8999	0.280887	31.0452	0.474939	32.0818	0.207422	16.6299
IPI00023814;IPI00556554;IPI00217291;IPI00472011	73;73;73;73	IPI00023814	IPI00023814	>IPI:IPI00023814.2|SWISS-PROT:Q92859-1|ENSEMBL:ENSP00000261908|REFSEQ:NP_002490|H-INV:HIT000221174|VEGA:OTTHUMP00000164776 Tax_Id=9606 Gene_Symbol=NEO1 Isoform 1 of Neogenin;>IPI:IPI00556554.4|TREMBL:B7ZKN0;E7EUX3;Q59FP8|ENSEMBL:ENSP00000369171|REFSEQ:NP_0	1	N	EPVDTLSVRGSSVILNCSAYSEPSPKIEWKK	8.43117e-07	197.49	149.97	_GSSVILN(de)CSAYSEPSPK_	2	898.922	0.18263	0.0272667	0	NaN	NaN	0.142388	34.3807	0.0936256	16.1351	0.0579579	25.4991	0.0528199	5.62827	0.0910883	13.7408	0.11435	20.8384	0.0860638	4.42367
IPI00030255;IPI00926874	548;123	IPI00030255	IPI00030255	>IPI:IPI00030255.1|SWISS-PROT:O60568|TREMBL:B3KQQ3;Q9UG85|ENSEMBL:ENSP00000223127|REFSEQ:NP_001075|H-INV:HIT000035363|VEGA:OTTHUMP00000211487 Tax_Id=9606 Gene_Symbol=PLOD3 Procollagen-lysine,2-oxoglutarate 5-dioxygenase 3;>IPI:IPI00926874.1|ENSEMBL:ENSP000	1	N	IFDNPVDWKEQYIHENYSRALEGEGIVEQPC	1.60916e-14	172.8	150.1	_EQYIHEN(de)YSR_	2	670.299	0.08259	0.320707	11.6044	0.735505	27.3758	0.469363	4.94876	0.472697	18.5117	0.202549	9.06748	0.131814	16.5092	0.160847	12.2402	0.0909886	12.4619	0.120382	11.9504
IPI00018901;IPI00098026;IPI00878847;IPI00027976;IPI00339263;IPI00956228;IPI00377039;IPI00878679;IPI00940958	511;194;194;167;167;167;160;160;160	IPI00018901	IPI00018901	>IPI:IPI00018901.2|SWISS-PROT:P19440-1|TREMBL:A2VCM7;Q6ISU8;Q6NZY2|ENSEMBL:ENSP00000248923;ENSP00000383231;ENSP00000383232;ENSP00000383233;ENSP00000385975|REFSEQ:NP_001027536;NP_001027537;NP_005256;NP_038347|H-INV:HIT000191240|VEGA:OTTHUMP00000028921;OTTHU	1	N	KRAVEEPRLHNQLLPNVTTVERNIDQAVTAA	0.00222492	150.22	150.22	_LHNQLLPN(de)VTTVER_	2	817.947	1.0895	NaN	NaN	NaN	NaN	0.454198	16.4712	0.406123	12.3639	0.180803	10.4492	0.223041	4.16817	0.168116	2.58133	0.159212	10.0613	0.170557	3.96914
IPI00024083;IPI00215844;IPI00028879;IPI00953184	37;37;37;37	IPI00024083	IPI00024083	>IPI:IPI00024083.3|SWISS-PROT:Q02083-1|ENSEMBL:ENSP00000286733|REFSEQ:NP_055250|H-INV:HIT000242456|VEGA:OTTHUMP00000219231 Tax_Id=9606 Gene_Symbol=NAAA Isoform 1 of N-acylethanolamine-hydrolyzing acid amidase;>IPI:IPI00215844.1|SWISS-PROT:Q02083-2|ENSEMBL:	1	N	GAGLSAASPPAAPRFNVSLDSVPELRWLPVL	0.000575628	160.48	150.26	_FN(de)VSLDSVPELR_	2	688.856	0.491	0.0855759	0	0.0734314	7.60408	0.0472184	0	NaN	NaN	0.197375	47.3566	0.310758	57.0881	0.215504	43.3958	0.0506693	0	0.0943946	40.0383
IPI00384280;IPI00924611;IPI01010177	353;276;275	IPI00384280	IPI00384280	>IPI:IPI00384280.5|SWISS-PROT:Q9UHG3|TREMBL:B7Z8A2|ENSEMBL:ENSP00000387654|REFSEQ:NP_057381|H-INV:HIT000053735|VEGA:OTTHUMP00000160077 Tax_Id=9606 Gene_Symbol=PCYOX1 Prenylcysteine oxidase 1;>IPI:IPI00924611.2|TREMBL:B7Z9P8;C9K055|ENSEMBL:ENSP00000413178;E	1	N	QYYQHIVTTLVKGELNTSIFSSRPIDKFGLN	3.15475e-05	218.12	150.37	_GELN(de)TSIFSSRPIDK_	2	832.928	0.57521	0.233993	40.4011	0.322809	56.1323	0.669981	30.0634	0.772461	28.8134	1.19998	12.937	0.65793	55.4775	1.11712	7.50005	0.980405	1.80212	1.29496	7.65813
IPI01013306;IPI00871467;IPI01011905;IPI00334532;IPI00646281	249;247;249;247;242	IPI01013306	IPI01013306	>IPI:IPI01013306.1|TREMBL:A8K139;F5H025|ENSEMBL:ENSP00000438430 Tax_Id=9606 Gene_Symbol=L1CAM Uncharacterized protein;>IPI:IPI00871467.2|SWISS-PROT:P32004-1|TREMBL:Q7Z3Z9|ENSEMBL:ENSP00000359074;ENSP00000359077|REFSEQ:NP_000416|H-INV:HIT000196402|VEGA:OTTH	1	N	TNSMIDRKPRLLFPTNSSSHLVALQGQPLVL	2.28879e-31	161.05	151.12	_LLFPTN(de)SSSHLVALQGQPLVLECIAEGFPTPTIK_	3	1226.99	0.27024	NaN	NaN	NaN	NaN	0.109904	39.399	NaN	NaN	0.213734	10.7882	0.0750974	6.93233	0.0244869	11.2203	NaN	NaN	0.0211156	0
IPI00008231;IPI00003441	1080;928	IPI00008231	IPI00008231	>IPI:IPI00008231.2|SWISS-PROT:Q9UBS9-2|TREMBL:Q5H945|ENSEMBL:ENSP00000356696|REFSEQ:NP_057311|VEGA:OTTHUMP00000032707 Tax_Id=9606 Gene_Symbol=C1orf9 Uncharacterized protein;>IPI:IPI00003441.1|SWISS-PROT:Q9UBS9-1|TREMBL:B4DZJ3|ENSEMBL:ENSP00000263688|REFSEQ	1	N	SVFMRLNNRIKALEVNMSLSGRYLEELSQRY	3.81163e-06	185.25	151.26	_ALEVN(de)M(ox)SLSGR_	2	597.295	-0.33131	0.0224622	0	0.0349415	7.89395	0.167592	16.4165	0.156028	11.7769	0.117132	5.30684	0.0932439	13.5838	0.0867598	14.7433	0.100039	15.7988	0.0965778	10.7412
IPI00003648;IPI00218887;IPI00218888	139;139;139	IPI00003648	IPI00003648	>IPI:IPI00003648.2|SWISS-PROT:Q15223-1|ENSEMBL:ENSP00000264025|REFSEQ:NP_002846|VEGA:OTTHUMP00000232094 Tax_Id=9606 Gene_Symbol=PVRL1 Isoform Delta of Poliovirus receptor-related protein 1;>IPI:IPI00218887.1|SWISS-PROT:Q15223-2|TREMBL:Q6SYC0|ENSEMBL:ENSP00	1	N	CEFATFPTGNRESQLNLTVMAKPTNWIEGTQ	1.19574e-13	166.06	151.55	_ESQLN(de)LTVM(ox)AK_	2	625.818	-0.073476	NaN	NaN	NaN	NaN	0.233061	46.0478	0.175568	21.479	0.391553	9.54986	0.243797	22.1844	0.275606	13.3045	0.21589	20.3987	0.308898	12.5063
IPI00009198	170	IPI00009198	IPI00009198	>IPI:IPI00009198.3|SWISS-PROT:P48307|TREMBL:Q8NAK6;Q8NE89;Q96QP2|ENSEMBL:ENSP00000222543|REFSEQ:NP_006519|H-INV:HIT000049104|VEGA:OTTHUMP00000162595 Tax_Id=9606 Gene_Symbol=TFPI2 Tissue factor pathway inhibitor 2	1	N	PSFCYSPKDEGLCSANVTRYYFNPRYRTCDA	1.58434e-06	199.82	151.55	_DEGLCSAN(de)VTR_	2	611.772	0.21233	0.745455	10.8823	0.0382118	1.86653	0.0411896	0.76767	NaN	NaN	0.0215524	0	0.0324931	5.60409	0.0260995	7.4371	0.0213537	14.4076	0.0198349	33.9219
IPI00009802;IPI00215631;IPI00215628;IPI00215629;IPI00215630;IPI00966225	330;330;330;330;330;330	IPI00009802	IPI00009802	>IPI:IPI00009802.1|SWISS-PROT:P13611-1|TREMBL:Q59FG9|ENSEMBL:ENSP00000265077|REFSEQ:NP_004376|H-INV:HIT000218344|VEGA:OTTHUMP00000161998 Tax_Id=9606 Gene_Symbol=VCAN Isoform V0 of Versican core protein;>IPI:IPI00215631.1|SWISS-PROT:P13611-5 Tax_Id=9606 Gen	1	N	CGGGLLGVRTLYRFENQTGFPPPDSRFDAYC	0.000433217	183.96	152	_FEN(de)QTGFPPPDSR_	2	746.839	0.14665	0.0915141	8.5772	0.0251176	2.63422	0.50611	28.7398	0.490469	9.35692	0.359956	9.67145	0.278157	7.41504	0.393137	7.4118	0.360088	5.59876	0.366873	1.46125
IPI00749429;IPI00876857;IPI00877061;IPI00894413	351;319;180;11	IPI00749429	IPI00749429	>IPI:IPI00749429.1|SWISS-PROT:Q9C0H2-1|ENSEMBL:ENSP00000258796|REFSEQ:NP_079526|H-INV:HIT000001407|VEGA:OTTHUMP00000201106 Tax_Id=9606 Gene_Symbol=TTYH3 Isoform 1 of Protein tweety homolog 3;>IPI:IPI00876857.1|SWISS-PROT:Q9C0H2-2|ENSEMBL:ENSP00000385316|VE	1	N	QPATKDPLLRVQEVLNGTEVNLQHLTALVDC	6.51705e-11	162.76	152.01	_VQEVLN(de)GTEVNLQHLTALVDCR_	3	837.095	-0.475	1.15526	12.5497	0.152122	8.52474	0.235766	17.9415	0.67879	0	0.139623	6.57884	0.403133	36.8535	0.300156	0	0.574086	30.2702	0.265418	25.6104
IPI00552690;IPI00980074;IPI00470937;IPI00979124;IPI00644648;IPI00015756;IPI00981585;IPI00978169	140;140;140;140;140;140;140;23	IPI00552690	IPI00552690	>IPI:IPI00552690.4|TREMBL:B4DHC3;E9PGC5|ENSEMBL:ENSP00000357190|VEGA:OTTHUMP00000233055 Tax_Id=9606 Gene_Symbol=PTPRK Uncharacterized protein;>IPI:IPI00980074.1|TREMBL:B7ZMG0|ENSEMBL:ENSP00000432973|VEGA:OTTHUMP00000233080 Tax_Id=9606 Gene_Symbol=PTPRK Unc	1	N	ILVRVNKGPLANPIWNVTGFTGRDWLRAELA	0.000283754	168.41	152.34	_GPLANPIWN(de)VTGFTGR_	2	850.941	-0.086759	NaN	NaN	NaN	NaN	0.0434602	28.2389	0.0461785	16.5283	0.0850457	13.4779	0.138149	12.3386	0.108084	12.0781	0.0762718	21.1274	0.0746695	23.8024
IPI00003128;IPI00182373	264;264	IPI00003128	IPI00003128	>IPI:IPI00003128.1|SWISS-PROT:O15460-1|TREMBL:Q5HYD8|ENSEMBL:ENSP00000166534;ENSP00000368398;ENSP00000384999|REFSEQ:NP_001136071;NP_004190|VEGA:OTTHUMP00000065966;OTTHUMP00000065968 Tax_Id=9606 Gene_Symbol=P4HA2 Isoform IIb of Prolyl 4-hydroxylase subunit	1	N	YFEQLLEEEREKTLTNQTEAELATPEGIYER	7.59113e-17	157.28	153.82	_TLTN(de)QTEAELATPEGIYERPVDYLPER_	3	1036.18	0.70837	0.719029	34.7251	0.0889634	28.6751	NaN	NaN	NaN	NaN	NaN	NaN	NaN	NaN	NaN	NaN	NaN	NaN	NaN	NaN
IPI00973359;IPI00215613;IPI01015794	331;331;331	IPI00973359	IPI00973359	>IPI:IPI00973359.1|TREMBL:A8K8T0;B4E3M0|ENSEMBL:ENSP00000403392|H-INV:HIT000069612 Tax_Id=9606 Gene_Symbol=ITGA11 Integrin alpha-11 precursor;>IPI:IPI00215613.8|SWISS-PROT:Q9UKX5|ENSEMBL:ENSP00000327290|REFSEQ:NP_001004439 Tax_Id=9606 Gene_Symbol=ITGA11 In	1	N	EIKYIASDPDDKHFFNVTDEAALKDIVDALG	4.03799e-34	188.23	154.1	_YIASDPDDKHFFN(de)VTDEAALKDIVDALGDR_	4	838.656	0.20666	NaN	NaN	0.221438	29.9335	NaN	NaN	NaN	NaN	NaN	NaN	NaN	NaN	NaN	NaN	NaN	NaN	NaN	NaN
IPI00644025;IPI00645484	573;573	IPI00644025	IPI00644025	>IPI:IPI00644025.1|SWISS-PROT:Q7L0J3-1|TREMBL:A8K6Q3|ENSEMBL:ENSP00000358142|REFSEQ:NP_055664|H-INV:HIT000000461|VEGA:OTTHUMP00000014065 Tax_Id=9606 Gene_Symbol=SV2A Isoform 1 of Synaptic vesicle glycoprotein 2A;>IPI:IPI00645484.1|SWISS-PROT:Q7L0J3-2|TREMB	1	N	NTDLFEYKFVNSRLINSTFLHNKEGCPLDVT	3.54114e-05	159.83	154.24	_LIN(de)STFLHNK_	2	594.325	-0.76636	NaN	NaN	0.0256487	13.0184	0.349604	20.8334	0.385303	37.3406	0.446782	5.8433	0.449486	15.1299	0.382806	54.5029	0.562715	5.59526	0.638932	17.9551
IPI00329482;IPI00735310	787;780	IPI00329482	IPI00329482	>IPI:IPI00329482.5|SWISS-PROT:Q16363-1|TREMBL:B7Z938;E1P559|ENSEMBL:ENSP00000230538|REFSEQ:NP_001098676|VEGA:OTTHUMP00000017039 Tax_Id=9606 Gene_Symbol=LAMA4 Isoform 1 of Laminin subunit alpha-4;>IPI:IPI00735310.2|SWISS-PROT:Q16363-2|TREMBL:Q05CF9;Q5D044|E	1	N	SAYNTAVNSARDAVRNLTEVVPQLLDQLRTV	1.63325e-07	224.42	154.69	_N(de)LTEVVPQLLDQLR_	2	819.957	-0.16327	0.01758	24.1911	0.686845	20.4621	NaN	NaN	NaN	NaN	NaN	NaN	0.00860279	0	NaN	NaN	NaN	NaN	NaN	NaN
IPI00008403	186	IPI00008403	IPI00008403	>IPI:IPI00008403.2|SWISS-PROT:Q9NS84|ENSEMBL:ENSP00000276055|REFSEQ:NP_063939|H-INV:HIT000052928|VEGA:OTTHUMP00000023185 Tax_Id=9606 Gene_Symbol=CHST7 Carbohydrate sulfotransferase 7	1	N	YAPPGDPAARAPDTANLTTAALFRWRTNKVI	1.55516e-07	225.09	155.28	_APDTAN(de)LTTAALFR_	2	731.88	0.21928	NaN	NaN	0.0267286	29.891	0.245206	6.66052	0.137523	30.7139	0.147061	26.2733	0.0962566	23.5506	0.270101	10.6357	0.102468	39.0508	0.132509	15.5178
IPI00021275;IPI00252979;IPI00219421;IPI00644408;IPI01015477;IPI01011584	265;265;265;259;265;265	IPI00021275	IPI00021275	>IPI:IPI00021275.4|SWISS-PROT:P29323-1|TREMBL:Q4LE53|ENSEMBL:ENSP00000383053|H-INV:HIT000062752|VEGA:OTTHUMP00000002915 Tax_Id=9606 Gene_Symbol=EPHB2 Isoform 1 of Ephrin type-B receptor 2;>IPI:IPI00252979.7|SWISS-PROT:P29323-3|ENSEMBL:ENSP00000363763|REFSE	1	N	PIGRCMCKAGFEAVENGTVCRGCPSGTFKAN	0.00164431	155.66	155.66	_AGFEAVEN(de)GTVCR_	2	705.82	0.0046053	0.163481	40.88	NaN	NaN	0.0513967	2.30569	0.0663487	19.5858	0.0274211	12.6421	0.0262792	13.2848	0.0299138	15.7935	0.0549815	21.5483	0.0350835	24.962
IPI00643034;IPI01010596;IPI00217778	84;64;64	IPI00643034	IPI00643034	>IPI:IPI00643034.3|TREMBL:B3KUE5;Q53H91|ENSEMBL:ENSP00000440296 Tax_Id=9606 Gene_Symbol=PLTP cDNA FLJ39690 fis, clone SMINT2010639, highly similar to PHOSPHOLIPID TRANSFER PROTEIN;>IPI:IPI01010596.1|SWISS-PROT:P55058-1|TREMBL:B4DDD5|ENSEMBL:ENSP00000361508	1	N	ITIPDLRGKEGHFYYNISEVKVTELQLTSSE	0.000201673	170.04	156.08	_GKEGHFYYN(de)ISEVK_	3	557.939	0.3584	NaN	NaN	NaN	NaN	0.171057	13.3392	0.243054	7.8017	0.228579	7.06054	0.208454	11.3782	0.186753	7.5031	0.226991	9.48241	0.396278	7.38072
IPI00005794;IPI00796411;IPI00981904	179;98;179	IPI00005794	IPI00005794	>IPI:IPI00005794.2|SWISS-PROT:Q9Y646|TREMBL:B5MDX4|ENSEMBL:ENSP00000220763|REFSEQ:NP_057218|H-INV:HIT000038897|VEGA:OTTHUMP00000227229 Tax_Id=9606 Gene_Symbol=PGCP Uncharacterized protein;>IPI:IPI00796411.2|TREMBL:B4DJC2|ENSEMBL:ENSP00000429134|VEGA:OTTHUM	1	N	SEARGKIVVYNQPYINYSRTVQYRTQGAVEA	0.00120227	164.48	156.36	_IVVYNQPYIN(de)YSR_	2	815.417	-0.29509	0.196741	11.6777	0.223495	8.12082	NaN	NaN	NaN	NaN	NaN	NaN	NaN	NaN	NaN	NaN	NaN	NaN	NaN	NaN
IPI00002478;IPI00216762;IPI00216758;IPI00216760;IPI00514800	210;207;198;194;210	IPI00002478	IPI00002478	>IPI:IPI00002478.1|SWISS-PROT:P42892-1|ENSEMBL:ENSP00000364028|REFSEQ:NP_001388|H-INV:HIT000387546|VEGA:OTTHUMP00000002725 Tax_Id=9606 Gene_Symbol=ECE1 Isoform B of Endothelin-converting enzyme 1;>IPI:IPI00216762.1|SWISS-PROT:P42892-4|ENSEMBL:ENSP000002642	1	N	RAKPLMELIERLGGWNITGPWAKDNFQDTLQ	0.000111191	177.1	156.36	_LGGWN(de)ITGPWAK_	2	650.838	0.17211	0.709829	6.2513	0.385337	9.07377	0.0852503	17.318	0.0781467	23.234	0.0959647	3.3165	0.121358	17.6434	0.151493	35.0376	0.168758	7.20049	0.0942933	20.0544
IPI00291136;IPI00975947;IPI01009421;IPI01010585	212;212;212;212	IPI00291136	IPI00291136	>IPI:IPI00291136.4|SWISS-PROT:P12109|TREMBL:Q8TBN2|ENSEMBL:ENSP00000355180|REFSEQ:NP_001839|H-INV:HIT000053797|VEGA:OTTHUMP00000115501 Tax_Id=9606 Gene_Symbol=COL6A1 Collagen alpha-1(VI) chain;>IPI:IPI00975947.1|TREMBL:D3DSM7 Tax_Id=9606 Gene_Symbol=- Coll	1	N	EPRLSIIATDHTYRRNFTAADWGQSRDAEEA	3.66563e-06	191.29	156.36	_RN(de)FTAADWGQSR_	3	470.557	0.13281	1.41009	9.20857	1.04773	9.69948	0.512835	6.65252	0.314285	7.61962	0.184919	9.68333	0.157292	14.6061	0.210502	7.18606	0.216107	8.66859	0.211546	7.90451
IPI00002790	431	IPI00002790	IPI00002790	>IPI:IPI00002790.3|SWISS-PROT:Q9UBV2-1|TREMBL:Q3ZCU6|ENSEMBL:ENSP00000337053|REFSEQ:NP_005056|H-INV:HIT000058628 Tax_Id=9606 Gene_Symbol=SEL1L Isoform 1 of Protein sel-1 homolog 1	1	N	LGKMYSEGSDIVPQSNETALHYFKKAADMGN	3.50676e-11	181.72	156.49	_M(ox)YSEGSDIVPQSN(de)ETALHYFK_	3	811.702	0.091224	0.327338	2.14796	0.478774	10.3946	0.334792	7.30065	0.351845	0	0.411553	13.7706	0.511428	3.26191	0.445577	3.40929	0.379267	0.319481	0.461582	13.4873
IPI00790020;IPI00979051;IPI00299083;IPI00790678;IPI00789441;IPI00909219;IPI00978356	187;187;187;187;187;151;143	IPI00790020	IPI00790020	>IPI:IPI00790020.1|ENSEMBL:ENSP00000383376|VEGA:OTTHUMP00000096102 Tax_Id=9606 Gene_Symbol=JAM2 35 kDa protein;>IPI:IPI00979051.1|TREMBL:E9PJP5|ENSEMBL:ENSP00000435555|VEGA:OTTHUMP00000096104 Tax_Id=9606 Gene_Symbol=JAM2 Uncharacterized protein;>IPI:IPI002	1	N	GIRLLENPRLGSQSTNSSYTMNTKTGTLQFN	4.25764e-05	203.27	157.35	_LGSQSTN(de)SSYTM(ox)NTK_	2	818.362	-0.031342	NaN	NaN	NaN	NaN	0.105765	21.9374	0.0975204	8.47635	0.103166	15.0241	0.0815979	4.25513	0.0367458	25.9155	0.06131	9.26982	0.137714	7.72367
IPI00845516;IPI00396658;IPI00658094;IPI00658177	389;389;389;81	IPI00845516	IPI00845516	>IPI:IPI00845516.1|SWISS-PROT:Q9H0X4-1|ENSEMBL:ENSP00000301678;ENSP00000382814|REFSEQ:NP_114428|H-INV:HIT000025138|VEGA:OTTHUMP00000067159;OTTHUMP00000067161 Tax_Id=9606 Gene_Symbol=ITFG3 Isoform 1 of Protein ITFG3;>IPI:IPI00396658.3|SWISS-PROT:Q9H0X4-2|EN	1	N	IFGRYKPDTLAVAVENGTGTDRQILFLDLGT	1.55407e-06	197.67	157.47	_YKPDTLAVAVEN(de)GTGTDR_	3	636.65	0.53794	0.185166	4.64761	0.422494	10.4511	0.619835	1.83877	0.60832	11.2351	0.728605	4.77477	0.972772	5.57033	0.743996	12.1504	0.590343	9.49146	0.847908	7.26599
IPI00848309;IPI00656087;IPI01008905;IPI00375705	270;270;269;269	IPI00848309	IPI00848309	>IPI:IPI00848309.2|SWISS-PROT:P78324-2|TREMBL:D3DVW9|ENSEMBL:ENSP00000382941|VEGA:OTTHUMP00000159969 Tax_Id=9606 Gene_Symbol=SIRPA Isoform 2 of Tyrosine-protein phosphatase non-receptor type substrate 1;>IPI:IPI00656087.2|SWISS-PROT:P78324-1|TREMBL:B2R6C3;	1	N	TLEVTQQPVRAENQVNVTCQVRKFYPQRLQL	0.000424315	157.52	157.52	_AENQVN(de)VTCQVR_	2	709.838	1.5698	0.235015	6.69124	0.375341	8.96701	0.0450938	28.0823	0.0304657	0	NaN	NaN	0.0155102	9.27232	0.0302963	9.95351	0.037332	15.8592	0.0217232	18.2646
IPI00023673;IPI01010990;IPI00902654;IPI00908762	398;386;298;226	IPI00023673	IPI00023673	>IPI:IPI00023673.1|SWISS-PROT:Q08380|ENSEMBL:ENSP00000262776|REFSEQ:NP_005558|H-INV:HIT000192184 Tax_Id=9606 Gene_Symbol=LGALS3BP Galectin-3-binding protein;>IPI:IPI01010990.1|TREMBL:B4DVE1;B4DWA8|ENSEMBL:ENSP00000438601 Tax_Id=9606 Gene_Symbol=LGALS3BP cD	1	N	FHTVPFQLLARYKGLNLTEDTYKPRIYTSPT	4.82767e-05	201	157.56	_YKGLN(de)LTEDTYKPR_	3	566.961	0.019845	0.367002	5.13823	0.111019	14.2105	0.312794	16.7263	0.245416	17.4946	0.167225	10.4207	0.0279458	25.8062	0.0639197	38.8632	0.140502	10.0388	0.163033	12.5928
IPI00384280;IPI00924611;IPI01010177;IPI00925564;IPI00927939;IPI00927689	196;119;118;196;119;119	IPI00384280	IPI00384280	>IPI:IPI00384280.5|SWISS-PROT:Q9UHG3|TREMBL:B7Z8A2|ENSEMBL:ENSP00000387654|REFSEQ:NP_057381|H-INV:HIT000053735|VEGA:OTTHUMP00000160077 Tax_Id=9606 Gene_Symbol=PCYOX1 Prenylcysteine oxidase 1;>IPI:IPI00924611.2|TREMBL:B7Z9P8;C9K055|ENSEMBL:ENSP00000413178;E	1	N	KLLHALGGDDFLGMLNRTLLETLQKAGFSEK	4.10587e-24	212.24	157.68	_LLHALGGDDFLGM(ox)LN(de)R_	2	879.946	-0.15455	0.48278	18.0719	0.805616	7.19259	1.00003	4.0452	1.31509	49.0268	2.27738	87.7076	2.38223	59.9122	2.11219	52.4149	1.95964	30.9807	1.96509	39.0667
IPI00301395;IPI00917799	346;50	IPI00301395	IPI00301395	>IPI:IPI00301395.4|SWISS-PROT:Q9H3G5|TREMBL:B3KW79;O75225;Q75MM4;Q9NZ90|ENSEMBL:ENSP00000265394;ENSP00000379572;ENSP00000387164|REFSEQ:NP_061902;NP_112601|H-INV:HIT000252593|VEGA:OTTHUMP00000122610;OTTHUMP00000122611;OTTHUMP00000202581 Tax_Id=9606 Gene_Sym	1	N	KFLSLPEVRQAIHVGNQTFNDGTIVEKYLRE	3.43891e-06	158.17	158.17	_QAIHVGN(de)QTFNDGTIVEK_	2	986.492	0.65117	NaN	NaN	NaN	NaN	0.923489	10.46	1.07974	16.8201	1.02368	16.8656	1.37356	24.2828	1.2008	6.27268	0.653525	64.3979	1.34618	15.83
IPI00018274;IPI00915452;IPI00221347;IPI00943104;IPI00221348;IPI00924546;IPI01011440;IPI01013089	568;515;568;568;568;523;362;362	IPI00018274	IPI00018274	>IPI:IPI00018274.1|SWISS-PROT:P00533-1|TREMBL:A8K2T7;A9CB80;B7Z2I3;E7BSV0;F2YGG7;Q2TTR7|ENSEMBL:ENSP00000275493|REFSEQ:NP_005219|VEGA:OTTHUMP00000159661 Tax_Id=9606 Gene_Symbol=EGFR Isoform 1 of Epidermal growth factor receptor;>IPI:IPI00915452.4|TREMBL:E9	1	N	SECIQCHPECLPQAMNITCTGRGPDNCIQCA	9.90954e-23	171.58	158.91	_EFVENSECIQCHPECLPQAM(ox)N(de)ITCTGR_	3	1099.8	-0.44668	0.410265	4.06771	NaN	NaN	NaN	NaN	NaN	NaN	NaN	NaN	NaN	NaN	NaN	NaN	NaN	NaN	NaN	NaN
IPI00002478;IPI00216762;IPI00216758;IPI00216760;IPI00514800;IPI00984937	166;163;154;150;166;52	IPI00002478	IPI00002478	>IPI:IPI00002478.1|SWISS-PROT:P42892-1|ENSEMBL:ENSP00000364028|REFSEQ:NP_001388|H-INV:HIT000387546|VEGA:OTTHUMP00000002725 Tax_Id=9606 Gene_Symbol=ECE1 Isoform B of Endothelin-converting enzyme 1;>IPI:IPI00216762.1|SWISS-PROT:P42892-4|ENSEMBL:ENSP000002642	1	N	NLWEHNQAIIKHLLENSTASVSEAERKAQVY	2.81402e-35	284.44	158.93	_HLLEN(de)STASVSEAERK_	3	591.299	-0.45938	0.25422	15.0939	1.63538	6.20868	0.309862	5.32533	0.401732	4.62042	0.33684	4.25317	0.216248	18.9184	0.245928	7.96228	0.250625	9.51852	0.221979	16.4784
IPI00031008;IPI00220213;IPI01011141;IPI00867560	1392;1392;1301;1392	IPI00031008	IPI00031008	>IPI:IPI00031008.2|SWISS-PROT:P24821-1|TREMBL:Q4LE33|ENSEMBL:ENSP00000265131|REFSEQ:NP_002151|H-INV:HIT000323670|VEGA:OTTHUMP00000022738 Tax_Id=9606 Gene_Symbol=TNC Isoform 1 of Tenascin;>IPI:IPI00220213.2|SWISS-PROT:P24821-4 Tax_Id=9606 Gene_Symbol=TNC Is	1	N	FVIQVQEVNKVEAAQNLTLPGSLRAVDIPGL	0.000940895	174.59	159.13	_VEAAQN(de)LTLPGSLR_	2	735.402	0.21829	0.148672	2.30578	0.398369	33.4658	NaN	NaN	0.0435639	0	NaN	NaN	NaN	NaN	NaN	NaN	NaN	NaN	NaN	NaN
IPI00006280;IPI01015900;IPI00290700;IPI00396357	590;335;217;198	IPI00006280	IPI00006280	>IPI:IPI00006280.4|SWISS-PROT:Q12770-1|TREMBL:B7Z6H0|ENSEMBL:ENSP00000265565|REFSEQ:NP_036367|H-INV:HIT000042334|VEGA:OTTHUMP00000155199 Tax_Id=9606 Gene_Symbol=SCAP Isoform 1 of Sterol regulatory element-binding protein cleavage-activating protein;>IPI:IP	1	N	PAFSIFPPDAPKLPENQTSPGESPERGGPAE	4.16991e-08	234.82	159.52	_LPEN(de)QTSPGESPER_	2	771.358	0.92957	NaN	NaN	0.0260048	26.2561	0.159936	16.6431	0.24919	12.0485	0.0764802	14.6312	0.0805854	7.66493	0.0626136	9.09195	0.0763554	8.24607	0.147037	13.36
IPI01019113;IPI01020686;IPI01022164;IPI00645452;IPI01025656;IPI01022236;IPI00647896;IPI00908770;IPI00953417;IPI01013012;IPI01018768	370;370;370;352;390;342;298;243;169;197;197	IPI01019113	IPI01019113	>IPI:IPI01019113.1|SWISS-PROT:P07437|TREMBL:Q5SU16;Q6LC01|ENSEMBL:ENSP00000339001;ENSP00000373058;ENSP00000399155;ENSP00000400663;ENSP00000401317;ENSP00000406811;ENSP00000410071;ENSP00000410829|REFSEQ:NP_821133|H-INV:HIT000038721|VEGA:OTTHUMP00000014646;OT	1	N	DIPPRGLKMAVTFIGNSTAIQELFKRISEQF	7.6148e-07	193.64	159.81	_M(ox)AVTFIGN(de)STAIQELFK_	2	943.982	0.96512	0.0734651	28.3883	0.0334062	5.86761	0.0378094	0	0.0741074	34.8332	NaN	NaN	0.0209054	0	0.0552094	16.5437	0.146741	52.7432	0.0363247	0
IPI00027192;IPI00943008;IPI00981773;IPI00641236	244;197;160;197	IPI00027192	IPI00027192	>IPI:IPI00027192.6|TREMBL:B2R5M9;B4DR87;Q5JXB8|ENSEMBL:ENSP00000365548;ENSP00000414443|VEGA:OTTHUMP00000002514 Tax_Id=9606 Gene_Symbol=PLOD1 cDNA, FLJ79184, highly similar to Procollagen-lysine, 2-oxoglutarate 5-dioxygenase 1;>IPI:IPI00943008.1|SWISS-PROT:	1	N	FYTKIFLDPEKREQINITLDHRCRIFQNLDG	1.06543e-15	240.85	159.94	_EQIN(de)ITLDHR_	2	620.32	0.52733	0.510894	15.9634	1.12571	28.0598	0.389682	24.5835	0.304937	16.9265	0.335993	21.4548	0.188288	16.0761	0.318439	64.7299	0.189582	25.4925	0.231597	16.7973
IPI00386199;IPI00396541	189;189	IPI00386199	IPI00386199	>IPI:IPI00386199.2|SWISS-PROT:Q4ZIN3-1|TREMBL:B3KTL0|ENSEMBL:ENSP00000349087|REFSEQ:NP_001028198|H-INV:HIT000340969 Tax_Id=9606 Gene_Symbol=C19orf6 Isoform 1 of Membralin;>IPI:IPI00396541.1|SWISS-PROT:Q4ZIN3-2|ENSEMBL:ENSP00000331423|REFSEQ:NP_219488 Tax_I	1	N	IEPKVFKPPSSTEALNDSQEFPFPETPTKVW	3.65143e-23	205.63	159.98	_VFKPPSSTEALN(de)DSQEFPFPETPTK_	3	932.12	0.19639	NaN	NaN	0.243955	5.9045	0.51031	3.76464	0.385968	12.2352	0.43818	12.8072	0.511131	8.91752	0.485813	6.08133	0.330322	16.619	0.540783	24.0726
IPI00027235;IPI00162735;IPI00939169	416;416;342	IPI00027235	IPI00027235	>IPI:IPI00027235.1|SWISS-PROT:O75882-1|TREMBL:C9IZD4|ENSEMBL:ENSP00000262919|REFSEQ:NP_647537|VEGA:OTTHUMP00000030103 Tax_Id=9606 Gene_Symbol=ATRN Isoform 1 of Attractin;>IPI:IPI00162735.3|SWISS-PROT:O75882-2|TREMBL:B4DZ36|ENSEMBL:ENSP00000416587|REFSEQ:NP	1	N	KDKIYMYGGKIDSTGNVTNELRVFHIHNESW	2.86618e-05	191.53	160.18	_IDSTGN(de)VTNELR_	2	660.326	0.05255	0.0698213	22.6544	0.10754	8.95368	0.275008	12.4539	0.250332	14.2947	0.185986	3.03077	0.201998	12.9416	0.187076	11.2002	0.239222	2.57824	0.23783	14.0865
IPI00030847;IPI00644458	174;130	IPI00030847	IPI00030847	>IPI:IPI00030847.3|SWISS-PROT:Q9HD45|TREMBL:B4DN13;Q8NCC4;Q8WUB5;Q96JZ5;Q96K55|ENSEMBL:ENSP00000360184|REFSEQ:NP_064508|H-INV:HIT000075752|VEGA:OTTHUMP00000020173 Tax_Id=9606 Gene_Symbol=TM9SF3 Transmembrane 9 superfamily member 3;>IPI:IPI00644458.1|TREMBL	1	N	KKLEIGFNGNRIVDVNLTSEGKVKLVPNTKI	3.77155e-10	236.11	160.22	_IVDVN(de)LTSEGK_	2	588.311	-0.35549	0.717186	11.5544	0.809265	0.992507	2.05407	0.797392	1.93234	12.8825	1.53657	0.708344	2.53949	15.5765	2.4419	11.4922	1.82725	5.9919	2.36548	5.87311
IPI00151990;IPI00854766;IPI00965076;IPI00964919	165;148;142;148	IPI00151990	IPI00151990	>IPI:IPI00151990.3|SWISS-PROT:Q96J42-1|ENSEMBL:ENSP00000351157|REFSEQ:NP_078991|VEGA:OTTHUMP00000159377 Tax_Id=9606 Gene_Symbol=TXNDC15 Isoform 1 of Thioredoxin domain-containing protein 15;>IPI:IPI00854766.1|SWISS-PROT:Q96J42-2|TREMBL:C9JY70|ENSEMBL:ENSP0	1	N	EPEVAESDAAPTEDSNNTESLKSPKVNCEER	3.22094e-43	214.92	160.69	_EEEYYTEPEVAESDAAPTEDSN(de)NTESLKSPK_	3	1154.17	-0.16673	NaN	NaN	NaN	NaN	0.274399	11.7882	0.281531	9.94092	NaN	NaN	NaN	NaN	NaN	NaN	NaN	NaN	NaN	NaN
IPI00025257;IPI00924680;IPI00925507	258;244;93	IPI00025257	IPI00025257	>IPI:IPI00025257.1|SWISS-PROT:O75326|TREMBL:B4DDP7|ENSEMBL:ENSP00000261918|REFSEQ:NP_003603|H-INV:HIT000065653|VEGA:OTTHUMP00000176868 Tax_Id=9606 Gene_Symbol=SEMA7A Semaphorin-7A;>IPI:IPI00924680.1|TREMBL:F5H1S0|ENSEMBL:ENSP00000438966|REFSEQ:NP_001139501	1	N	FFREDNPDKNPEAPLNVSRVAQLCRGDQGGE	0.00038662	189.1	160.8	_EDNPDKNPEAPLN(de)VSR_	2	898.426	-0.030922	0.149035	0	0.94603	6.56085	0.0685547	13.3036	0.0391924	10.181	0.047804	10.212	0.046612	3.56063	0.0497383	3.85495	0.0471452	10.1221	0.0559683	17.7826
IPI00010697;IPI00216225;IPI00216222;IPI00216223;IPI00216224;IPI00216221;IPI00921080;IPI00921401;IPI00915974	966;966;927;922;922;927;808;951;94	IPI00010697	IPI00010697	>IPI:IPI00010697.2|SWISS-PROT:P23229-1|ENSEMBL:ENSP00000264106;ENSP00000406694|VEGA:OTTHUMP00000205048 Tax_Id=9606 Gene_Symbol=ITGA6 Isoform Alpha-6X1X2B of Integrin alpha-6;>IPI:IPI00216225.2|SWISS-PROT:P23229-6|ENSEMBL:ENSP00000364369 Tax_Id=9606 Gene_Sy	1	N	NRKFSLFAERKYQTLNCSVNVNCVNIRCPLR	9.36418e-07	222.45	160.8	_YQTLN(de)CSVNVNCVNIR_	2	977.959	-0.47751	0.0398622	0	NaN	NaN	0.165283	12.2877	0.214067	6.10242	0.0398104	29.654	0.112285	25.7296	0.16809	5.59202	0.327224	10.5937	0.127693	4.27896
IPI00940388	11	IPI00940388	IPI00940388	>IPI:IPI00940388.1|SWISS-PROT:Q8IY17-3|REFSEQ:NP_001159586 Tax_Id=9606 Gene_Symbol=PNPLA6 Isoform 3 of Neuropathy target esterase	1	N	_____MGTSSHGLATNSSGAKVAERDGFQDV	0.00066547	160.8	160.8	_(ac)GTSSHGLATN(de)SSGAK_	2	709.331	0.02571	NaN	NaN	0.067054	18.5067	0.055927	1.25923	0.0430398	9.54396	0.0143657	19.5867	0.0310108	5.64092	0.0140686	0	0.0177498	0	0.0127186	14.0987
IPI00337495;IPI00472165;IPI00947400;IPI00939578	717;696;662;377	IPI00337495	IPI00337495	>IPI:IPI00337495.3|SWISS-PROT:O00469-2|TREMBL:B4DHG3|ENSEMBL:ENSP00000282903|REFSEQ:NP_891988|H-INV:HIT000051859|VEGA:OTTHUMP00000215204 Tax_Id=9606 Gene_Symbol=PLOD2 Isoform 2 of Procollagen-lysine,2-oxoglutarate 5-dioxygenase 2;>IPI:IPI00472165.1|SWISS-P	1	N	VGEDFQGGGCKFLRYNCSIESPRKGWSFMHP	2.40943e-05	169.37	161.17	_YN(de)CSIESPR_	2	563.745	0.37744	3.12479	5.67152	0.205547	5.56924	0.142694	18.7413	0.0933311	11.0976	0.0429443	1.8582	0.0519026	10.9352	0.101865	3.69904	0.125055	4.7455	0.0698335	8.53706
IPI00012887	221	IPI00012887	IPI00012887	>IPI:IPI00012887.1|SWISS-PROT:P07711|TREMBL:A5PLM9;B3KQK4;Q6LAF7;Q9HBQ7|ENSEMBL:ENSP00000345344;ENSP00000365061|REFSEQ:NP_001903;NP_666023|H-INV:HIT000275935|VEGA:OTTHUMP00000021601;OTTHUMP00000021602 Tax_Id=9606 Gene_Symbol=CTSL1 Cathepsin L1	1	N	ATEESCKYNPKYSVANDTGFVDIPKQEKALM	1.55594e-37	287.01	161.24	_YSVAN(de)DTGFVDIPKQEK_	2	956.47	0.22412	1.37755	5.57031	4.72981	8.11925	1.98951	11.736	2.059	12.3111	3.3513	5.96215	3.95897	6.45056	3.55176	7.16315	2.00171	2.69981	2.95838	7.77203
IPI00020557	3048	IPI00020557	IPI00020557	>IPI:IPI00020557.2|SWISS-PROT:Q07954|TREMBL:Q59FG2;Q6LAF4;Q6LBN5|ENSEMBL:ENSP00000243077|REFSEQ:NP_002323|H-INV:HIT000321395 Tax_Id=9606 Gene_Symbol=LRP1 Prolow-density lipoprotein receptor-related protein 1	1	N	FANRYYLRKLNLDGSNYTLLKQGLNNAVALD	2.44613e-07	223.22	162.32	_LNLDGSN(de)YTLLK_	2	676.359	0.13935	1.43109	16.8432	1.87116	17.3618	1.05357	37.9698	1.42446	15.3675	1.24242	45.5376	2.44695	3.07605	1.19989	10.6906	1.14608	23.5045	1.07581	16.311
IPI01009479;IPI00432718;IPI00301144;IPI00785161;IPI00332413	141;141;141;141;51	IPI01009479	IPI01009479	>IPI:IPI01009479.1|SWISS-PROT:Q8NBK3-3|TREMBL:F5GXF1|ENSEMBL:ENSP00000440862 Tax_Id=9606 Gene_Symbol=SUMF1 Uncharacterized protein;>IPI:IPI00432718.3|TREMBL:F5GXA0|ENSEMBL:ENSP00000404384;ENSP00000440421|VEGA:OTTHUMP00000207088 Tax_Id=9606 Gene_Symbol=SUMF	1	N	MDAYEVSNTEFEKFVNSTGYLTEAEKFGDSF	0.000278427	191.06	162.41	_FVN(de)STGYLTEAEK_	2	730.351	0.62942	0.110339	8.95179	0.575264	6.3853	0.236128	13.0266	0.336232	42.7063	0.227177	8.90227	0.270499	13.3774	0.16952	10.854	0.255792	11.512	0.294025	9.45629
IPI00289819	1656	IPI00289819	IPI00289819	>IPI:IPI00289819.5|SWISS-PROT:P11717|TREMBL:A0N9R6;A0N9R7;B4DUY7;Q59EZ3|ENSEMBL:ENSP00000349437|REFSEQ:NP_000867|H-INV:HIT000325277|VEGA:OTTHUMP00000017536 Tax_Id=9606 Gene_Symbol=IGF2R Cation-independent mannose-6-phosphate receptor	1	N	HTPLACEQATECSVRNGSSIVDLSPLIHRTG	0.00154403	162.72	162.72	_N(de)GSSIVDLSPLIHR_	2	754.907	0.3659	0.453541	26.1004	0.0492038	26.3193	0.146792	32.92	0.226495	39.6553	0.158053	70.7098	0.136382	67.4495	0.098429	13.7897	0.175944	28.3596	0.118268	54.3738
IPI01014827;IPI00304962	1268;1267	IPI01014827	IPI01014827	>IPI:IPI01014827.1|TREMBL:F5H299|ENSEMBL:ENSP00000439395 Tax_Id=9606 Gene_Symbol=COL1A2 Uncharacterized protein;>IPI:IPI00304962.4|SWISS-PROT:P08123|TREMBL:A2TIK1;B4DN66;Q75N18|ENSEMBL:ENSP00000297268|REFSEQ:NP_000080|H-INV:HIT000054073|VEGA:OTTHUMP0000019	1	N	TQLAFMRLLANYASQNITYHCKNSIAYMDEE	3.11758e-35	288.77	163.27	_LLANYASQN(de)ITYHCK_	3	599.626	-0.28436	8.40098	9.33319	2.61573	3.31132	0.0250691	0	NaN	NaN	0.0281622	27.9076	0.0230597	15.0815	0.105983	13.322	0.067223	17.9999	0.0700908	20.7692
IPI00014478;IPI00216421;IPI00220749;IPI00220755;IPI01026519;IPI00220748;IPI00220752;IPI00973410;IPI00411446;IPI00216422;IPI00220751;IPI00220757;IPI00220750;IPI00220756	1025;1025;985;981;975;985;981;888;854;854;814;810;814;810	IPI00014478	IPI00014478	>IPI:IPI00014478.2|SWISS-PROT:Q13683-1|ENSEMBL:ENSP00000452387 Tax_Id=9606 Gene_Symbol=ITGA7 Isoform Alpha-7X1X2B of Integrin alpha-7;>IPI:IPI00216421.2|SWISS-PROT:Q13683-10|ENSEMBL:ENSP00000257880 Tax_Id=9606 Gene_Symbol=ITGA7 Isoform Alpha-7X1X2A of Inte	1	N	SFDRAAVLHVWGRLWNSTFLEEYSAVKSLEV	0.000372661	190.44	163.8	_LWN(de)STFLEEYSAVK_	2	844.414	0.78083	NaN	NaN	0.097096	3.85198	0.0839743	0	0.041939	0	0.0902781	5.15567	0.187725	9.58609	0.165859	7.52031	0.153892	15.9463	0.104836	25.3609
IPI00329573;IPI00964552;IPI00221384;IPI00827759	2679;2679;1515;317	IPI00329573	IPI00329573	>IPI:IPI00329573.9|SWISS-PROT:Q99715-1|TREMBL:B9EJB8|ENSEMBL:ENSP00000325146|REFSEQ:NP_004361|H-INV:HIT000221229|VEGA:OTTHUMP00000016752 Tax_Id=9606 Gene_Symbol=COL12A1 Isoform 1 of Collagen alpha-1(XII) chain;>IPI:IPI00964552.1|TREMBL:D6RGG3|ENSEMBL:ENSP0	1	N	IDCYEIIEKDIKEAGNITTDGYEILGKLLKG	0.000270945	185.27	164.15	_EAGN(de)ITTDGYEILGK_	2	791.386	-0.22915	0.226196	5.09764	0.625752	25.9844	NaN	NaN	0.0369788	0	0.0379306	15.0278	NaN	NaN	NaN	NaN	NaN	NaN	NaN	NaN
IPI00291755;IPI00871723	44;44	IPI00291755	IPI00291755	>IPI:IPI00291755.6|SWISS-PROT:Q8TEM1-1|ENSEMBL:ENSP00000254508|REFSEQ:NP_079199|VEGA:OTTHUMP00000208000 Tax_Id=9606 Gene_Symbol=NUP210 Isoform 1 of Nuclear pore membrane glycoprotein 210;>IPI:IPI00871723.1|SWISS-PROT:Q8TEM1-2|H-INV:HIT000262424 Tax_Id=9606	1	N	NIPKVLLPFTRATRVNFTLEASEGCYRWLST	0.000211561	194.12	164.68	_VN(de)FTLEASEGCYR_	2	773.846	-0.067913	NaN	NaN	NaN	NaN	0.303313	5.95241	0.226369	10.4071	0.233479	16.4304	0.29149	19.5478	0.372856	16.2299	0.809279	11.851	0.455519	17.4206
IPI00294455	442	IPI00294455	IPI00294455	>IPI:IPI00294455.2|SWISS-PROT:Q16880|ENSEMBL:ENSP00000311648;ENSP00000378019|REFSEQ:NP_001121646;NP_003351|H-INV:HIT000047843|VEGA:OTTHUMP00000163836;OTTHUMP00000219707 Tax_Id=9606 Gene_Symbol=UGT8 2-hydroxyacylsphingosine 1-beta-galactosyltransferase	1	N	QKLSEIHKDQPGHPVNRTIYWIDYIIRHNGA	0.00232387	170.95	164.68	_LSEIHKDQPGHPVN(de)R_	3	576.632	-0.26027	NaN	NaN	NaN	NaN	1.19184	4.4504	1.0775	7.66009	0.97557	16.076	0.596124	49.2407	0.59582	15.513	0.653851	8.31101	0.684115	17.9824
IPI00016112;IPI00888304	1280;20	IPI00016112	IPI00016112	>IPI:IPI00016112.6|SWISS-PROT:Q92626-1|ENSEMBL:ENSP00000252804|REFSEQ:NP_036425|H-INV:HIT000073735|VEGA:OTTHUMP00000199942 Tax_Id=9606 Gene_Symbol=PXDN Isoform 1 of Peroxidasin homolog;>IPI:IPI00888304.4|TREMBL:Q96GF5|ENSEMBL:ENSP00000414098|VEGA:OTTHUMP00	1	N	IKQTSLARILCDNADNITRVQSDVFRVAEFP	5.96648e-05	170.04	164.81	_ILCDNADN(de)ITR_	2	653.309	0.091406	0.556526	12.8232	0.16814	4.07048	0.553894	7.31029	0.431165	6.95689	0.206228	4.81504	0.303731	11.6793	0.470416	18.6558	0.649145	13.1321	0.395167	16.948
IPI00743104	418	IPI00743104	IPI00743104	>IPI:IPI00743104.2|SWISS-PROT:P56199|TREMBL:B4DTY8|ENSEMBL:ENSP00000282588|REFSEQ:NP_852478|VEGA:OTTHUMP00000161814 Tax_Id=9606 Gene_Symbol=ITGA1 Integrin alpha-1	1	N	GTVVMQKASQIIIPRNTTFNVESTKKNEPLA	0.00030456	164.9	164.9	_N(de)TTFNVESTKK_	2	635.32	0.33116	NaN	NaN	0.0814896	11.4641	0.0250002	11.8039	0.0280434	18.9884	0.0154572	9.89066	0.0100373	0	NaN	NaN	NaN	NaN	NaN	NaN
IPI00303300;IPI01013799;IPI00909121;IPI00184854	294;294;222;6	IPI00303300	IPI00303300	>IPI:IPI00303300.3|SWISS-PROT:Q96AY3|TREMBL:Q658U4;Q6ZME7|ENSEMBL:ENSP00000317232|REFSEQ:NP_068758|H-INV:HIT000037576|VEGA:OTTHUMP00000164742 Tax_Id=9606 Gene_Symbol=FKBP10 Peptidyl-prolyl cis-trans isomerase FKBP10;>IPI:IPI01013799.1|TREMBL:C9JPC3;F5H1P8|	1	N	CVRRAGAGDFMRYHYNGSLMDGTLFDSSYSR	8.5472e-33	267.56	164.93	_YHYN(de)GSLMDGTLFDSSYSR_	3	738.653	-0.048851	10.0696	45.9068	5.57554	7.88672	1.38679	19.098	1.64342	15.9294	2.53326	12.6305	2.28005	3.09277	2.8117	4.23323	2.85375	7.93332	2.95771	8.27596
IPI00002790;IPI00555723	272;272	IPI00002790	IPI00002790	>IPI:IPI00002790.3|SWISS-PROT:Q9UBV2-1|TREMBL:Q3ZCU6|ENSEMBL:ENSP00000337053|REFSEQ:NP_005056|H-INV:HIT000058628 Tax_Id=9606 Gene_Symbol=SEL1L Isoform 1 of Protein sel-1 homolog 1;>IPI:IPI00555723.1|SWISS-PROT:Q9UBV2-2|ENSEMBL:ENSP00000450709 Tax_Id=9606 G	1	N	GQTALGFLYASGLGVNSSQAKALVYYTFGAL	5.041e-07	164.94	164.94	_GQTALGFLYASGLGVN(de)SSQAK_	2	1035.53	0.058356	0.0330934	21.9592	NaN	NaN	NaN	NaN	NaN	NaN	NaN	NaN	NaN	NaN	NaN	NaN	NaN	NaN	NaN	NaN
IPI00551062	153	IPI00551062	IPI00551062	>IPI:IPI00551062.2|SWISS-PROT:Q9BT09-1|ENSEMBL:ENSP00000361926|REFSEQ:NP_006577|H-INV:HIT000044069|VEGA:OTTHUMP00000016408 Tax_Id=9606 Gene_Symbol=CNPY3 Isoform 1 of Protein canopy homolog 3	1	N	HKGVKVVMDIPYELWNETSAEVADLKKQCDV	5.05886e-20	238.79	165.1	_VVM(ox)DIPYELWN(de)ETSAEVADLKK_	2	1284.13	0.16903	0.0262519	44.5647	1.57041	4.71881	3.02283	11.2505	1.89485	12.3079	3.56461	9.5812	5.40547	29.729	3.4624	28.8095	1.4464	18.1221	3.95295	24.8051
IPI00012119;IPI00219400	211;102	IPI00012119	IPI00012119	>IPI:IPI00012119.1|SWISS-PROT:P07585-1|TREMBL:Q6FH10|ENSEMBL:ENSP00000052754;ENSP00000376862;ENSP00000447654|REFSEQ:NP_001911;NP_598010|H-INV:HIT000295553 Tax_Id=9606 Gene_Symbol=DCN Isoform A of Decorin;>IPI:IPI00219400.1|SWISS-PROT:P07585-2|ENSEMBL:ENSP0	1	N	FQGMKKLSYIRIADTNITSIPQGLPPSLTEL	4.83925e-20	180.44	165.13	_IADTN(de)ITSIPQGLPPSLTELHLDGNK_	3	915.815	0.7828	0.133292	28.7433	1.81534	4.90979	NaN	NaN	NaN	NaN	NaN	NaN	NaN	NaN	NaN	NaN	NaN	NaN	NaN	NaN
IPI00009923;IPI00218682;IPI00916535	113;113;113	IPI00009923	IPI00009923	>IPI:IPI00009923.1|SWISS-PROT:P13674-1|ENSEMBL:ENSP00000307318;ENSP00000378353;ENSP00000411688|REFSEQ:NP_001017962;NP_001136067|H-INV:HIT000051291|VEGA:OTTHUMP00000019793 Tax_Id=9606 Gene_Symbol=P4HA1 Isoform 1 of Prolyl 4-hydroxylase subunit alpha-1;>IPI:	1	N	LENLVLKDMSDGFISNLTIQRQYFPNDEDQV	2.87105e-58	313.53	165.64	_DMSDGFISN(de)LTIQR_	2	799.38	0.47863	7.66414	7.76857	4.98912	4.84554	2.79957	8.55311	1.9348	9.93026	2.31686	10.7226	2.26268	15.2644	1.80044	3.61647	2.37377	13.3014	1.71448	17.987
IPI00143921;IPI00783221;IPI00445699;IPI00985428	306;250;250;24	IPI00143921	IPI00143921	>IPI:IPI00143921.9|SWISS-PROT:Q7Z4H8-1|ENSEMBL:ENSP00000315386|REFSEQ:NP_714916|VEGA:OTTHUMP00000233300 Tax_Id=9606 Gene_Symbol=KDELC2 Isoform 1 of KDEL motif-containing protein 2;>IPI:IPI00783221.5|SWISS-PROT:Q7Z4H8-2|TREMBL:B2R8W4|ENSEMBL:ENSP00000413429	1	N	NDLLSIQGNTGPSWINKTERAFFRGRDSREE	6.33766e-33	268.65	166.29	_GVTNDLLSIQGNTGPSWIN(de)K_	2	1058.04	0.58792	0.134922	8.77351	0.255466	6.84034	0.128231	11.5047	0.170461	10.0878	0.124237	10.0809	0.167505	27.6987	0.106247	16.0597	0.147763	12.11	0.148858	32.1487
IPI00419722;IPI01013810;IPI00018276;IPI00645828;IPI00892924;IPI00306470	373;329;303;303;303;259	IPI00419722	IPI00419722	>IPI:IPI00419722.4|SWISS-PROT:Q6UXD5-1|TREMBL:B7Z5L4|ENSEMBL:ENSP00000312550|REFSEQ:NP_963869|VEGA:OTTHUMP00000162992 Tax_Id=9606 Gene_Symbol=SEZ6L2 cDNA FLJ61340, highly similar to Homo sapiens seizure related 6 homolog-like 2 (SEZ6L2), transcript variant	1	N	LGRIVSPEPGGAVGPNLTCRWVIEAAEGRRL	5.62198e-06	166.48	166.48	_IVSPEPGGAVGPN(de)LTCR_	2	862.935	0.39692	0.0644383	28.2742	NaN	NaN	0.299997	3.27459	0.244275	6.02712	0.110949	12.0053	0.107426	18.5618	0.248195	25.1515	0.263668	7.18893	0.197364	8.42554
IPI00028931	462	IPI00028931	IPI00028931	>IPI:IPI00028931.2|SWISS-PROT:Q14126|ENSEMBL:ENSP00000261590|REFSEQ:NP_001934 Tax_Id=9606 Gene_Symbol=DSG2 Desmoglein-2	1	N	IKLAKLPDFESRYVQNGTYTVKIVAISEDYP	1.0215e-05	174.4	166.55	_YVQN(de)GTYTVK_	2	587.293	-0.229	0.166455	6.41187	NaN	NaN	1.70561	11.3107	1.99523	10.6171	1.71121	11.1268	1.52076	10.0893	1.46774	7.11356	1.88883	6.06483	1.74277	7.65414
IPI00025418;IPI00795118	786;786	IPI00025418	IPI00025418	>IPI:IPI00025418.2|SWISS-PROT:Q02388-1|TREMBL:Q59F16|ENSEMBL:ENSP00000332371|REFSEQ:NP_000085|H-INV:HIT000191499|VEGA:OTTHUMP00000164822 Tax_Id=9606 Gene_Symbol=COL7A1 Isoform 1 of Collagen alpha-1(VII) chain;>IPI:IPI00795118.2|SWISS-PROT:Q02388-2|TREMBL:A	1	N	TAPEPVGRVSRLQILNASSDVLRITWVGVTG	1.62656e-05	196.5	166.6	_LQILN(de)ASSDVLR_	2	665.372	1.0967	NaN	NaN	NaN	NaN	0.45279	41.0609	0.339429	33.6825	0.276395	45.5761	0.0467787	0	0.21595	51.3205	NaN	NaN	0.0704815	77.9165
IPI01012400;IPI01012391;IPI01011015;IPI00003813;IPI01011813;IPI00166392;IPI01009218;IPI01016069;IPI01015212;IPI01010524	165;165;165;165;164;165;149;132;18;18	IPI01012400	IPI01012400	>IPI:IPI01012400.1|ENSEMBL:ENSP00000329797|VEGA:OTTHUMP00000238285 Tax_Id=9606 Gene_Symbol=CADM1 52 kDa protein;>IPI:IPI01012391.1|TREMBL:F5H0J4;F5H0P2|ENSEMBL:ENSP00000438730;ENSP00000439817|VEGA:OTTHUMP00000238282 Tax_Id=9606 Gene_Symbol=CADM1 Uncharacte	1	N	DIQKDTAVEGEEIEVNCTAMASKPATTIRWF	8.12032e-18	167.51	167.51	_DTAVEGEEIEVN(de)CTAM(ox)ASKPATTIR_	3	904.09	1.0498	NaN	NaN	NaN	NaN	0.255913	10.1381	0.172556	8.0778	0.0832965	5.20283	0.148842	5.51777	0.189195	3.25435	0.263345	6.8394	0.12682	7.39761
IPI00334238	42	IPI00334238	IPI00334238	>IPI:IPI00334238.1|SWISS-PROT:O95502|ENSEMBL:ENSP00000327545|REFSEQ:NP_055108|H-INV:HIT000026166|VEGA:OTTHUMP00000197414 Tax_Id=9606 Gene_Symbol=NPTXR Neuronal pentraxin receptor	1	N	PLAASPARALPGGADNASVASGAAASPGPQR	1.38113e-15	167.59	167.59	_ALPGGADN(de)ASVASGAAASPGPQR_	2	1012	0.46644	NaN	NaN	NaN	NaN	0.114053	1.26169	0.0693974	16.3623	0.0799817	5.97544	0.0584024	11.6737	0.0398106	14.3707	0.0434247	6.3631	0.0554044	19.0328
IPI00946792;IPI00298292;IPI00170814;IPI00174794;IPI00555762;IPI00478565;IPI00168813;IPI00743413;IPI00922030;IPI00946306	291;283;283;283;323;283;283;283;291;36	IPI00946792	IPI00946792	>IPI:IPI00946792.1|TREMBL:B7Z477;E9PFZ5|ENSEMBL:ENSP00000418754|VEGA:OTTHUMP00000217016 Tax_Id=9606 Gene_Symbol=PTK7 cDNA FLJ55335, highly similar to Tyrosine-protein kinase-like 7;>IPI:IPI00298292.4|SWISS-PROT:Q13308-1|ENSEMBL:ENSP00000230419|REFSEQ:NP_00	1	N	NRSRPPHLRRATVFANGSLLLTQVRPRNAGI	1.6299e-13	241.8	167.69	_RATVFAN(de)GSLLLTQVRPR_	4	500.79	-0.59088	0.194133	20.1508	3.09329	7.96466	1.85526	10.556	1.46998	21.2885	2.96647	2.74021	3.01996	11.0844	2.92875	2.38712	0.597657	73.2688	2.1424	18.0232
IPI00022608;IPI00979542;IPI00978278;IPI00978927;IPI00982452	1854;798;764;700;469	IPI00022608	IPI00022608	>IPI:IPI00022608.2|SWISS-PROT:Q92673|TREMBL:B4DJ13|ENSEMBL:ENSP00000260197|REFSEQ:NP_003096|H-INV:HIT000325376|VEGA:OTTHUMP00000231797 Tax_Id=9606 Gene_Symbol=SORL1 Sortilin-related receptor;>IPI:IPI00979542.1|TREMBL:E9PPB3|ENSEMBL:ENSP00000434634|VEGA:OTT	1	N	RGVRPPAPSLKAKAINQTAVECTWTGPRNVV	0.000282406	184.48	167.69	_AIN(de)QTAVECTWTGPR_	2	852.904	-0.0018853	NaN	NaN	NaN	NaN	0.235726	14.7464	0.211308	18.4647	0.0841117	12.2909	0.145455	20.0177	0.160214	15.6196	0.3368	3.92013	0.135022	5.16017
IPI00027192;IPI00943008;IPI00981773;IPI01012138	585;538;501;202	IPI00027192	IPI00027192	>IPI:IPI00027192.6|TREMBL:B2R5M9;B4DR87;Q5JXB8|ENSEMBL:ENSP00000365548;ENSP00000414443|VEGA:OTTHUMP00000002514 Tax_Id=9606 Gene_Symbol=PLOD1 cDNA, FLJ79184, highly similar to Procollagen-lysine, 2-oxoglutarate 5-dioxygenase 1;>IPI:IPI00943008.1|SWISS-PROT:	1	N	VFSNPEDWKEKYIHQNYTKALAGKLVETPCP	0.00014296	168.27	168.27	_YIHQN(de)YTK_	2	534.261	-0.42884	3.33556	7.12073	2.45658	6.83964	0.513764	44.0201	0.322007	93.2052	0.0654988	15.6271	0.443739	60.7392	0.437782	62.2226	0.590484	42.4961	0.540814	56.8617
IPI00984294;IPI00983621;IPI00022892;IPI00984778;IPI00555577	127;119;119;119;135	IPI00984294	IPI00984294	>IPI:IPI00984294.1|ENSEMBL:ENSP00000433689|VEGA:OTTHUMP00000232166 Tax_Id=9606 Gene_Symbol=THY1 Protein;>IPI:IPI00983621.1|TREMBL:E9PNQ8|ENSEMBL:ENSP00000432808|VEGA:OTTHUMP00000232167 Tax_Id=9606 Gene_Symbol=THY1 Uncharacterized protein;>IPI:IPI00022892.2	1	N	CALHHSGHSPPISSQNVTVLRDKLVKCEGIS	4.25586e-32	200.74	168.68	_DEGTYTCALHHSGHSPPISSQN(de)VTVLR_	3	988.802	0.26576	15.112	10.471	2.23989	2.67068	12.3266	8.53062	5.28671	53.9222	1.51026	11.7413	4.44359	3.5818	5.40602	11.3415	6.83125	5.18946	3.87018	6.31504
IPI00056478;IPI00186736;IPI00386532	327;327;86	IPI00056478	IPI00056478	>IPI:IPI00056478.1|SWISS-PROT:Q969P0-1|ENSEMBL:ENSP00000316664;ENSP00000357065|REFSEQ:NP_001193594;NP_443100|H-INV:HIT000054012|VEGA:OTTHUMP00000025751;OTTHUMP00000025753 Tax_Id=9606 Gene_Symbol=IGSF8 Isoform 1 of Immunoglobulin superfamily member 8;>IPI:I	1	N	GERRIGPGEPLELLCNVSGALPPAGRHAAYS	1.80585e-24	241.38	168.78	_IGPGEPLELLCN(de)VSGALPPAGR_	2	1109.58	0.37802	0.0575801	87.3949	0.0683517	29.156	0.895888	11.5966	1.4338	28.5342	0.597222	13.1609	0.481929	18.6098	0.78966	15.2092	0.344672	48.1775	0.446605	4.28834
IPI00299659	112	IPI00299659	IPI00299659	>IPI:IPI00299659.6|SWISS-PROT:Q9NR23|TREMBL:Q8NI58|ENSEMBL:ENSP00000331745|REFSEQ:NP_065685|H-INV:HIT000252919|VEGA:OTTHUMP00000238775 Tax_Id=9606 Gene_Symbol=GDF3 Growth/differentiation factor 3	1	N	KISQASSCLQKLLYFNLSAIKEREQLTLAQL	9.46551e-07	189.72	168.79	_LLYFN(de)LSAIK_	2	591.842	0.65206	NaN	NaN	NaN	NaN	0.271965	22.0172	0.210651	17.9539	0.239001	6.13759	1.9737	5.12338	0.680747	5.30728	0.149725	30.4307	0.126156	19.7891
IPI00513705;IPI00655702;IPI01026036;IPI00513695;IPI00656129;IPI00384998;IPI00470575;IPI01026061;IPI00655858;IPI00477765;IPI00443574;IPI00655890;IPI00477942;IPI00394655	988;973;973;988;988;988;881;988;999;984;984;967;881;881	IPI00513705	IPI00513705	>IPI:IPI00513705.1|SWISS-PROT:O94856-1|ENSEMBL:ENSP00000356140 Tax_Id=9606 Gene_Symbol=NFASC Isoform 1 of Neurofascin;>IPI:IPI00655702.3|SWISS-PROT:O94856-5 Tax_Id=9606 Gene_Symbol=NFASC Isoform 5 of Neurofascin;>IPI:IPI01026036.1|TREMBL:F8W791|ENSEMBL:ENS	1	N	NGTKVGKQIVENFSPNQTKFTVQRTDPVSRY	0.000215204	168.98	168.98	_QIVENFSPN(de)QTK_	2	703.352	-0.59945	0.0574163	2.37328	0.150429	2.6405	NaN	NaN	NaN	NaN	NaN	NaN	NaN	NaN	NaN	NaN	NaN	NaN	NaN	NaN
IPI00013826;IPI00215700;IPI00878409;IPI00967458	394;394;178;171	IPI00013826	IPI00013826	>IPI:IPI00013826.2|SWISS-PROT:P17342-1|TREMBL:A8K4A5|ENSEMBL:ENSP00000265074|REFSEQ:NP_001191304|H-INV:HIT000390503|VEGA:OTTHUMP00000197047 Tax_Id=9606 Gene_Symbol=NPR3 Isoform 1 of Atrial natriuretic peptide receptor 3;>IPI:IPI00215700.1|SWISS-PROT:P17342	1	N	GYSKKDGGKIIQQTWNRTFEGIAGQVSIDAN	0.00012753	169.12	169.12	_IIQQTWN(de)R_	2	530.283	0.20597	0.117804	2.88312	0.0535562	15.3627	NaN	NaN	NaN	NaN	NaN	NaN	NaN	NaN	NaN	NaN	NaN	NaN	NaN	NaN
IPI00296922;IPI00743203	1308;1308	IPI00296922	IPI00296922	>IPI:IPI00296922.4|SWISS-PROT:P55268|ENSEMBL:ENSP00000307156;ENSP00000388325|REFSEQ:NP_002283|VEGA:OTTHUMP00000210663;OTTHUMP00000210664 Tax_Id=9606 Gene_Symbol=LAMB2 Laminin subunit beta-2;>IPI:IPI00743203.2|TREMBL:E7EMH6;F5H520;Q15483;Q8N9Q8|ENSEMBL:ENSP	1	N	ANHALSGLERDRLALNLTLRQLDQHLDLLKH	0.00142345	169.12	169.12	_LALN(de)LTLR_	2	457.787	-0.31616	0.0514215	0	0.408361	18.4389	0.0935633	0	NaN	NaN	NaN	NaN	NaN	NaN	NaN	NaN	0.0503532	0	NaN	NaN
IPI00217766;IPI00909338	249;106	IPI00217766	IPI00217766	>IPI:IPI00217766.3|SWISS-PROT:Q14108|TREMBL:Q53Y63|ENSEMBL:ENSP00000264896|REFSEQ:NP_005497|H-INV:HIT000100456|VEGA:OTTHUMP00000160590 Tax_Id=9606 Gene_Symbol=SCARB2 Lysosome membrane protein 2;>IPI:IPI00909338.2|TREMBL:B4DKD8;E7EM68|ENSEMBL:ENSP0000039915	1	N	KTSLDWWITDKCNMINGTDGDSFHPLITKDE	1.50377e-06	169.37	169.37	_CNM(ox)IN(de)GTDGDSFHPLITK_	3	679.64	-0.98184	0.316082	10.8342	0.281619	3.94728	0.0726762	18.1863	0.0509664	18.1244	0.155774	48.4847	NaN	NaN	0.0495891	0	0.120063	24.7135	0.117915	39.7856
IPI00946792;IPI00298292;IPI00170814;IPI00174794;IPI00555762;IPI00168813	654;646;606;646;686;516	IPI00946792	IPI00946792	>IPI:IPI00946792.1|TREMBL:B7Z477;E9PFZ5|ENSEMBL:ENSP00000418754|VEGA:OTTHUMP00000217016 Tax_Id=9606 Gene_Symbol=PTK7 cDNA FLJ55335, highly similar to Tyrosine-protein kinase-like 7;>IPI:IPI00298292.4|SWISS-PROT:Q13308-1|ENSEMBL:ENSP00000230419|REFSEQ:NP_00	1	N	ILDPTKLGPRMHIFQNGSLVIHDVAPEDSGR	1.4246e-11	184.32	169.49	_M(ox)HIFQN(de)GSLVIHDVAPEDSGR_	3	780.374	-0.055864	0.13839	12.3533	1.27931	5.67503	1.30239	13.5722	1.36152	45.6929	1.05547	41.3891	1.20592	13.7015	0.827842	42.5125	0.381193	37.8425	0.864612	6.46571
IPI00020005;IPI01014058;IPI01015579;IPI00640709	150;125;80;125	IPI00020005	IPI00020005	>IPI:IPI00020005.6|TREMBL:A1L484;B2R7S0;B7Z6V4;F5GYY5|ENSEMBL:ENSP00000441417 Tax_Id=9606 Gene_Symbol=ARSE cDNA FLJ50239, highly similar to Arylsulfatase E;>IPI:IPI01014058.1|SWISS-PROT:P51690|TREMBL:B7Z1M0|ENSEMBL:ENSP00000370526|REFSEQ:NP_000038|H-INV:HI	1	N	YRVLQWTGASGGLPTNETTFAKILKGKGYAT	3.51224e-33	274.27	169.51	_VLQWTGASGGLPTN(de)ETTFAK_	2	1040.02	1.3507	NaN	NaN	NaN	NaN	0.334372	19.6893	0.348487	0.504143	0.274151	3.1153	0.614911	10.7659	0.498398	10.7515	0.273318	11.3184	0.18371	1.82734
IPI00297124;IPI00554518;IPI00967182;IPI00939624	227;227;227;227	IPI00297124	IPI00297124	>IPI:IPI00297124.2|SWISS-PROT:P40189-1|TREMBL:Q17RA0|ENSEMBL:ENSP00000338799;ENSP00000370698|REFSEQ:NP_002175|H-INV:HIT000195817|VEGA:OTTHUMP00000122545 Tax_Id=9606 Gene_Symbol=IL6ST Isoform 1 of Interleukin-6 receptor subunit beta;>IPI:IPI00554518.1|TREMB	1	N	INFDPVYKVKPNPPHNLSVINSEELSSILKL	1.07676e-14	172.66	170.06	_VKPNPPHN(de)LSVINSEELSSILK_	3	806.108	0.60858	0.126146	32.8383	0.172038	8.92778	NaN	NaN	NaN	NaN	NaN	NaN	NaN	NaN	NaN	NaN	NaN	NaN	NaN	NaN
IPI00748312;IPI00871792;IPI01011977	501;501;501	IPI00748312	IPI00748312	>IPI:IPI00748312.2|SWISS-PROT:P23471-1|ENSEMBL:ENSP00000377047|REFSEQ:NP_002842|H-INV:HIT000196852|VEGA:OTTHUMP00000211397 Tax_Id=9606 Gene_Symbol=PTPRZ1 Isoform Long of Receptor-type tyrosine-protein phosphatase zeta;>IPI:IPI00871792.4|SWISS-PROT:P23471-2	1	N	GSEFSGKGDVPNTSLNSTSQPVTKLATEKDI	3.668e-06	176.28	170.16	_GDVPNTSLN(de)STSQPVTK_	2	873.431	0.013373	NaN	NaN	NaN	NaN	NaN	NaN	NaN	NaN	0.021103	0	0.0311434	0	NaN	NaN	0.186239	9.3653	0.129878	4.90117
IPI00003802	1125	IPI00003802	IPI00003802	>IPI:IPI00003802.2|SWISS-PROT:Q16706|TREMBL:A5PKX5;Q49A69|ENSEMBL:ENSP00000261483|REFSEQ:NP_002363|H-INV:HIT000101696|VEGA:OTTHUMP00000222794 Tax_Id=9606 Gene_Symbol=MAN2A1 Alpha-mannosidase 2	1	N	TPSSLSLMHSPPGTQNISEINLSPMEISTFR	2.95249e-46	170.83	170.83	_FIVESLTPSSLSLM(ox)HSPPGTQN(de)ISEINLSPM(ox)EISTFR_	3	1365.01	-0.24723	NaN	NaN	0.456614	2.69144	1.2496	0	0.231091	61.8173	NaN	NaN	NaN	NaN	3.13987	25.9478	0.264503	0	1.64746	0
IPI00257239;IPI00217345	94;90	IPI00257239	IPI00257239	>IPI:IPI00257239.1|SWISS-PROT:Q9NY97-1|TREMBL:Q54AC1|ENSEMBL:ENSP00000305595;ENSP00000384692|REFSEQ:NP_006568|H-INV:HIT000053281|VEGA:OTTHUMP00000159816;OTTHUMP00000201846 Tax_Id=9606 Gene_Symbol=B3GNT2;B3GNT1 Isoform 1 of UDP-GlcNAc:betaGal beta-1,3-N-ace	1	N	NQTGEAGRLSNISHLNYCEPDLRVTSVVTGF	0.000578053	170.95	170.95	_LSNISHLN(de)YCEPDLR_	3	611.293	0.23688	NaN	NaN	NaN	NaN	NaN	NaN	NaN	NaN	NaN	NaN	NaN	NaN	0.123496	0	0.228356	0	NaN	NaN
IPI00020557	2127	IPI00020557	IPI00020557	>IPI:IPI00020557.2|SWISS-PROT:Q07954|TREMBL:Q59FG2;Q6LAF4;Q6LBN5|ENSEMBL:ENSP00000243077|REFSEQ:NP_002323|H-INV:HIT000321395 Tax_Id=9606 Gene_Symbol=LRP1 Prolow-density lipoprotein receptor-related protein 1	1	N	DRTHANGSIKRGSKDNATDSVPLRTGIGVQL	0.000368385	204.13	170.95	_RGSKDN(de)ATDSVPLR_	3	506.262	-0.48041	1.5852	9.26621	1.55308	2.77889	1.03108	5.81799	0.86153	18.1554	0.929449	3.35871	1.19416	7.89483	0.854295	7.85323	0.722469	5.71737	0.78801	6.67449
IPI01025459;IPI00301579;IPI01025295;IPI01026053;IPI00940960;IPI01026287;IPI01013446;IPI01025680	58;58;58;80;58;58;58;58	IPI01025459	IPI01025459	>IPI:IPI01025459.1|ENSEMBL:ENSP00000451180 Tax_Id=9606 Gene_Symbol=NPC2 24 kDa protein;>IPI:IPI00301579.4|TREMBL:B4DV10;E7EMS2|ENSEMBL:ENSP00000412103 Tax_Id=9606 Gene_Symbol=NPC2 cDNA FLJ59142, highly similar to Epididymal secretory protein E1;>IPI:IPI010	1	N	PTQPCQLSKGQSYSVNVTFTSNIQSKSSKAV	1.13675e-06	194.05	171.71	_GQSYSVN(de)VTFTSNIQSK_	2	930.952	0.64379	0.00800231	13.7659	0.0327443	66.642	0.243357	35.0404	0.0163215	37.8496	0.742011	14.4228	0.138376	34.2553	0.118992	21.4805	0.0300098	25.5778	0.309595	6.74715
IPI00003648;IPI00218887;IPI00218888	202;202;202	IPI00003648	IPI00003648	>IPI:IPI00003648.2|SWISS-PROT:Q15223-1|ENSEMBL:ENSP00000264025|REFSEQ:NP_002846|VEGA:OTTHUMP00000232094 Tax_Id=9606 Gene_Symbol=PVRL1 Isoform Delta of Poliovirus receptor-related protein 1;>IPI:IPI00218887.1|SWISS-PROT:Q15223-2|TREMBL:Q6SYC0|ENSEMBL:ENSP00	1	N	TRLKGEAEYQEIRNPNGTVTVISRYRLVPSR	1.75861e-09	227.81	172.13	_NPN(de)GTVTVISR_	2	579.809	0.37671	NaN	NaN	0.0174775	14.6234	0.859931	4.3567	0.818843	5.43891	0.603433	6.68717	0.683176	6.70501	0.522023	9.79655	0.650236	8.71354	0.606764	4.97935
IPI00306604	868	IPI00306604	IPI00306604	>IPI:IPI00306604.5|SWISS-PROT:P08648|TREMBL:A8K6A5;B2R627|ENSEMBL:ENSP00000293379|REFSEQ:NP_002196|H-INV:HIT000033967 Tax_Id=9606 Gene_Symbol=ITGA5 Integrin alpha-5	1	N	LEGQQLLYVTRVTGLNCTTNHPINPKGLELD	3.20321e-05	207.97	172.57	_VTGLN(de)CTTNHPINPK_	2	833.914	0.57589	0.887321	102.424	1.15365	9.97193	0.21785	61.483	0.180222	12.982	0.139943	6.93673	0.16542	0	0.237963	66.0058	0.354951	7.89963	0.142824	126.603
IPI00290039;IPI00736241;IPI00235622	270;83;270	IPI00290039	IPI00290039	>IPI:IPI00290039.7|SWISS-PROT:Q9H5V8-1|ENSEMBL:ENSP00000296129|REFSEQ:NP_073753|H-INV:HIT000080366|VEGA:OTTHUMP00000164120 Tax_Id=9606 Gene_Symbol=CDCP1 Isoform 1 of CUB domain-containing protein 1;>IPI:IPI00736241.3|SWISS-PROT:Q9H5V8-2 Tax_Id=9606 Gene_Sy	1	N	VVPAHLRASVSFLNFNLSNCERKEERVEYYI	0.000532806	172.82	172.82	_ASVSFLNFN(de)LSNCER_	2	879.909	1.3099	0.103144	0	NaN	NaN	0.0539359	8.43853	0.0548991	17.705	0.0575913	6.75634	0.0634513	12.1608	0.112514	22.6208	0.168196	15.629	0.095356	15.3574
IPI00023673;IPI01010990;IPI00902654	192;180;92	IPI00023673	IPI00023673	>IPI:IPI00023673.1|SWISS-PROT:Q08380|ENSEMBL:ENSP00000262776|REFSEQ:NP_005558|H-INV:HIT000192184 Tax_Id=9606 Gene_Symbol=LGALS3BP Galectin-3-binding protein;>IPI:IPI01010990.1|TREMBL:B4DVE1;B4DWA8|ENSEMBL:ENSP00000438601 Tax_Id=9606 Gene_Symbol=LGALS3BP cD	1	N	TANLEAQALWKEPGSNVTMSVDAECVPMVRD	3.75771e-11	204.05	172.97	_EPGSN(de)VTM(ox)SVDAECVPM(ox)VR_	2	1055.96	-0.44516	0.154833	5.96108	0.0206306	1.55982	0.685257	8.09894	0.473997	3.18167	0.232246	9.21072	0.106566	29.6488	0.223008	7.98238	0.633857	5.72566	0.507357	23.9649
IPI00005401	316	IPI00005401	IPI00005401	>IPI:IPI00005401.3|SWISS-PROT:Q7Z7M9|TREMBL:A5PKZ1;A5PL16;Q68VJ5|ENSEMBL:ENSP00000259056|REFSEQ:NP_055383|H-INV:HIT000085694|VEGA:OTTHUMP00000162804 Tax_Id=9606 Gene_Symbol=GALNT5 Polypeptide N-acetylgalactosaminyltransferase 5	1	N	LSKDDGARGAHGKKLNFSESHLVIITKEEEQ	2.46031e-05	220.4	173.06	_KLN(de)FSESHLVIITK_	3	543.979	-0.15625	0.295223	48.4921	0.1501	21.0228	NaN	NaN	NaN	NaN	NaN	NaN	NaN	NaN	NaN	NaN	NaN	NaN	NaN	NaN
IPI00909718;IPI00026241	92;92	IPI00909718	IPI00909718	>IPI:IPI00909718.1|TREMBL:B4E0Z6;E7EPE1|ENSEMBL:ENSP00000391363 Tax_Id=9606 Gene_Symbol=BST2 cDNA FLJ59809, highly similar to Bone marrow stromal antigen 2;>IPI:IPI00026241.1|SWISS-PROT:Q10589|ENSEMBL:ENSP00000252593|REFSEQ:NP_004326|H-INV:HIT000042009|VEG	1	N	AQKGFQDVEAQAATCNHTVMALMASLDAEKA	3.26075e-32	196.1	173.18	_GFQDVEAQAATCN(de)HTVM(ox)ALM(ox)ASLDAEK_	3	981.105	0.24011	0.0557325	0	NaN	NaN	0.978071	2.78628	0.916282	19.8775	0.448701	5.24823	0.455311	25.3843	0.500471	29.0812	2.15335	27.4348	0.936321	8.2729
IPI00000877;IPI01011324;IPI01010461;IPI00982087;IPI00922838	862;853;711;518;844	IPI00000877	IPI00000877	>IPI:IPI00000877.1|SWISS-PROT:Q9Y4L1|TREMBL:A8C1Z0;Q6IN67|ENSEMBL:ENSP00000384144|REFSEQ:NP_001124463;NP_006380|H-INV:HIT000220888|VEGA:OTTHUMP00000232709 Tax_Id=9606 Gene_Symbol=HYOU1 Hypoxia up-regulated protein 1;>IPI:IPI01011324.1|TREMBL:B3KXH0;B7Z766|	1	N	QIFTEVEMTTLEKVINETWAWKNATLAEQAK	0.000172849	174.41	173.37	_VIN(de)ETWAWK_	2	574.293	-0.49011	1.3336	2.68852	1.55107	2.41835	2.68498	7.63408	3.01997	6.46047	3.2887	6.31112	3.63128	12.811	3.42365	6.47621	4.63702	13.57	2.99094	6.87276
IPI00027505;IPI00555991;IPI00922108;IPI00927691	945;909;899;96	IPI00027505	IPI00027505	>IPI:IPI00027505.2|SWISS-PROT:P06756-1|TREMBL:A5YM53;B7ZLX0|ENSEMBL:ENSP00000261023|REFSEQ:NP_002201|H-INV:HIT000194350|VEGA:OTTHUMP00000163473 Tax_Id=9606 Gene_Symbol=ITGAV Isoform 1 of Integrin alpha-V;>IPI:IPI00555991.2|SWISS-PROT:P06756-2|ENSEMBL:ENSP0	1	N	KSLLWTETFMNKENQNHSYSLKSSASFNVIE	1.11551e-05	173.64	173.64	_ENQN(de)HSYSLK_	2	610.781	-0.046171	0.251382	47.9217	0.392161	2.9048	0.440329	9.70902	0.428898	5.40386	0.0907561	7.20574	0.168786	14.4653	0.189114	8.12598	0.0663747	12.4752	0.158587	18.8867
IPI00027745;IPI00219516	272;272	IPI00027745	IPI00027745	>IPI:IPI00027745.4|SWISS-PROT:P08236-1|TREMBL:B2R6X2|ENSEMBL:ENSP00000302728|REFSEQ:NP_000172|H-INV:HIT000331186|VEGA:OTTHUMP00000159848 Tax_Id=9606 Gene_Symbol=GUSB Isoform Long of Beta-glucuronidase;>IPI:IPI00219516.2|SWISS-PROT:P08236-2|ENSEMBL:ENSP0000	1	N	KLEVRLLDAENKVVANGTGTQGQLKVPGVSL	4.29734e-05	208.82	174.05	_VVAN(de)GTGTQGQLK_	2	637.341	0.12289	NaN	NaN	0.0129189	0	0.10379	8.52028	0.130624	8.5677	0.0688285	9.25368	0.137463	8.99136	0.0932134	3.47903	0.0895204	8.7261	0.119973	6.0677
IPI00783665	2196	IPI00783665	IPI00783665	>IPI:IPI00783665.5|SWISS-PROT:O15230|TREMBL:O75079|ENSEMBL:ENSP00000252999|REFSEQ:NP_005551|H-INV:HIT000079754|VEGA:OTTHUMP00000031475 Tax_Id=9606 Gene_Symbol=LAMA5 Laminin subunit alpha-5	1	N	AGALLPAIHEQLRGINASSMAWARLHRLNAS	3.43453e-06	186.81	174.24	_GIN(de)ASSM(ox)AWAR_	2	590.774	-0.28255	NaN	NaN	NaN	NaN	0.122188	15.5719	0.117263	11.0486	0.106395	7.19601	0.0764052	23.1827	0.133594	17.7421	0.088372	6.79862	0.0722509	11.3084
IPI00022608	871	IPI00022608	IPI00022608	>IPI:IPI00022608.2|SWISS-PROT:Q92673|TREMBL:B4DJ13|ENSEMBL:ENSP00000260197|REFSEQ:NP_003096|H-INV:HIT000325376|VEGA:OTTHUMP00000231797 Tax_Id=9606 Gene_Symbol=SORL1 Sortilin-related receptor	1	N	IEVANPDGDFRLTIVNSSVLDRPRALVLVPQ	1.74207e-05	222.25	174.42	_LTIVN(de)SSVLDRPR_	2	735.917	-0.025682	NaN	NaN	NaN	NaN	1.69647	48.4375	3.62304	40.4958	2.14183	19.4225	2.31655	16.5655	0.78226	87.9632	1.66287	5.28076	1.56243	11.8576
IPI00792612;IPI00556316;IPI00647147	250;221;105	IPI00792612	IPI00792612	>IPI:IPI00792612.1|TREMBL:B3KU85|ENSEMBL:ENSP00000381184|REFSEQ:NP_001070884 Tax_Id=9606 Gene_Symbol=TMEM231 transmembrane protein 231 isoform 1;>IPI:IPI00556316.2|SWISS-PROT:Q9H6L2|TREMBL:Q6P450|ENSEMBL:ENSP00000258173|REFSEQ:NP_001070886|H-INV:HIT0002611	1	N	YDYDLTHIVAAYQERNVTTVLNDPNPIWLVG	0.000149024	175.26	175.26	_N(de)VTTVLNDPNPIWLVGR_	2	955.013	0.92494	0.043015	17.2724	NaN	NaN	NaN	NaN	NaN	NaN	NaN	NaN	NaN	NaN	NaN	NaN	NaN	NaN	NaN	NaN
IPI00472151;IPI00742968;IPI00816779;IPI01018990	110;110;110;110	IPI00472151	IPI00472151	>IPI:IPI00472151.1|SWISS-PROT:P30447|TREMBL:A6YT90;A8YQE6;B1PKY3;B6ETN7;C0KLT0;C5IWY3;C5IWY4;C5IWY5;C9EIW0;D5H3U8;D5H3U9;D5H3V3;D9UAY1;D9UB08;E5FQ47;F6IQZ2;F6IQZ3;F6IQZ4;F6IQZ5;F6IQZ6;F6IQZ7;F6IQZ8;F6IQZ9;F6IR00;F6IR01;F6IR02;F6IR03;F6IR04;F6IR05;F6IR06;F6	1	N	SQTDRENLRIALRYYNQSEAGSHTLQMMFGC	1.15175e-23	198.14	175.33	_YYN(de)QSEAGSHTLQM(ox)M(ox)FGCDVGSDGR_	3	948.383	-0.051034	0.384062	10.4407	NaN	NaN	NaN	NaN	1.89103	4.42352	NaN	NaN	NaN	NaN	NaN	NaN	2.77764	8.41234	2.21789	12.935
IPI00748567;IPI00007207;IPI00446007;IPI00640162;IPI00641668	163;161;119;161;161	IPI00748567	IPI00748567	>IPI:IPI00748567.2|TREMBL:E7EUT7;Q6ZUY8|ENSEMBL:ENSP00000392037 Tax_Id=9606 Gene_Symbol=LIPA Uncharacterized protein;>IPI:IPI00007207.2|SWISS-PROT:P38571-1|TREMBL:A8K2H6;B3KRG8|ENSEMBL:ENSP00000337354;ENSP00000360894;ENSP00000413019;ENSP00000438127|REFSEQ:	1	N	EMAKYDLPASINFILNKTGQEQVYYVGHSQG	8.38904e-08	229.75	175.48	_YDLPASINFILN(de)K_	2	754.903	0.51626	0.19031	12.9504	0.113521	18.0963	0.166351	9.00752	0.0992361	9.39328	0.12645	2.48248	0.333752	25.1397	0.599921	21.1321	0.145941	28.1207	0.146123	20.8424
IPI00031620	295	IPI00031620	IPI00031620	>IPI:IPI00031620.2|SWISS-PROT:P32942|TREMBL:B2R736;Q5NKU1|ENSEMBL:ENSP00000160262|REFSEQ:NP_002153|H-INV:HIT000323062 Tax_Id=9606 Gene_Symbol=ICAM3 Intercellular adhesion molecule 3	1	N	ATARADQEGAREIVCNVTLGGERREARENLT	0.000128587	175.74	175.74	_EIVCN(de)VTLGGER_	2	674.332	0.87022	NaN	NaN	NaN	NaN	0.266871	12.9018	0.359474	5.2096	0.0881561	7.51154	0.169893	11.4898	0.235057	8.67885	0.142263	4.52612	0.115385	0.887901
IPI00470535;IPI00978064;IPI01015859;IPI00953206;IPI00953650;IPI00953262;IPI00976327	136;136;136;136;136;136;136	IPI00470535	IPI00470535	>IPI:IPI00470535.2|TREMBL:F8WC36;Q9UIU0|ENSEMBL:ENSP00000284088 Tax_Id=9606 Gene_Symbol=CACNA2D1 Uncharacterized protein;>IPI:IPI00978064.1|SWISS-PROT:P54289-1|ENSEMBL:ENSP00000348589 Tax_Id=9606 Gene_Symbol=CACNA2D1 Isoform 1 of Voltage-dependent calcium	1	N	EVVYYNAKDDLDPEKNDSEPGSQRIKPVFIE	0.000802349	176.29	176.29	_DDLDPEKN(de)DSEPGSQR_	2	901.887	0.020936	0.0699404	7.68688	0.0153924	15.1605	0.263281	3.13963	0.152277	14.5733	0.0450834	4.62304	0.047553	21.5725	0.0299713	10.213	0.0229383	26.118	0.0287671	20.8964
IPI00021440;IPI00930226;IPI01011344;IPI01018925	12;12;12;12	IPI00021440	IPI00021440	>IPI:IPI00021440.1|SWISS-PROT:P63261|ENSEMBL:ENSP00000331514|REFSEQ:NP_001186883;NP_001605|H-INV:HIT000274927 Tax_Id=9606 Gene_Symbol=ACTG1 Actin, cytoplasmic 2;>IPI:IPI00930226.1|TREMBL:B4E3A4 Tax_Id=9606 Gene_Symbol=ACTG1 cDNA FLJ57283, highly similar to	1	N	____MEEEIAALVIDNGSGMCKAGFAGDDAP	3.4947e-07	201.57	176.33	_(ac)EEEIAALVIDN(de)GSGM(ox)CK_	2	947.924	-0.25781	0.28927	27.7299	NaN	NaN	NaN	NaN	NaN	NaN	NaN	NaN	NaN	NaN	NaN	NaN	NaN	NaN	NaN	NaN
IPI00043598	154	IPI00043598	IPI00043598	>IPI:IPI00043598.2|SWISS-PROT:Q70UQ0-4|ENSEMBL:ENSP00000299157|REFSEQ:NP_710154 Tax_Id=9606 Gene_Symbol=IKBIP Isoform 4 of Inhibitor of nuclear factor kappa-B kinase-interacting protein	1	N	EVLTQRMQSLNEKFQNITDFWKRSLEEMNIN	0.00026729	176.38	176.38	_FQN(de)ITDFWK_	2	600.29	0.44681	0.955198	6.08473	2.08844	5.85773	0.274943	16.758	0.258966	15.5067	0.333482	2.66912	0.588233	2.73956	0.524302	6.53355	0.335986	8.89369	0.389359	2.83375
IPI00026646;IPI00943111	125;125	IPI00026646	IPI00026646	>IPI:IPI00026646.1|SWISS-PROT:P55899|ENSEMBL:ENSP00000221466;ENSP00000410798|REFSEQ:NP_001129491;NP_004098|H-INV:HIT000306007 Tax_Id=9606 Gene_Symbol=FCGRT IgG receptor FcRn large subunit p51 (Fragment);>IPI:IPI00943111.1|ENSEMBL:ENSP00000402665 Tax_Id=960	1	N	PYTLQGLLGCELGPDNTSVPTAKFALNGEEF	4.03505e-23	197.4	176.65	_GPYTLQGLLGCELGPDN(de)TSVPTAK_	2	1245.12	-0.057967	0.143747	19.2971	NaN	NaN	NaN	NaN	NaN	NaN	NaN	NaN	NaN	NaN	NaN	NaN	NaN	NaN	NaN	NaN
IPI00908404;IPI00012102;IPI01011079;IPI00979679;IPI01010051;IPI01010523	394;362;342;306;299;182	IPI00908404	IPI00908404	>IPI:IPI00908404.2|TREMBL:B4E284;F6S8M0|ENSEMBL:ENSP00000438497|VEGA:OTTHUMP00000239532 Tax_Id=9606 Gene_Symbol=GNS cDNA FLJ51188, highly similar to N-acetylglucosamine-6-sulfatase;>IPI:IPI00012102.1|SWISS-PROT:P15586|TREMBL:A8K6V6|ENSEMBL:ENSP00000258145|	1	N	DIKVPLLVRGPGIKPNQTSKMLVANIDLGPT	0.000110295	176.95	176.95	_GPGIKPN(de)QTSK_	2	564.306	0.29334	0.653861	52.7513	0.431786	25.1154	1.62095	6.18381	1.46544	6.33713	0.488409	6.56562	0.429895	21.1105	0.399364	2.45021	0.622969	31.3168	0.444629	22.1766
IPI00217561;IPI00217562;IPI00549336;IPI00217563;IPI00293305	669;669;669;669;669	IPI00217561	IPI00217561	>IPI:IPI00217561.2|SWISS-PROT:P05556-3|ENSEMBL:ENSP00000364094 Tax_Id=9606 Gene_Symbol=ITGB1 Isoform Beta-1C of Integrin beta-1;>IPI:IPI00217562.5|SWISS-PROT:P05556-4 Tax_Id=9606 Gene_Symbol=ITGB1 Isoform Beta-1C-2 of Integrin beta-1;>IPI:IPI00549336.2|SWI	1	N	KGEKKDTCTQECSYFNITKVESRDKLPQPVQ	1.16444e-26	280.97	177.63	_KDTCTQECSYFN(de)ITK_	3	632.61	0.10192	9.33536	1.33069	1.25093	7.66103	1.34366	14.1297	1.11553	17.3613	0.456734	11.6842	0.919694	14.5625	2.30087	8.22289	3.47973	23.8623	1.61064	11.7806
IPI00288894;IPI00029606	594;594	IPI00288894	IPI00288894	>IPI:IPI00288894.1|SWISS-PROT:P78536-1|TREMBL:B2RNB2;Q53RS1|ENSEMBL:ENSP00000309968|REFSEQ:NP_003174|H-INV:HIT000221077|VEGA:OTTHUMP00000115493 Tax_Id=9606 Gene_Symbol=ADAM17 Isoform A of Disintegrin and metalloproteinase domain-containing protein 17;>IPI:	1	N	IPFCEREQQLESCACNETDNSCKVCCRDLSG	1.82293e-93	347.06	178	_EQQLESCACN(de)ETDNSCK_	2	1037.39	0.47243	0.0987538	8.16003	NaN	NaN	0.0698949	10.7748	0.0366962	4.04434	NaN	NaN	0.0186505	6.28294	0.0526445	13.5356	0.118408	12.0171	0.0447379	20.2692
IPI00015135	290	IPI00015135	IPI00015135	>IPI:IPI00015135.1|SWISS-PROT:O43909|ENSEMBL:ENSP00000220562|REFSEQ:NP_001431|H-INV:HIT000000236|VEGA:OTTHUMP00000128339 Tax_Id=9606 Gene_Symbol=EXTL3 Exostosin-like 3	1	N	IINLSRKSDTQNLLYNVSTGRAMVAQSTFYT	0.000942276	178.03	178.03	_KSDTQNLLYN(de)VSTGR_	2	848.929	0.45898	0.099211	0	0.0268431	17.7584	0.303063	31.3702	0.173511	35.5192	0.287413	16.123	0.320351	21.4452	0.356896	11.9253	0.25287	10.0583	0.315113	12.0315
IPI00425902;IPI00975664;IPI00976812	107;88;88	IPI00425902	IPI00425902	>IPI:IPI00425902.4|SWISS-PROT:P43308|TREMBL:B4DUJ9|ENSEMBL:ENSP00000295702;ENSP00000434306|REFSEQ:NP_003136|H-INV:HIT000323428|VEGA:OTTHUMP00000018845;OTTHUMP00000234682 Tax_Id=9606 Gene_Symbol=SSR2 cDNA FLJ56303, highly similar to Translocon-associated pr	1	N	SGMLNVKWDRIAPASNVSHTVVLRPLKAGYF	3.04281e-06	198.95	178.14	_IAPASN(de)VSHTVVLRPLK_	2	902.028	0.54992	4.97902	6.04725	9.25456	12.0798	8.21593	6.91546	11.0665	32.1144	7.34519	10.7921	7.34532	9.01743	8.54941	10.2653	7.26384	13.8043	7.11182	9.27685
IPI00425902;IPI00975664	123;104	IPI00425902	IPI00425902	>IPI:IPI00425902.4|SWISS-PROT:P43308|TREMBL:B4DUJ9|ENSEMBL:ENSP00000295702;ENSP00000434306|REFSEQ:NP_003136|H-INV:HIT000323428|VEGA:OTTHUMP00000018845;OTTHUMP00000234682 Tax_Id=9606 Gene_Symbol=SSR2 cDNA FLJ56303, highly similar to Translocon-associated pr	1	N	VSHTVVLRPLKAGYFNFTSATITYLAQEDGP	1.10965e-46	178.44	178.44	_AGYFN(de)FTSATITYLAQEDGPVVIGSTSAPGQGGILAQR_	3	1286.98	0.0017516	NaN	NaN	2.76497	2.98046	0.227983	83.3543	NaN	NaN	1.76856	10.9665	0.0782053	51.3466	0.0205574	19.7396	0.0130393	0	0.0288376	62.439
IPI00640525;IPI00641157;IPI00021794	351;334;333	IPI00640525	IPI00640525	>IPI:IPI00640525.2|TREMBL:Q59EV6|ENSEMBL:ENSP00000361562|REFSEQ:NP_000299|VEGA:OTTHUMP00000031778 Tax_Id=9606 Gene_Symbol=CTSA lysosomal protective protein isoform a precursor;>IPI:IPI00641157.2|TREMBL:B4E324;Q5JZH0|ENSEMBL:ENSP00000346952;ENSP00000408533|	1	N	LLRSGDKVRMDPPCTNTTAASTYLNNPYVRK	3.15644e-20	244.01	178.56	_M(ox)DPPCTN(de)TTAASTYLNNPYVR_	2	1202.03	-0.57415	1.30352	5.41979	1.35762	5.20714	1.80094	4.93252	1.50508	6.5793	1.16354	8.54238	1.50166	4.2859	1.67947	6.25739	1.89637	4.11775	1.82791	10.043
IPI00744685;IPI00927683;IPI00218413;IPI00926737	121;121;119;99	IPI00744685	IPI00744685	>IPI:IPI00744685.3|TREMBL:A6NHF2|ENSEMBL:ENSP00000400995|VEGA:OTTHUMP00000209135 Tax_Id=9606 Gene_Symbol=BTD cDNA FLJ59679, highly similar to Biotinidase;>IPI:IPI00927683.1|TREMBL:B4DLJ9|ENSEMBL:ENSP00000388212|VEGA:OTTHUMP00000209134 Tax_Id=9606 Gene_Symb	1	N	DVQIIVFPEDGIHGFNFTRTSIYPFLDFMPS	4.0962e-19	248.46	179.87	_DVQIIVFPEDGIHGFN(de)FTR_	2	1103.05	-0.26755	NaN	NaN	0.171695	11.5181	0.360423	23.6246	0.030039	63.5467	0.506223	13.0051	0.427909	24.1641	0.264344	31.764	0.224649	2.23148	0.417817	41.4798
IPI00743104	532	IPI00743104	IPI00743104	>IPI:IPI00743104.2|SWISS-PROT:P56199|TREMBL:B4DTY8|ENSEMBL:ENSP00000282588|REFSEQ:NP_852478|VEGA:OTTHUMP00000161814 Tax_Id=9606 Gene_Symbol=ITGA1 Integrin alpha-1	1	N	GTEKEEQGKVYVYALNQTRFEYQMSLEPIKQ	3.29278e-07	198.25	180.07	_VYVYALN(de)QTR_	2	614.322	0.65064	0.037657	14.4048	0.340526	5.8298	0.0668579	3.16956	0.0775887	7.8981	0.0970092	16.115	0.0847973	17.4008	0.0658131	10.8046	0.0471782	8.2067	0.048121	6.74738
IPI00002802	81	IPI00002802	IPI00002802	>IPI:IPI00002802.1|SWISS-PROT:P28300|TREMBL:D0PNI2;Q96PQ9|ENSEMBL:ENSP00000231004|REFSEQ:NP_002308|H-INV:HIT000063475|VEGA:OTTHUMP00000159161 Tax_Id=9606 Gene_Symbol=LOX Protein-lysine 6-oxidase	1	N	PQRRRDPGAAVPGAANASAQQPRTPILLIRD	1.12431e-09	217.91	180.1	_RDPGAAVPGAAN(de)ASAQQPR_	3	612.31	-0.60844	1.85146	6.99744	2.78253	5.92325	NaN	NaN	NaN	NaN	NaN	NaN	NaN	NaN	NaN	NaN	NaN	NaN	NaN	NaN
IPI00013079;IPI00893443	794;120	IPI00013079	IPI00013079	>IPI:IPI00013079.2|SWISS-PROT:Q9Y6C2|ENSEMBL:ENSP00000369677|REFSEQ:NP_008977|H-INV:HIT000068141|VEGA:OTTHUMP00000122584 Tax_Id=9606 Gene_Symbol=EMILIN1 EMILIN-1;>IPI:IPI00893443.1|TREMBL:Q96IH6|ENSEMBL:ENSP00000411201;ENSP00000443930|VEGA:OTTHUMP000002009	1	N	LVGGQAGLGRRLGALNSSLQLLEDRLHQLSL	0.000679368	180.11	180.11	_LGALN(de)SSLQLLEDR_	2	765.412	1.1079	NaN	NaN	0.217999	8.23857	0.0430043	0	NaN	NaN	NaN	NaN	0.038209	0	0.0773341	0	NaN	NaN	0.0386154	19.7131
IPI00031008;IPI00220213;IPI01011141;IPI00220212;IPI01015608;IPI00220211;IPI01014388	1485;1485;1394;1121;1121;1121;139	IPI00031008	IPI00031008	>IPI:IPI00031008.2|SWISS-PROT:P24821-1|TREMBL:Q4LE33|ENSEMBL:ENSP00000265131|REFSEQ:NP_002151|H-INV:HIT000323670|VEGA:OTTHUMP00000022738 Tax_Id=9606 Gene_Symbol=TNC Isoform 1 of Tenascin;>IPI:IPI00220213.2|SWISS-PROT:P24821-4 Tax_Id=9606 Gene_Symbol=TNC Is	1	N	IEIIDSNRLLETVEYNISGAERTAHISGLPP	0.000503923	185.67	181.26	_LLETVEYN(de)ISGAER_	2	797.902	0.57071	0.121013	42.7749	0.85704	42.4127	NaN	NaN	NaN	NaN	NaN	NaN	NaN	NaN	NaN	NaN	0.0447313	33.1827	NaN	NaN
IPI00844090;IPI00552815	1672;209	IPI00844090	IPI00844090	>IPI:IPI00844090.1|SWISS-PROT:P20908|TREMBL:B2ZZ86;Q59EE7;Q96HC0;Q9UML4|ENSEMBL:ENSP00000360882|REFSEQ:NP_000084|H-INV:HIT000102078|VEGA:OTTHUMP00000022513 Tax_Id=9606 Gene_Symbol=COL5A1 Collagen alpha-1(V) chain;>IPI:IPI00552815.4|TREMBL:F2Z359;Q5JR39|ENS	1	N	DPNQGCSRDSFKVYCNFTAGGSTCVFPDKKS	2.85263e-06	181.51	181.51	_VYCN(de)FTAGGSTCVFPDKK_	2	1026.46	0.45804	1.55463	4.56164	NaN	NaN	NaN	NaN	NaN	NaN	NaN	NaN	NaN	NaN	NaN	NaN	NaN	NaN	NaN	NaN
IPI00020557	1763	IPI00020557	IPI00020557	>IPI:IPI00020557.2|SWISS-PROT:Q07954|TREMBL:Q59FG2;Q6LAF4;Q6LBN5|ENSEMBL:ENSP00000243077|REFSEQ:NP_002323|H-INV:HIT000321395 Tax_Id=9606 Gene_Symbol=LRP1 Prolow-density lipoprotein receptor-related protein 1	1	N	AIDFPESKLYWISSGNHTINRCNLDGSGLEV	2.98302e-08	235.31	182.1	_LYWISSGN(de)HTINR_	2	781.392	-0.3899	0.565063	38.1833	1.27562	2.45507	0.339325	47.4083	0.445606	9.78749	0.424673	2.2095	0.851864	8.3988	0.456702	47.8619	0.357585	51.7848	0.372184	50.7197
IPI00009997	204	IPI00009997	IPI00009997	>IPI:IPI00009997.1|SWISS-PROT:O43505|TREMBL:B3KQQ7;B4DEN5|ENSEMBL:ENSP00000309096|REFSEQ:NP_006867|H-INV:HIT000023219|VEGA:OTTHUMP00000235058 Tax_Id=9606 Gene_Symbol=B3GNT1 N-acetyllactosaminide beta-1,3-N-acetylglucosaminyltransferase	1	N	LARVAQPGINYALGTNVSYPNNLLRNLAREG	1.98913e-16	202.39	182.22	_VAQPGINYALGTN(de)VSYPNNLLR_	2	1188.12	0.47752	0.0930133	3.70077	0.0370007	2.61211	0.156581	5.83794	0.137532	4.62687	0.187845	6.54744	0.186249	15.3238	0.19044	13.9499	0.170935	16.4143	0.222697	15.5162
IPI00419916;IPI00956631;IPI00643764	230;175;153	IPI00419916	IPI00419916	>IPI:IPI00419916.4|SWISS-PROT:P05186|TREMBL:B2R6Q2|ENSEMBL:ENSP00000363965;ENSP00000363973;ENSP00000394765|REFSEQ:NP_000469|H-INV:HIT000039191|VEGA:OTTHUMP00000002971;OTTHUMP00000002972 Tax_Id=9606 Gene_Symbol=ALPL Alkaline phosphatase, tissue-nonspecific	1	N	IDVIMGGGRKYMYPKNKTDVEYESDEKARGT	1.91214e-45	295.83	182.89	_N(de)KTDVEYESDEKAR_	3	562.26	-0.45692	NaN	NaN	NaN	NaN	1.03013	31.9193	1.20711	23.2191	1.2501	25.9287	0.686111	15.631	0.71458	6.14669	1.46036	19.6954	1.16778	11.944
IPI00257239;IPI00217345	89;85	IPI00257239	IPI00257239	>IPI:IPI00257239.1|SWISS-PROT:Q9NY97-1|TREMBL:Q54AC1|ENSEMBL:ENSP00000305595;ENSP00000384692|REFSEQ:NP_006568|H-INV:HIT000053281|VEGA:OTTHUMP00000159816;OTTHUMP00000201846 Tax_Id=9606 Gene_Symbol=B3GNT2;B3GNT1 Isoform 1 of UDP-GlcNAc:betaGal beta-1,3-N-ace	1	N	LSMLTNQTGEAGRLSNISHLNYCEPDLRVTS	0.000258089	186.16	183	_LSN(de)ISHLNYCEPDLR_	3	611.293	0.36524	0.0257986	0	NaN	NaN	0.0745652	10.4407	0.0776695	7.23746	0.0334555	14.0759	0.0496526	9.05876	0.0986351	16.8743	0.254615	0.33364	0.12403	16.4316
IPI00028931	112	IPI00028931	IPI00028931	>IPI:IPI00028931.2|SWISS-PROT:Q14126|ENSEMBL:ENSP00000261590|REFSEQ:NP_001934 Tax_Id=9606 Gene_Symbol=DSG2 Desmoglein-2	1	N	PPFGIFVFNKDTGELNVTSILDREETPFFLL	0.00045427	183	183	_DTGELN(de)VTSILDR_	2	717.36	-0.054499	NaN	NaN	NaN	NaN	2.09222	9.0723	2.85141	37.1773	0.708386	64.1548	0.282934	21.5431	0.242791	46.6486	0.349047	46.4438	0.592581	41.1208
IPI00472112;IPI00026569;IPI00472448;IPI00644748;IPI00970871	110;110;110;110;110	IPI00472112	IPI00472112	>IPI:IPI00472112.1|SWISS-PROT:P13746-2|TREMBL:Q5S3G1 Tax_Id=9606 Gene_Symbol=HLA-B;HLA-C;HLA-A;MICA;LOC441528 Isoform 2 of HLA class I histocompatibility antigen, A-11 alpha chain;>IPI:IPI00026569.3|SWISS-PROT:P30443|TREMBL:A7MAP4;B7VF83;B7ZAP7;F6IQR9;F6IQ	1	N	SQTDRVDLGTLRGYYNQSEDGSHTIQIMYGC	1.27586e-32	243.23	183.05	_GYYN(de)QSEDGSHTIQIM(ox)YGCDVGPDGR_	3	979.408	0.58638	0.197298	4.26739	0.629513	17.0064	NaN	NaN	NaN	NaN	NaN	NaN	NaN	NaN	NaN	NaN	NaN	NaN	NaN	NaN
IPI00470529;IPI00940949;IPI00001592;IPI01020806;IPI00979896	235;200;200;101;83	IPI00470529	IPI00470529	>IPI:IPI00470529.4|TREMBL:B4E3D4|ENSEMBL:ENSP00000409199 Tax_Id=9606 Gene_Symbol=GPNMB cDNA FLJ56293, highly similar to Transmembrane glycoprotein NMB;>IPI:IPI00940949.1|SWISS-PROT:Q14956-1|TREMBL:A8K7R3;B2R5R1|ENSEMBL:ENSP00000371420|REFSEQ:NP_001005340|V	1	N	QKLGRCSVRVSVNTANVTLGPQLMEVTVYRR	9.92363e-16	226.72	183.07	_VSVNTAN(de)VTLGPQLM(ox)EVTVYR_	2	1154.6	0.33214	0.651414	52.5936	0.452883	6.70323	NaN	NaN	NaN	NaN	NaN	NaN	NaN	NaN	0.0261688	0	NaN	NaN	NaN	NaN
IPI00004962;IPI00945220	257;229	IPI00004962	IPI00004962	>IPI:IPI00004962.2|SWISS-PROT:O00461|ENSEMBL:ENSP00000417354|REFSEQ:NP_055313|H-INV:HIT000220430|VEGA:OTTHUMP00000213059 Tax_Id=9606 Gene_Symbol=GOLIM4 Golgi integral membrane protein 4;>IPI:IPI00945220.1|TREMBL:F8W785|ENSEMBL:ENSP00000309893|VEGA:OTTHUMP0	1	N	NRIPSLRKPDPAEQQNVTQVAHSPQGYNTAR	2.14321e-22	183.07	183.07	_KPDPAEQQN(de)VTQVAHSPQGYNTAR_	3	879.76	-0.18246	0.0982441	13.3703	0.509165	6.94231	0.0596126	19.8723	NaN	NaN	0.0179442	0	0.0685758	5.97475	0.0586983	20.0969	NaN	NaN	NaN	NaN
IPI00030431;IPI00071177;IPI00871735;IPI00219619;IPI00979310	184;184;184;184;16	IPI00030431	IPI00030431	>IPI:IPI00030431.1|SWISS-PROT:Q9H6X2-1|TREMBL:E7EVM9|ENSEMBL:ENSP00000301945|REFSEQ:NP_115584|H-INV:HIT000076038|VEGA:OTTHUMP00000159975 Tax_Id=9606 Gene_Symbol=ANTXR1 Isoform 1 of Anthrax toxin receptor 1;>IPI:IPI00071177.1|SWISS-PROT:Q9H6X2-2|ENSEMBL:ENS	1	N	RDLGAIVYCVGVKDFNETQLARIADSKDHVF	3.27894e-05	183.67	183.67	_DFN(de)ETQLAR_	2	547.759	0.50934	0.216995	9.23134	0.225152	12.0148	0.195794	17.2202	0.193553	14.4645	0.114117	5.20997	0.126676	14.98	0.117126	11.3042	0.170245	10.1434	0.146339	4.7327
IPI00642798;IPI00978985	452;350	IPI00642798	IPI00642798	>IPI:IPI00642798.1|SWISS-PROT:Q92791|ENSEMBL:ENSP00000347649;ENSP00000377505|REFSEQ:NP_006446|H-INV:HIT000012699|VEGA:OTTHUMP00000164758 Tax_Id=9606 Gene_Symbol=LEPREL4 Synaptonemal complex protein SC65;>IPI:IPI00978985.1|TREMBL:B4DVZ5|ENSEMBL:ENSP00000435	1	N	EEEDFQPREEAMLYHNQTAELRELLEFTHMY	9.87708e-18	255.45	184.21	_EEAM(ox)LYHN(de)QTAELR_	2	861.394	0.066232	0.945443	7.12847	2.14144	4.48789	0.700009	12.6227	0.764683	10.6402	0.642482	6.07074	0.605267	9.45807	0.623283	11.5622	0.533705	10.3741	0.505326	20.7326
IPI00893004;IPI00892868;IPI00745649;IPI00472035;IPI00942050	110;110;110;110;110	IPI00893004	IPI00893004	>IPI:IPI00893004.1|TREMBL:B0S7Z6|ENSEMBL:ENSP00000390282|VEGA:OTTHUMP00000193712 Tax_Id=9606 Gene_Symbol=HLA-B;HLA-C;HLA-A;MICA;LOC441528 Uncharacterized protein;>IPI:IPI00892868.1|TREMBL:B0S7Z5|ENSEMBL:ENSP00000388708|VEGA:OTTHUMP00000193711 Tax_Id=9606 G	1	N	AQTDRVSLRNLRGYYNQSEAGSHTLQWMYGC	8.01271e-24	185.61	184.35	_GYYN(de)QSEAGSHTLQWM(ox)YGCDLGPDGR_	3	993.748	-0.26928	NaN	NaN	NaN	NaN	NaN	NaN	NaN	NaN	NaN	NaN	0.2005	0	0.421338	10.5882	NaN	NaN	NaN	NaN
IPI01009937;IPI00013746;IPI00645959	282;315;260	IPI01009937	IPI01009937	>IPI:IPI01009937.2|TREMBL:F5GY47|ENSEMBL:ENSP00000440290 Tax_Id=9606 Gene_Symbol=SERINC3 Uncharacterized protein;>IPI:IPI00013746.2|SWISS-PROT:Q13530|TREMBL:B4DHI5;Q53GK8|ENSEMBL:ENSP00000255175;ENSP00000340243|REFSEQ:NP_006802;NP_945179|H-INV:HIT000069727	1	N	MSFITRITAPTLAPGNSTAVVPTPTPPSKSG	5.37433e-18	217.17	184.56	_ITAPTLAPGN(de)STAVVPTPTPPSK_	2	1109.6	0.23871	NaN	NaN	0.144972	14.7847	NaN	NaN	NaN	NaN	NaN	NaN	NaN	NaN	NaN	NaN	NaN	NaN	NaN	NaN
IPI00221224	265	IPI00221224	IPI00221224	>IPI:IPI00221224.6|SWISS-PROT:P15144|TREMBL:B4DP01;B4DP96;B4DPH5;B4DV63;Q59E93;Q71E46;Q8IVL7|ENSEMBL:ENSP00000300060|REFSEQ:NP_001141|H-INV:HIT000194832|VEGA:OTTHUMP00000194690 Tax_Id=9606 Gene_Symbol=ANPEP Aminopeptidase N	1	N	LPKGPSTPLPEDPNWNVTEFHTTPKMSTYLL	1.06072e-17	219.06	184.6	_GPSTPLPEDPNWN(de)VTEFHTTPK_	3	822.392	0.91572	3.63177	10.5246	3.61965	5.45627	NaN	NaN	0.029449	0	NaN	NaN	NaN	NaN	NaN	NaN	NaN	NaN	0.0171515	0
IPI00002252;IPI00744995;IPI00217167	279;252;222	IPI00002252	IPI00002252	>IPI:IPI00002252.2|SWISS-PROT:P34810-1|ENSEMBL:ENSP00000250092|REFSEQ:NP_001242|VEGA:OTTHUMP00000135285 Tax_Id=9606 Gene_Symbol=CD68 Isoform Long of Macrosialin;>IPI:IPI00744995.2|TREMBL:B4DNT7;B4DVT4|REFSEQ:NP_001035148 Tax_Id=9606 Gene_Symbol=CD68 macros	1	N	LRDLQAPLGQSFSCSNSSIILSPAVHLDLLS	1.42755e-35	184.76	184.76	_DLQAPLGQSFSCSN(de)SSIILSPAVHLDLLSLR_	3	1113.91	0.28471	NaN	NaN	0.541721	6.18235	NaN	NaN	NaN	NaN	NaN	NaN	NaN	NaN	NaN	NaN	NaN	NaN	NaN	NaN
IPI00382432;IPI00735667;IPI01020942	179;179;57	IPI00382432	IPI00382432	>IPI:IPI00382432.1|SWISS-PROT:Q3T906-1|TREMBL:Q68CM9;Q9NPW9;Q9NV34|ENSEMBL:ENSP00000299314|REFSEQ:NP_077288|H-INV:HIT000331461 Tax_Id=9606 Gene_Symbol=GNPTAB Isoform 1 of N-acetylglucosamine-1-phosphotransferase subunits alpha/beta;>IPI:IPI00735667.1|SWISS	1	N	ASDIFNVAKPKNPSTNVSVVVFDSTKDVEDA	0.000275029	184.99	184.99	_NPSTN(de)VSVVVFDSTK_	2	797.902	-0.22031	0.0238813	0	0.0430974	0.267069	0.171826	20.5437	0.175767	6.54271	0.292899	10.9187	0.914982	34.7684	0.494094	28.6717	0.29461	38.008	0.693188	19.895
IPI00216172;IPI00009030;IPI00739827;IPI00980890	101;101;101;54	IPI00216172	IPI00216172	>IPI:IPI00216172.2|TREMBL:Q6Q3G8|ENSEMBL:ENSP00000408411|REFSEQ:NP_001116078|VEGA:OTTHUMP00000226572 Tax_Id=9606 Gene_Symbol=LAMP2 lysosome-associated membrane glycoprotein 2 isoform C precursor;>IPI:IPI00009030.1|SWISS-PROT:P13473-1|ENSEMBL:ENSP0000020063	1	N	PKIAVQFGPGFSWIANFTKAASTYSIDSVSF	3.04932e-96	304.59	185.33	_IAVQFGPGFSWIAN(de)FTK_	2	942.488	0.70865	0.509131	62.2686	2.37449	16.8083	0.13634	10.9765	NaN	NaN	0.848995	30.8204	0.250031	20.5301	0.309268	31.0585	0.0236936	43.1475	0.259439	14.416
IPI00027078;IPI00979354;IPI00921861	955;708;708	IPI00027078	IPI00027078	>IPI:IPI00027078.3|SWISS-PROT:O75976|TREMBL:B7Z7T9;B7ZAU4|ENSEMBL:ENSP00000225719|REFSEQ:NP_001295|H-INV:HIT000053657|VEGA:OTTHUMP00000163684 Tax_Id=9606 Gene_Symbol=CPD Carboxypeptidase D;>IPI:IPI00979354.1|TREMBL:F5GZH6|ENSEMBL:ENSP00000444443|REFSEQ:NP_	1	N	SEFLRGLVMNYPHITNLTNLGQSTEYRHIWS	4.58862e-16	186.06	186.06	_GLVM(ox)NYPHITN(de)LTNLGQSTEYR_	2	1269.62	0.43805	0.148763	3.76206	0.636572	3.28944	1.01305	10.0077	1.74005	44.1249	1.74578	31.1526	2.28125	26.5073	1.75191	13.0882	0.937748	5.74155	1.82963	36.7804
IPI00221393;IPI00005068;IPI00642657	135;135;135	IPI00221393	IPI00221393	>IPI:IPI00221393.1|SWISS-PROT:Q8WWI5-1|TREMBL:B3KMS7|ENSEMBL:ENSP00000363852;ENSP00000433072|REFSEQ:NP_536856|H-INV:HIT000053358|VEGA:OTTHUMP00000021837;OTTHUMP00000021838 Tax_Id=9606 Gene_Symbol=SLC44A1 Isoform 1 of Choline transporter-like protein 1;>IPI	1	N	QELKTLSDVQKFAEINGSALCSYNLKPSEYT	3.25624e-22	186.15	186.15	_FAEIN(de)GSALCSYNLKPSEYTTSPK_	3	893.427	0.63147	0.117693	11.4257	0.11952	7.05838	0.465467	14.583	0.375757	11.0737	0.329962	18.6252	0.154071	11.3225	0.359511	8.7012	0.780918	5.5099	0.613721	10.5722
IPI00301459;IPI00910263;IPI00908305	289;195;89	IPI00301459	IPI00301459	>IPI:IPI00301459.2|SWISS-PROT:Q8NCC3|ENSEMBL:ENSP00000219345|REFSEQ:NP_036452|H-INV:HIT000260515|VEGA:OTTHUMP00000174859 Tax_Id=9606 Gene_Symbol=PLA2G15 Group XV phospholipase A2;>IPI:IPI00910263.1|TREMBL:B4DUD1|ENSEMBL:ENSP00000394197 Tax_Id=9606 Gene_Sym	1	N	YTWSPEKVFVQTPTINYTLRDYRKFFQDIGF	8.26175e-06	220.53	186.16	_VFVQTPTIN(de)YTLR_	2	776.922	0.8408	0.675611	30.4086	0.939656	34.105	0.541088	9.47071	0.759957	24.9314	0.880578	34.6292	0.895184	20.3732	0.75888	15.2834	0.597972	26.5084	0.789165	10.8007
IPI00020557	446	IPI00020557	IPI00020557	>IPI:IPI00020557.2|SWISS-PROT:Q07954|TREMBL:Q59FG2;Q6LAF4;Q6LBN5|ENSEMBL:ENSP00000243077|REFSEQ:NP_002323|H-INV:HIT000321395 Tax_Id=9606 Gene_Symbol=LRP1 Prolow-density lipoprotein receptor-related protein 1	1	N	ANAQQKTSVIRVNRFNSTEYQVVTRVDKGGA	1.44525e-06	220.85	186.17	_FN(de)STEYQVVTR_	2	672.825	-0.21869	1.01968	25.3073	2.50311	25.3044	1.2266	22.0645	1.5527	28.3256	1.26923	23.9369	2.1305	15.8782	1.4305	15.745	1.23375	3.77722	1.24727	6.89611
IPI00382432	699	IPI00382432	IPI00382432	>IPI:IPI00382432.1|SWISS-PROT:Q3T906-1|TREMBL:Q68CM9;Q9NPW9;Q9NV34|ENSEMBL:ENSP00000299314|REFSEQ:NP_077288|H-INV:HIT000331461 Tax_Id=9606 Gene_Symbol=GNPTAB Isoform 1 of N-acetylglucosamine-1-phosphotransferase subunits alpha/beta	1	N	NSTRRAQEEVKIPLVNISLLPKDAQLSLNTL	1.15369e-07	220.6	186.81	_IPLVN(de)ISLLPK_	2	604.387	0.65175	0.225269	24.323	0.0828621	11.4825	0.334457	27.6376	0.464915	27.7188	0.407494	12.0959	0.700306	14.9316	0.87919	47.7616	0.535555	31.5325	0.545952	14.7512
IPI00018274;IPI00915452;IPI00221347;IPI00943104;IPI00221348;IPI00924546;IPI01011440;IPI01013089;IPI00221346	352;299;352;352;352;307;146;146;352	IPI00018274	IPI00018274	>IPI:IPI00018274.1|SWISS-PROT:P00533-1|TREMBL:A8K2T7;A9CB80;B7Z2I3;E7BSV0;F2YGG7;Q2TTR7|ENSEMBL:ENSP00000275493|REFSEQ:NP_005219|VEGA:OTTHUMP00000159661 Tax_Id=9606 Gene_Symbol=EGFR Isoform 1 of Epidermal growth factor receptor;>IPI:IPI00915452.4|TREMBL:E9	1	N	CNGIGIGEFKDSLSINATNIKHFKNCTSISG	4.87979e-06	188.06	188.06	_DSLSIN(de)ATNIK_	2	588.809	-0.027769	0.263757	4.98006	1.16243	7.30602	0.134437	7.20194	0.13949	12.6565	0.0573293	3.66088	0.0848262	17.0828	0.0403471	6.50075	0.0599537	4.83042	0.0485736	8.61487
IPI00306853	420	IPI00306853	IPI00306853	>IPI:IPI00306853.2|SWISS-PROT:Q7LGC8|ENSEMBL:ENSP00000362207|REFSEQ:NP_004264|H-INV:HIT000058536|VEGA:OTTHUMP00000019779 Tax_Id=9606 Gene_Symbol=CHST3 Carbohydrate sulfotransferase 3	1	N	TQAAHDGSGIYSTQKNSSEQFEKWRFSMPFK	2.91248e-22	188.44	188.44	_NTQAAHDGSGIYSTQKN(de)SSEQFEK_	3	876.732	-0.13743	0.0439224	19.1395	0.0768621	18.1054	NaN	NaN	NaN	NaN	NaN	NaN	NaN	NaN	NaN	NaN	NaN	NaN	NaN	NaN
IPI00031411;IPI00940698	3718;3716	IPI00031411	IPI00031411	>IPI:IPI00031411.4|ENSEMBL:ENSP00000260147 Tax_Id=9606 Gene_Symbol=FAT1 506 kDa protein;>IPI:IPI00940698.4|SWISS-PROT:Q14517|TREMBL:Q9UEJ6|ENSEMBL:ENSP00000406229|REFSEQ:NP_005236|H-INV:HIT000324276|VEGA:OTTHUMP00000218016 Tax_Id=9606 Gene_Symbol=FAT1 Prot	1	N	PGSAQISTKQLLHKINSSVTDIEEIIGVRIL	2.0149e-05	209.6	188.59	_IN(de)SSVTDIEEIIGVR_	2	823.436	0.90689	0.0978062	64.7229	0.0981881	5.17209	0.11622	7.01938	0.139423	29.7556	0.10603	2.00556	0.128156	18.7517	0.116459	8.21616	0.243955	34.9269	0.511324	43.6845
IPI00922428;IPI00182126;IPI01012360;IPI00979983	227;174;36;107	IPI00922428	IPI00922428	>IPI:IPI00922428.1|TREMBL:B7Z6H3|ENSEMBL:ENSP00000439250 Tax_Id=9606 Gene_Symbol=FKBP9 cDNA FLJ51089, highly similar to FK506-binding protein 9;>IPI:IPI00182126.3|SWISS-PROT:O95302|TREMBL:B3KQQ0|ENSEMBL:ENSP00000242209|REFSEQ:NP_009201|H-INV:HIT000048470|V	1	N	CPRTIQVSDFVRYHYNGTFLDGTLFDSSHNR	7.721e-117	365.07	188.71	_YHYN(de)GTFLDGTLFDSSHNR_	3	749.003	0.53319	3.23345	3.04396	5.66369	4.64559	0.137833	5.91208	0.161925	38.0166	0.310712	6.56088	0.326014	8.39517	0.266142	3.07468	0.277935	7.82368	0.376611	3.66439
IPI00414909	124	IPI00414909	IPI00414909	>IPI:IPI00414909.1|SWISS-PROT:P17050|ENSEMBL:ENSP00000379680;ENSP00000384603;ENSP00000385283|REFSEQ:NP_000253|H-INV:HIT000289958|VEGA:OTTHUMP00000199655;OTTHUMP00000199656;OTTHUMP00000199657 Tax_Id=9606 Gene_Symbol=NAGA Alpha-N-acetylgalactosaminidase	1	N	VHSLGLKLGIYADMGNFTCMGYPGTTLDKVV	5.23159e-21	235.98	189.07	_LGIYADM(ox)GN(de)FTCM(ox)GYPGTTLDK_	2	1229.53	0.039472	0.114589	12.7089	0.0228066	0	0.210636	11.5941	0.229356	6.06243	0.115555	23.9364	0.194104	9.08621	0.219749	2.5001	0.351524	10.2146	0.261549	8.8949
IPI00020557	3788	IPI00020557	IPI00020557	>IPI:IPI00020557.2|SWISS-PROT:Q07954|TREMBL:Q59FG2;Q6LAF4;Q6LBN5|ENSEMBL:ENSP00000243077|REFSEQ:NP_002323|H-INV:HIT000321395 Tax_Id=9606 Gene_Symbol=LRP1 Prolow-density lipoprotein receptor-related protein 1	1	N	EEDCSIDPKLTSCATNASICGDEARCVRTEK	2.62536e-08	224.67	189.81	_LTSCATN(de)ASICGDEAR_	2	863.872	0.57289	1.24021	5.58191	NaN	NaN	0.420284	6.03973	0.334679	13.9558	NaN	NaN	NaN	NaN	NaN	NaN	0.708432	6.16958	0.325676	16.5396
IPI00023673;IPI01010990;IPI00908762	69;69;69	IPI00023673	IPI00023673	>IPI:IPI00023673.1|SWISS-PROT:Q08380|ENSEMBL:ENSP00000262776|REFSEQ:NP_005558|H-INV:HIT000192184 Tax_Id=9606 Gene_Symbol=LGALS3BP Galectin-3-binding protein;>IPI:IPI01010990.1|TREMBL:B4DVE1;B4DWA8|ENSEMBL:ENSP00000438601 Tax_Id=9606 Gene_Symbol=LGALS3BP cD	1	N	DLTDASVVCRALGFENATQALGRAAFGQGSG	5.61532e-08	232.6	190.1	_ALGFEN(de)ATQALGR_	2	674.846	0.39848	2.32214	37.5868	0.59791	4.42892	2.33114	13.9456	2.34055	28.5529	2.72596	13.2789	1.12444	6.52046	1.68821	8.77929	4.62894	10.3129	3.78688	4.09019
IPI00413732;IPI00465432;IPI00941810;IPI00329352;IPI00333985;IPI00872411;IPI01009730;IPI01012164;IPI01013036	369;369;369;369;369;369;202;202;202	IPI00413732	IPI00413732	>IPI:IPI00413732.3|ENSEMBL:ENSP00000263012 Tax_Id=9606 Gene_Symbol=NOMO3;NOMO1 139 kDa protein;>IPI:IPI00465432.3|SWISS-PROT:Q5JPE7-1|ENSEMBL:ENSP00000370883|REFSEQ:NP_001004060|H-INV:HIT000027767 Tax_Id=9606 Gene_Symbol=NOMO2 Isoform 1 of Nodal modulator	1	N	QIKVKTKADGSFRLENITTGTYTIHAQKEHL	0.000199133	190.24	190.24	_LEN(de)ITTGTYTIHAQK_	2	845.936	0.29943	0.101746	6.79354	0.276081	3.74779	0.520768	5.67544	0.660996	13.3906	0.521072	3.19288	0.90947	11.1357	0.709716	6.5686	0.471939	16.6827	0.611559	16.7683
IPI00019146;IPI00607658	201;201	IPI00019146	IPI00019146	>IPI:IPI00019146.6|SWISS-PROT:P78310-1|ENSEMBL:ENSP00000284878|REFSEQ:NP_001329|H-INV:HIT000031695|VEGA:OTTHUMP00000083232 Tax_Id=9606 Gene_Symbol=CXADR Isoform 1 of Coxsackievirus and adenovirus receptor;>IPI:IPI00607658.1|SWISS-PROT:P78310-2|TREMBL:B7WPI	1	N	TSWLAEMTSSVISVKNASSEYSGTYSCTVRN	7.8473e-06	218.12	190.82	_N(de)ASSEYSGTYSCTVR_	2	841.852	-0.24347	NaN	NaN	NaN	NaN	0.213712	5.46325	0.171423	16.3653	0.0630225	6.33553	0.0563242	13.7949	0.130825	7.16159	0.24203	7.69334	0.104215	10.5547
IPI00514424;IPI00002412;IPI00908718;IPI00514248	226;197;94;147	IPI00514424	IPI00514424	>IPI:IPI00514424.4|TREMBL:E9PES1;E9PMG2;Q5T0S6|ENSEMBL:ENSP00000361865|VEGA:OTTHUMP00000004837 Tax_Id=9606 Gene_Symbol=PPT1 Uncharacterized protein;>IPI:IPI00002412.1|SWISS-PROT:P50897|TREMBL:Q6FGQ4|ENSEMBL:ENSP00000394863;ENSP00000432053|REFSEQ:NP_000301|	1	N	QAEYWHDPIKEDVYRNHSIFLADINQERGIN	1.74339e-06	223.39	191.06	_N(de)HSIFLADINQER_	2	779.386	0.54432	0.18106	6.08736	0.252076	10.0686	1.94773	8.50188	1.58192	3.92811	3.07331	10.5675	1.45427	14.0113	1.46261	7.8403	1.5219	4.13057	1.43993	13.6782
IPI00023974;IPI00795434	54;54	IPI00023974	IPI00023974	>IPI:IPI00023974.1|SWISS-PROT:P53801|TREMBL:A8K274|ENSEMBL:ENSP00000328325|REFSEQ:NP_004330|H-INV:HIT000041248|VEGA:OTTHUMP00000115272 Tax_Id=9606 Gene_Symbol=PTTG1IP Pituitary tumor-transforming gene 1 protein-interacting protein;>IPI:IPI00795434.1|TREMBL	1	N	ACSQNTNKTCEECLKNVSCLWCNTNKACLDY	1.93718e-09	226.73	191.29	_N(de)VSCLWCNTNK_	2	698.803	0.29924	0.250514	17.1724	NaN	NaN	NaN	NaN	NaN	NaN	NaN	NaN	NaN	NaN	0.0273749	0	0.0677896	0	NaN	NaN
IPI00400935;IPI00935394;IPI00641471;IPI00854728	47;47;47;47	IPI00400935	IPI00400935	>IPI:IPI00400935.5|SWISS-PROT:Q07092-1|ENSEMBL:ENSP00000362776|REFSEQ:NP_001847|H-INV:HIT000196827|VEGA:OTTHUMP00000003955 Tax_Id=9606 Gene_Symbol=COL16A1 Isoform 1 of Collagen alpha-1(XVI) chain;>IPI:IPI00935394.1|TREMBL:A6NDR9|ENSEMBL:ENSP00000271069 Tax	1	N	QQEGLKLEHSSSLPANVTGFNLIHRLSLMKT	9.46842e-12	215.23	191.93	_LEHSSSLPAN(de)VTGFNLIHR_	3	698.364	-0.2982	0.0692467	25.9432	0.562759	27.8034	NaN	NaN	NaN	NaN	NaN	NaN	NaN	NaN	NaN	NaN	NaN	NaN	NaN	NaN
IPI00013698;IPI00418446;IPI00059685;IPI00940046	437;302;280;261	IPI00013698	IPI00013698	>IPI:IPI00013698.3|SWISS-PROT:Q13510-1|TREMBL:A8K0B6;B1B5P6;B1B5Q0;B1B5Q9;B1B5R8;B1B5T0;B1B5T7;D3DSQ1;Q53H01|ENSEMBL:ENSP00000262097|REFSEQ:NP_808592|VEGA:OTTHUMP00000122481 Tax_Id=9606 Gene_Symbol=ASAH1 N-acylsphingosine amidohydrolase (Acid ceramidase) 1	1	N	TKTKILAPAYFILGGNQSGEGCVITRDRKES	4.85629e-16	192.09	192.09	_ILAPAYFILGGN(de)QSGEGCVITR_	2	1169.1	-0.2382	0.0591595	49.7039	0.0316665	17.1598	NaN	NaN	0.009275	0	0.184766	5.95325	0.211751	48.3925	0.195184	70.2127	0.244741	13.3752	0.333385	29.8659
IPI00643034;IPI01010596;IPI00022733	163;143;55	IPI00643034	IPI00643034	>IPI:IPI00643034.3|TREMBL:B3KUE5;Q53H91|ENSEMBL:ENSP00000440296 Tax_Id=9606 Gene_Symbol=PLTP cDNA FLJ39690 fis, clone SMINT2010639, highly similar to PHOSPHOLIPID TRANSFER PROTEIN;>IPI:IPI01010596.1|SWISS-PROT:P55058-1|TREMBL:B4DDD5|ENSEMBL:ENSP00000361508	1	N	GLELSRDPAGRMKVSNVSCQASVSRMHAAFG	9.59101e-97	251.24	192.14	_VSN(de)VSCQASVSR_	2	647.806	0.77981	NaN	NaN	NaN	NaN	0.140712	20.5708	0.144674	11.2024	0.0565787	24.9556	0.0730766	26.5657	0.0947452	9.40807	0.157912	0	NaN	NaN
IPI00020557	3839	IPI00020557	IPI00020557	>IPI:IPI00020557.2|SWISS-PROT:Q07954|TREMBL:Q59FG2;Q6LAF4;Q6LBN5|ENSEMBL:ENSP00000243077|REFSEQ:NP_002323|H-INV:HIT000321395 Tax_Id=9606 Gene_Symbol=LRP1 Prolow-density lipoprotein receptor-related protein 1	1	N	DINECLRFGTCSQLCNNTKGGHLCSCARNFM	2.387e-13	250.69	192.15	_FGTCSQLCN(de)NTK_	2	715.806	0.067016	0.638555	9.19804	0.0450574	0	0.270654	9.53077	NaN	NaN	NaN	NaN	0.170275	0	0.188319	15.2629	NaN	NaN	0.134325	17.4043
IPI00293088;IPI00921849	470;470	IPI00293088	IPI00293088	>IPI:IPI00293088.7|SWISS-PROT:P10253|ENSEMBL:ENSP00000305692;ENSP00000374665|REFSEQ:NP_000143;NP_001073271;NP_001073272|H-INV:HIT000052383 Tax_Id=9606 Gene_Symbol=GAA Lysosomal alpha-glucosidase;>IPI:IPI00921849.1|TREMBL:B7Z5V6 Tax_Id=9606 Gene_Symbol=- cD	1	N	YRPYDEGLRRGVFITNETGQPLIGKVWPGST	0.000169114	192.32	192.32	_GVFITN(de)ETGQPLIGK_	2	787.925	0.91385	0.644572	22.4478	1.32993	18.3717	1.92402	9.57823	5.01447	25.6357	3.45772	1.85537	2.51796	3.01555	2.97505	10.3168	2.12307	4.51782	1.99523	11.5551
IPI00020557	1645	IPI00020557	IPI00020557	>IPI:IPI00020557.2|SWISS-PROT:Q07954|TREMBL:Q59FG2;Q6LAF4;Q6LBN5|ENSEMBL:ENSP00000243077|REFSEQ:NP_002323|H-INV:HIT000321395 Tax_Id=9606 Gene_Symbol=LRP1 Prolow-density lipoprotein receptor-related protein 1	1	N	YWSDVRTQAIKRAFINGTGVETVVSADLPNA	1.0227e-30	192.99	192.99	_AFIN(de)GTGVETVVSADLPNAHGLAVDWVSR_	3	999.509	0.66989	NaN	NaN	1.43021	8.5037	0.510379	20.3909	NaN	NaN	0.643514	12.1527	0.512867	18.7753	0.131586	68.3066	NaN	NaN	0.229241	17.9624
IPI00019381;IPI01012345;IPI00062679;IPI00760748	294;279;258;175	IPI00019381	IPI00019381	>IPI:IPI00019381.4|SWISS-PROT:Q9NV96-1|ENSEMBL:ENSP00000230461|REFSEQ:NP_060717|H-INV:HIT000027727|VEGA:OTTHUMP00000016751 Tax_Id=9606 Gene_Symbol=TMEM30A Isoform 1 of Cell cycle control protein 50A;>IPI:IPI01012345.1|TREMBL:B4DDK3;B4DIF5|ENSEMBL:ENSP00000	1	N	KSDLHPTLPAGRYSLNVTYNYPVHYFDGRKR	4.44268e-08	218.66	193.06	_YSLN(de)VTYNYPVHYFDGR_	3	703.662	-0.10424	0.179187	6.41803	0.691219	2.81522	0.685102	10.5701	0.408078	24.5906	1.03625	3.19356	0.957742	9.27264	1.26892	10.1545	0.553803	15.4015	0.91243	7.65663
IPI00304227;IPI00909283;IPI00293539	540;523;540	IPI00304227	IPI00304227	>IPI:IPI00304227.4|SWISS-PROT:P55287-1|TREMBL:Q59EQ1;Q96CZ9|ENSEMBL:ENSP00000268603|REFSEQ:NP_001788|VEGA:OTTHUMP00000174770 Tax_Id=9606 Gene_Symbol=CDH11 Isoform 1 of Cadherin-11;>IPI:IPI00909283.1|TREMBL:B4DMA7;F5H2W2|ENSEMBL:ENSP00000439293 Tax_Id=9606	1	N	PRFIFSLPPEIIHNPNFTVRDNRDNTAGVYA	5.50985e-07	193.64	193.64	_FIFSLPPEIIHNPN(de)FTVR_	2	1071.57	0.58814	0.226537	10.0928	1.25277	2.4662	NaN	NaN	NaN	NaN	NaN	NaN	NaN	NaN	NaN	NaN	NaN	NaN	NaN	NaN
IPI00027505;IPI00555991;IPI00922108;IPI01009969	74;74;28;74	IPI00027505	IPI00027505	>IPI:IPI00027505.2|SWISS-PROT:P06756-1|TREMBL:A5YM53;B7ZLX0|ENSEMBL:ENSP00000261023|REFSEQ:NP_002201|H-INV:HIT000194350|VEGA:OTTHUMP00000163473 Tax_Id=9606 Gene_Symbol=ITGAV Isoform 1 of Integrin alpha-V;>IPI:IPI00555991.2|SWISS-PROT:P06756-2|ENSEMBL:ENSP0	1	N	SASSRMFLLVGAPKANTTQPGIVEGGQVLKC	4.78695e-09	235.88	194.58	_AN(de)TTQPGIVEGGQVLK_	2	806.931	-0.058774	1.33292	6.2757	3.29143	7.78602	2.65034	8.05091	2.12703	7.87046	2.05306	7.19315	1.32772	9.18738	2.00321	12.3467	1.00608	8.31549	1.9879	7.05423
IPI00019157	1202	IPI00019157	IPI00019157	>IPI:IPI00019157.3|SWISS-PROT:Q6UVK1|ENSEMBL:ENSP00000312506|REFSEQ:NP_001888|H-INV:HIT000253175|VEGA:OTTHUMP00000183520 Tax_Id=9606 Gene_Symbol=CSPG4 Chondroitin sulfate proteoglycan 4	1	N	FSQQDLLDGAVLYSHNGSLSPRDTMAFSVEA	3.11722e-31	194.77	194.77	_AGQPATAFSQQDLLDGAVLYSHN(de)GSLSPR_	3	1001.16	-0.24184	0.652036	10.5814	0.343479	1.94527	NaN	NaN	NaN	NaN	NaN	NaN	NaN	NaN	NaN	NaN	NaN	NaN	NaN	NaN
IPI00168878	286	IPI00168878	IPI00168878	>IPI:IPI00168878.1|SWISS-PROT:Q8NFQ8|ENSEMBL:ENSP00000356584|REFSEQ:NP_001186189;NP_659471|H-INV:HIT000335025|VEGA:OTTHUMP00000033196 Tax_Id=9606 Gene_Symbol=TOR1AIP2 Torsin-1A-interacting protein 2	1	N	SFLWQRGRKFLQKHLNASNPTEPATIIFTAA	1.53693e-10	195.46	195.46	_HLN(de)ASNPTEPATIIFTAAR_	2	1013.02	0.0017186	0.103595	28.1166	1.5118	5.54477	0.686886	11.0796	0.388695	42.7003	0.76347	46.7066	0.476428	54.7977	0.663528	51.0329	0.292911	55.9956	0.64223	12.8974
IPI00298702	266	IPI00298702	IPI00298702	>IPI:IPI00298702.2|SWISS-PROT:Q13433-1|ENSEMBL:ENSP00000269187|REFSEQ:NP_036451|H-INV:HIT000219756 Tax_Id=9606 Gene_Symbol=SLC39A6 Isoform 1 of Zinc transporter ZIP6	1	N	FMYSRNTNENPQECFNASKLLTSHGMGIQVP	0.000223843	196.18	196.18	_NTNENPQECFN(de)ASK_	2	827.344	-0.35344	0.0375226	27.1356	0.0332693	0	0.0437981	0	0.0900762	10.5217	0.0319143	16.3642	0.0264733	0	0.0532362	5.95186	0.0638892	8.55216	0.0411111	12.9161
IPI00412492;IPI00472139;IPI00967371	500;500;63	IPI00412492	IPI00412492	>IPI:IPI00412492.4|SWISS-PROT:Q9Y4D7-1|TREMBL:B4DRU3;Q6P657;Q86YC4|ENSEMBL:ENSP00000317128|REFSEQ:NP_055918|H-INV:HIT000084480|VEGA:OTTHUMP00000215785 Tax_Id=9606 Gene_Symbol=PLXND1 Isoform 1 of Plexin-D1;>IPI:IPI00472139.2|SWISS-PROT:Q9Y4D7-2|ENSEMBL:ENSP	1	N	VFLGTVNGRLLKINLNESMQVVSRRVVTVAY	1.04445e-05	196.5	196.5	_INLN(de)ESM(ox)QVVSR_	2	703.851	-0.16607	NaN	NaN	NaN	NaN	0.0658756	8.56409	0.0774784	25.0316	0.0749376	16.2737	0.0851318	11.5684	0.108662	15.3608	0.0656531	13.7748	0.07624	7.74683
IPI00306604	182	IPI00306604	IPI00306604	>IPI:IPI00306604.5|SWISS-PROT:P08648|TREMBL:A8K6A5;B2R627|ENSEMBL:ENSP00000293379|REFSEQ:NP_002196|H-INV:HIT000033967 Tax_Id=9606 Gene_Symbol=ITGA5 Integrin alpha-5	1	N	EPLSDPVGTCYLSTDNFTRILEYAPCRSDFS	1.34657e-10	197.38	197.38	_EPLSDPVGTCYLSTDN(de)FTR_	2	1086.99	0.099032	0.166416	11.8255	0.0489303	4.8335	0.0513067	25.2679	0.0774109	0	NaN	NaN	NaN	NaN	NaN	NaN	NaN	NaN	NaN	NaN
IPI00472013;IPI00472882;IPI00646225;IPI00980405;IPI00892768	110;110;110;110;110	IPI00472013	IPI00472013	>IPI:IPI00472013.1|SWISS-PROT:P16190 Tax_Id=9606 Gene_Symbol=HLA-B;HLA-C;HLA-A;MICA;LOC441528 HLA class I histocompatibility antigen, A-33 alpha chain;>IPI:IPI00472882.1|SWISS-PROT:P01891|TREMBL:B1PKZ2 Tax_Id=9606 Gene_Symbol=HLA-B;HLA-C;HLA-A;MICA;LOC4415	1	N	SQIDRVDLGTLRGYYNQSEAGSHTIQMMYGC	3.12308e-24	197.85	197.85	_GYYN(de)QSEAGSHTIQM(ox)M(ox)YGCDVGSDGR_	3	972.722	-0.13253	1.41941	10.9926	NaN	NaN	NaN	NaN	0.608741	0	NaN	NaN	NaN	NaN	NaN	NaN	NaN	NaN	NaN	NaN
IPI00016112;IPI00888304	1425;165	IPI00016112	IPI00016112	>IPI:IPI00016112.6|SWISS-PROT:Q92626-1|ENSEMBL:ENSP00000252804|REFSEQ:NP_036425|H-INV:HIT000073735|VEGA:OTTHUMP00000199942 Tax_Id=9606 Gene_Symbol=PXDN Isoform 1 of Peroxidasin homolog;>IPI:IPI00888304.4|TREMBL:Q96GF5|ENSEMBL:ENSP00000414098|VEGA:OTTHUMP00	1	N	LSTTECVDAGGESHANNTKWKKDACTICECK	1.02444e-11	214.5	198.51	_LSTTECVDAGGESHAN(de)NTK_	2	996.434	-1.0879	0.0628684	28.8338	0.0476719	28.7159	0.183781	18.2454	0.141201	8.35549	0.0520727	35.4091	0.103928	5.0137	0.158651	5.59245	0.12973	5.13724	0.106184	20.5123
IPI00329482;IPI00735310	531;524	IPI00329482	IPI00329482	>IPI:IPI00329482.5|SWISS-PROT:Q16363-1|TREMBL:B7Z938;E1P559|ENSEMBL:ENSP00000230538|REFSEQ:NP_001098676|VEGA:OTTHUMP00000017039 Tax_Id=9606 Gene_Symbol=LAMA4 Isoform 1 of Laminin subunit alpha-4;>IPI:IPI00735310.2|SWISS-PROT:Q16363-2|TREMBL:Q05CF9;Q5D044|E	1	N	HEKQQERVREQMEVVNMSLSTSADSLTTPRL	3.94589e-16	232.79	198.84	_EQM(ox)EVVN(de)M(ox)SLSTSADSLTTPR_	2	1165.03	-0.052853	NaN	NaN	0.194917	7.68171	NaN	NaN	NaN	NaN	NaN	NaN	NaN	NaN	NaN	NaN	NaN	NaN	NaN	NaN
IPI00946792;IPI00298292;IPI00170814;IPI00174794;IPI00555762;IPI00478565;IPI00186793	413;405;405;405;445;405;81	IPI00946792	IPI00946792	>IPI:IPI00946792.1|TREMBL:B7Z477;E9PFZ5|ENSEMBL:ENSP00000418754|VEGA:OTTHUMP00000217016 Tax_Id=9606 Gene_Symbol=PTK7 cDNA FLJ55335, highly similar to Tyrosine-protein kinase-like 7;>IPI:IPI00298292.4|SWISS-PROT:Q13308-1|ENSEMBL:ENSP00000230419|REFSEQ:NP_00	1	N	TCHAANLAGQRRQDVNITVATVPSWLKKPQD	1.66498e-05	211.12	198.85	_RQDVN(de)ITVATVPSWLK_	2	914.502	0.455	0.147827	23.914	0.671159	10.7524	0.34074	21.2906	0.48075	32.1767	1.10436	19.849	0.851952	20.0046	0.752007	6.00554	0.647011	3.2569	0.713578	18.3804
IPI00470817;IPI00003467;IPI00217235;IPI00873700;IPI00975640;IPI01024787;IPI01026333	161;105;105;34;20;20;20	IPI00470817	IPI00470817	>IPI:IPI00470817.2|TREMBL:F5H7N0;Q68CS5|ENSEMBL:ENSP00000442408 Tax_Id=9606 Gene_Symbol=GABRB3 Uncharacterized protein;>IPI:IPI00003467.3|SWISS-PROT:P28472-1|ENSEMBL:ENSP00000308725|REFSEQ:NP_000805|H-INV:HIT000196506|VEGA:OTTHUMP00000159558 Tax_Id=9606 Ge	1	N	QYWRDKRLAYSGIPLNLTLDNRVADQLWVPD	9.84029e-05	198.87	198.87	_LAYSGIPLN(de)LTLDNR_	2	830.949	0.46158	NaN	NaN	NaN	NaN	0.192861	12.5034	0.179031	8.49898	0.252949	5.37442	0.314517	50.7984	0.256479	14.3851	0.271757	23.7312	0.259989	17.132
IPI00013897;IPI00794448	278;97	IPI00013897	IPI00013897	>IPI:IPI00013897.1|SWISS-PROT:O14672|TREMBL:A0AV88|ENSEMBL:ENSP00000260408|REFSEQ:NP_001101|H-INV:HIT000062032|VEGA:OTTHUMP00000163471 Tax_Id=9606 Gene_Symbol=ADAM10 Disintegrin and metalloproteinase domain-containing protein 10;>IPI:IPI00794448.1|TREMBL:A	1	N	SGIRNISFMVKRIRINTTADEKDPTNPFRFP	0.000116703	208.39	198.87	_IN(de)TTADEKDPTNPFR_	2	860.413	0.019652	0.588523	10.9961	0.740528	7.22953	1.28515	4.26324	1.14513	16.7224	1.33347	23.9614	1.24124	18.429	1.7064	21.0886	1.88576	6.02121	1.38996	17.5159
IPI00289819	435	IPI00289819	IPI00289819	>IPI:IPI00289819.5|SWISS-PROT:P11717|TREMBL:A0N9R6;A0N9R7;B4DUY7;Q59EZ3|ENSEMBL:ENSP00000349437|REFSEQ:NP_000867|H-INV:HIT000325277|VEGA:OTTHUMP00000017536 Tax_Id=9606 Gene_Symbol=IGF2R Cation-independent mannose-6-phosphate receptor	1	N	CSSGFQRMSVINFECNKTAGNDGKGTPVFTG	1.96481e-07	199.08	199.08	_M(ox)SVINFECN(de)K_	2	629.776	0.63206	0.525802	23.044	NaN	NaN	0.122104	2.32365	0.136769	14.992	0.0459926	4.44168	0.0709966	8.40643	0.119975	8.86649	0.278667	32.1095	0.188573	39.4985
IPI00797136;IPI00896464	328;222	IPI00797136	IPI00797136	>IPI:IPI00797136.2|SWISS-PROT:Q70UQ0-1|ENSEMBL:ENSP00000343471|REFSEQ:NP_963906|H-INV:HIT000248574 Tax_Id=9606 Gene_Symbol=IKBIP Isoform 1 of Inhibitor of nuclear factor kappa-B kinase-interacting protein;>IPI:IPI00896464.1|SWISS-PROT:Q70UQ0-2|TREMBL:Q3B7K	1	N	LQREKEIAFLSEKISNLTIVQAEIKDIKDEI	1.9992e-09	236.92	200.16	_ISN(de)LTIVQAEIK_	2	665.385	0.95708	0.402894	29.7778	1.14296	21.5617	0.0476024	19.4518	0.0491604	16.4578	0.0488245	9.8472	0.0390758	0	NaN	NaN	0.0255471	0	0.0277245	47.5502
IPI01012400;IPI01012391;IPI01011015;IPI00003813;IPI01011813;IPI00166392;IPI01009218;IPI01016069	101;101;101;101;100;101;85;68	IPI01012400	IPI01012400	>IPI:IPI01012400.1|ENSEMBL:ENSP00000329797|VEGA:OTTHUMP00000238285 Tax_Id=9606 Gene_Symbol=CADM1 52 kDa protein;>IPI:IPI01012391.1|TREMBL:F5H0J4;F5H0P2|ENSEMBL:ENSP00000438730;ENSP00000439817|VEGA:OTTHUMP00000238282 Tax_Id=9606 Gene_Symbol=CADM1 Uncharacte	1	N	FRDFRPLKDSRFQLLNFSSSELKVSLTNVSI	1.27584e-05	200.21	200.21	_FQLLN(de)FSSSELK_	2	707.367	0.16976	NaN	NaN	NaN	NaN	0.375709	15.241	0.376214	11.0352	0.794922	11.0315	0.749249	15.0917	0.873032	6.29612	1.47253	14.3962	0.972329	23.1955
IPI00294391;IPI00916280	88;88	IPI00294391	IPI00294391	>IPI:IPI00294391.2|SWISS-PROT:Q9UKI2|TREMBL:B3KY59|ENSEMBL:ENSP00000295324|REFSEQ:NP_006440|H-INV:HIT000025438|VEGA:OTTHUMP00000126964 Tax_Id=9606 Gene_Symbol=CDC42EP3 Cdc42 effector protein 3;>IPI:IPI00916280.1|TREMBL:C9JEZ4|ENSEMBL:ENSP00000403298|VEGA:O	1	N	AHLGQFPGHNEFFRANSTSDSVFTETPSPVL	1.0627e-28	225.13	200.67	_AN(de)STSDSVFTETPSPVLK_	2	940.96	-0.24298	0.150652	25.7048	0.242672	8.29796	NaN	NaN	NaN	NaN	NaN	NaN	NaN	NaN	NaN	NaN	NaN	NaN	NaN	NaN
IPI00410488;IPI00719044;IPI00441094;IPI00019275;IPI01011941;IPI00909601	91;91;91;91;163;91	IPI00410488	IPI00410488	>IPI:IPI00410488.2|SWISS-PROT:Q5ZPR3-1|TREMBL:A8K6Q6;A8K9J6;B4DK26|ENSEMBL:ENSP00000320084|REFSEQ:NP_001019907|H-INV:HIT000249150|VEGA:OTTHUMP00000174914 Tax_Id=9606 Gene_Symbol=CD276 Isoform 1 of CD276 antigen;>IPI:IPI00719044.1|SWISS-PROT:Q5ZPR3-4 Tax_Id	1	N	VHSFAEGQDQGSAYANRTALFPDLLAQGNAS	6.59668e-11	226.09	200.69	_QLVHSFAEGQDQGSAYAN(de)R_	3	693.656	0.0072342	1.67548	27.9825	1.01226	2.32925	1.22039	2.48742	1.98865	23.686	1.76091	4.42221	1.71148	13.451	2.0984	5.23467	1.51777	6.25135	1.37561	12.2468
IPI00045839;IPI00163381;IPI01013314	540;540;405	IPI00045839	IPI00045839	>IPI:IPI00045839.3|SWISS-PROT:Q32P28-3|ENSEMBL:ENSP00000236040;ENSP00000380245|REFSEQ:NP_001139761|VEGA:OTTHUMP00000008736 Tax_Id=9606 Gene_Symbol=LEPRE1 Isoform 3 of Prolyl 3-hydroxylase 1;>IPI:IPI00163381.4|SWISS-PROT:Q32P28-1|ENSEMBL:ENSP00000296388|REF	1	N	GQEGKVPLQSAHLYYNVTEKVRRIMESYFRL	1.03361e-09	223.07	200.77	_VPLQSAHLYYN(de)VTEK_	2	881.954	0.48705	1.27716	9.50692	3.93549	4.45271	1.46835	5.09563	2.01286	22.0628	1.56584	4.11824	1.61536	8.13762	2.77269	5.39905	2.04695	8.96064	2.33105	8.44428
IPI00221224	818	IPI00221224	IPI00221224	>IPI:IPI00221224.6|SWISS-PROT:P15144|TREMBL:B4DP01;B4DP96;B4DPH5;B4DV63;Q59E93;Q71E46;Q8IVL7|ENSEMBL:ENSP00000300060|REFSEQ:NP_001141|H-INV:HIT000194832|VEGA:OTTHUMP00000194690 Tax_Id=9606 Gene_Symbol=ANPEP Aminopeptidase N	1	N	QGGEEEWDFAWEQFRNATLVNEADKLRAALA	2.38979e-07	210.64	201.46	_N(de)ATLVNEADK_	2	538.267	0.1252	2.13706	3.3884	2.35573	5.88304	NaN	NaN	NaN	NaN	0.0381353	0	NaN	NaN	0.0218625	0	NaN	NaN	NaN	NaN
IPI00303300;IPI01013799;IPI00909121;IPI00334818;IPI00184854	407;407;335;295;180	IPI00303300	IPI00303300	>IPI:IPI00303300.3|SWISS-PROT:Q96AY3|TREMBL:Q658U4;Q6ZME7|ENSEMBL:ENSP00000317232|REFSEQ:NP_068758|H-INV:HIT000037576|VEGA:OTTHUMP00000164742 Tax_Id=9606 Gene_Symbol=FKBP10 Peptidyl-prolyl cis-trans isomerase FKBP10;>IPI:IPI01013799.1|TREMBL:C9JPC3;F5H1P8|	1	N	CNETTKLGDFVRYHYNCSLLDGTQLFTSHDY	8.68005e-44	214.16	202.44	_YHYN(de)CSLLDGTQLFTSHDYGAPQEATLGANK_	3	1158.2	0.53012	1.65587	13.268	0.382084	6.69945	0.164129	23.1431	0.125955	26.2133	0.0945653	0	0.16599	19.4736	0.259113	9.35121	0.398616	11.2401	0.322439	18.1202
IPI00016255	411	IPI00016255	IPI00016255	>IPI:IPI00016255.4|SWISS-PROT:Q6P4A8|ENSEMBL:ENSP00000240617|REFSEQ:NP_079105|H-INV:HIT000261017|VEGA:OTTHUMP00000239536 Tax_Id=9606 Gene_Symbol=PLBD1 Phospholipase B-like 1	1	N	GYWPSYNVPFHEKIYNWSGYPLLVQKLGLDY	7.89233e-06	220.69	203.39	_IYN(de)WSGYPLLVQK_	2	791.419	0.86287	NaN	NaN	NaN	NaN	0.245395	13.161	0.243395	13.3768	0.351326	7.62762	0.90025	9.98967	0.305759	10.6191	0.392618	7.66912	0.423534	11.6686
IPI00328243;IPI01014901	387;368	IPI00328243	IPI00328243	>IPI:IPI00328243.2|SWISS-PROT:Q8IV08|ENSEMBL:ENSP00000348901;ENSP00000386293;ENSP00000386938;ENSP00000387022;ENSP00000387050|REFSEQ:NP_001026866;NP_036400|H-INV:HIT000051669|VEGA:OTTHUMP00000202292;OTTHUMP00000202323;OTTHUMP00000202324;OTTHUMP00000202325;O	1	N	PSMRAFLLSLAALRDNHTHSDIQVKLFVVPA	2.05558e-10	231.05	204.17	_DN(de)HTHSDIQVK_	2	647.805	0.19252	0.255597	3.52136	0.112662	1.85245	1.64355	3.48754	1.71392	6.40611	1.04817	4.99471	0.995596	19.9244	1.60624	8.56611	0.618457	14.4221	0.779283	24.1733
IPI00855785;IPI00339227;IPI00022418;IPI00339223;IPI00845263;IPI00339228;IPI00867588;IPI00855777;IPI00414283;IPI00339225;IPI00479723;IPI00873210;IPI00339319;IPI00339226;IPI00339224;IPI00556632;IPI00411462	542;542;542;542;542;542;542;542;542;542;542;542;542;542;542;542;527	IPI00855785	IPI00855785	>IPI:IPI00855785.2|SWISS-PROT:P02751-15|ENSEMBL:ENSP00000346839|REFSEQ:NP_997647|VEGA:OTTHUMP00000164053 Tax_Id=9606 Gene_Symbol=FN1 Isoform 15 of Fibronectin;>IPI:IPI00339227.5|SWISS-PROT:P02751-7|TREMBL:Q6MZM7|ENSEMBL:ENSP00000323534|H-INV:HIT000054375|V	1	N	VNDTFHKRHEEGHMLNCTCFGQGRGRWKCDP	3.60152e-06	204.28	204.28	_HEEGHM(ox)LN(de)CTCFGQGR_	3	650.594	-0.0015124	1.70755	11.029	0.0172611	10.0483	NaN	NaN	NaN	NaN	NaN	NaN	NaN	NaN	NaN	NaN	NaN	NaN	NaN	NaN
IPI00982476;IPI00045396;IPI00969064	139;131;131	IPI00982476	IPI00982476	>IPI:IPI00982476.1|TREMBL:B3KNG6;D6QS48|ENSEMBL:ENSP00000438248|REFSEQ:NP_001186601 Tax_Id=9606 Gene_Symbol=CALU calumenin isoform d precursor;>IPI:IPI00045396.3|SWISS-PROT:O43852-2|ENSEMBL:ENSP00000408838|REFSEQ:NP_001124146|VEGA:OTTHUMP00000212713 Tax_Id	1	N	FDMNQDGLISWDEYRNVTYGTYLDDPDPDDG	1.64837e-81	324.19	204.94	_N(de)VTYGTYLDDPDPDDGFNYK_	2	1155.49	0.38558	1.75422	3.86511	4.18141	2.82593	0.598205	9.78516	0.795756	14.1211	1.3931	7.37493	1.27925	6.02812	1.1135	8.37134	0.490277	7.402	0.690919	3.40235
IPI00939931;IPI00043215;IPI00515081	338;338;329	IPI00939931	IPI00939931	>IPI:IPI00939931.2|TREMBL:C9JP68|ENSEMBL:ENSP00000359940|REFSEQ:NP_001164432 Tax_Id=9606 Gene_Symbol=IGSF1 immunoglobulin superfamily member 1 isoform 3;>IPI:IPI00043215.3|SWISS-PROT:Q8N6C5-1|ENSEMBL:ENSP00000355010|REFSEQ:NP_001546|VEGA:OTTHUMP00000024029	1	N	TWLLARPSAVVQMGQNVSLRCRGPVDGVGLA	6.50136e-05	205.3	205.3	_PSAVVQM(ox)GQN(de)VSLR_	2	751.885	-0.078646	NaN	NaN	NaN	NaN	0.156362	17.4295	0.207384	3.71286	0.167808	13.9429	0.0342717	21.4834	0.138278	12.1303	0.0534851	10.611	0.0607021	16.0977
IPI00021983;IPI00375688;IPI00515093;IPI01010317;IPI00514793	530;510;392;272;237	IPI00021983	IPI00021983	>IPI:IPI00021983.1|SWISS-PROT:Q92542-1|TREMBL:Q5T208|ENSEMBL:ENSP00000294785|REFSEQ:NP_056146|H-INV:HIT000074811|VEGA:OTTHUMP00000031839 Tax_Id=9606 Gene_Symbol=NCSTN Isoform 1 of Nicastrin;>IPI:IPI00375688.1|SWISS-PROT:Q92542-2|TREMBL:B4DJN0|ENSEMBL:ENSP0	1	N	PQTVTRLLYGFLIKANNSWFQSILRQDLRSY	6.63589e-78	237.53	205.56	_AN(de)NSWFQSILR_	2	668.836	-0.24862	NaN	NaN	NaN	NaN	0.0908087	15.4411	0.0910175	5.15791	0.0663913	0	0.124784	7.91207	NaN	NaN	0.154857	0	NaN	NaN
IPI00025049;IPI01009828;IPI01013109;IPI01009358	83;29;83;83	IPI00025049	IPI00025049	>IPI:IPI00025049.1|SWISS-PROT:P20645|TREMBL:B2R6S2;Q53GY9;Q6I9U3;Q96AH2|ENSEMBL:ENSP00000000412|REFSEQ:NP_002346|H-INV:HIT000258970|VEGA:OTTHUMP00000238493 Tax_Id=9606 Gene_Symbol=M6PR Cation-dependent mannose-6-phosphate receptor;>IPI:IPI01009828.1|ENSEMB	1	N	SDTYIYIFRVCREAGNHTSGAGLVQINKSNG	1.02557e-19	266.2	206.2	_EAGN(de)HTSGAGLVQINK_	2	798.902	0.75593	1.4686	4.93349	1.50777	3.32314	2.97217	4.03987	2.59783	34.3771	4.12337	4.03768	5.31341	15.4851	3.44297	6.2301	3.29647	2.75615	3.34814	13.8571
IPI00748312;IPI00871792;IPI01011977	677;677;677	IPI00748312	IPI00748312	>IPI:IPI00748312.2|SWISS-PROT:P23471-1|ENSEMBL:ENSP00000377047|REFSEQ:NP_002842|H-INV:HIT000196852|VEGA:OTTHUMP00000211397 Tax_Id=9606 Gene_Symbol=PTPRZ1 Isoform Long of Receptor-type tyrosine-protein phosphatase zeta;>IPI:IPI00871792.4|SWISS-PROT:P23471-2	1	N	AQPDVGSGRESFLQTNYTEIRVDESEKTTKS	1.47477e-08	227.57	206.69	_ESFLQTN(de)YTEIR_	2	751.362	-0.12901	NaN	NaN	NaN	NaN	0.14066	15.9299	0.0677621	13.8481	0.114898	13.8526	0.260224	8.27244	0.147718	8.15942	0.100503	6.22164	NaN	NaN
IPI00015102;IPI00807403;IPI00944977;IPI00795504;IPI00748835	480;480;480;429;202	IPI00015102	IPI00015102	>IPI:IPI00015102.2|SWISS-PROT:Q13740-1|TREMBL:B3KNN9|ENSEMBL:ENSP00000305988|REFSEQ:NP_001618|H-INV:HIT000028614|VEGA:OTTHUMP00000214313 Tax_Id=9606 Gene_Symbol=ALCAM Isoform 1 of CD166 antigen;>IPI:IPI00807403.1|SWISS-PROT:Q13740-2 Tax_Id=9606 Gene_Symbol	1	N	INGRYYSKIIISPEENVTLTCTAENQLERTV	2.45908e-26	260.97	206.74	_IIISPEEN(de)VTLTCTAENQLER_	2	1216.1	0.022417	3.63608	39.5218	4.16591	9.84858	1.15518	9.43887	0.992089	22.3355	0.671428	10.8669	0.396286	23.0986	1.8064	7.60946	2.14923	10.109	1.65456	18.5558
IPI00982274;IPI00022933;IPI00217775;IPI00607573;IPI00978259;IPI00977613	125;130;130;130;130;127	IPI00982274	IPI00982274	>IPI:IPI00982274.1|ENSEMBL:ENSP00000430614|VEGA:OTTHUMP00000224286 Tax_Id=9606 Gene_Symbol=CD74 Protein;>IPI:IPI00022933.2|SWISS-PROT:P04233-1|TREMBL:O78208|ENSEMBL:ENSP00000009530|REFSEQ:NP_001020330|VEGA:OTTHUMP00000224285 Tax_Id=9606 Gene_Symbol=CD74 Is	1	N	MQALPMGALPQGPMQNATKYGNMTEDHVMHL	7.20937e-25	207.76	207.76	_M(ox)ATPLLM(ox)QALPM(ox)GALPQGPM(ox)QN(de)ATK_	3	892.435	0.12662	NaN	NaN	NaN	NaN	0.168825	11.7429	NaN	NaN	0.124175	15.8274	0.65667	4.19746	1.32025	55.3915	0.0898082	0	0.0669566	0
IPI00295595;IPI00642813;IPI00941005	360;313;282	IPI00295595	IPI00295595	>IPI:IPI00295595.2|SWISS-PROT:Q5T4B2-1|ENSEMBL:ENSP00000361929|REFSEQ:NP_057258|H-INV:HIT000335986|VEGA:OTTHUMP00000022267 Tax_Id=9606 Gene_Symbol=CERCAM Isoform 1 of Glycosyltransferase 25 family member 3;>IPI:IPI00642813.4|TREMBL:B4DNI4;E7ESQ8|ENSEMBL:EN	1	N	EISGRVVDAVDGWMLNSSAIRNLGVDLLPGY	9.1115e-09	230.97	207.92	_VVDAVDGWM(ox)LN(de)SSAIR_	2	875.427	0.28065	NaN	NaN	0.213163	10.6621	NaN	NaN	NaN	NaN	NaN	NaN	NaN	NaN	NaN	NaN	NaN	NaN	NaN	NaN
IPI00296524	498	IPI00296524	IPI00296524	>IPI:IPI00296524.2|SWISS-PROT:Q6UWY0|ENSEMBL:ENSP00000369346|REFSEQ:NP_937793|H-INV:HIT000094231|VEGA:OTTHUMP00000149978 Tax_Id=9606 Gene_Symbol=ARSK Arylsulfatase K	1	N	YNKEQFIKWKQSIGQNYSNVIANLRWHQDWQ	2.84515e-05	208.47	208.47	_QSIGQN(de)YSNVIANLR_	2	839.431	-0.8916	NaN	NaN	NaN	NaN	0.0817836	23.0335	0.0744836	22.1598	0.126041	32.3353	0.0674776	24.2447	0.077624	30.4803	NaN	NaN	0.123958	15.0868
IPI00020986	160	IPI00020986	IPI00020986	>IPI:IPI00020986.2|SWISS-PROT:P51884|TREMBL:Q53FV4|ENSEMBL:ENSP00000266718|REFSEQ:NP_002336|H-INV:HIT000270954 Tax_Id=9606 Gene_Symbol=LUM Lumican	1	N	THNKITKLGSFEGLVNLTFIHLQHNRLKEDA	1.92184e-11	209.39	208.47	_LGSFEGLVN(de)LTFIHLQHNR_	4	549.794	-0.67546	NaN	NaN	1.85052	25.015	NaN	NaN	NaN	NaN	NaN	NaN	NaN	NaN	NaN	NaN	NaN	NaN	NaN	NaN
IPI00400826;IPI00954954;IPI00291262;IPI00976752;IPI00978715;IPI00980864	406;365;354;321;219;45	IPI00400826	IPI00400826	>IPI:IPI00400826.1|SWISS-PROT:P10909-2|ENSEMBL:ENSP00000315130|VEGA:OTTHUMP00000128311 Tax_Id=9606 Gene_Symbol=CLU Isoform 2 of Clusterin;>IPI:IPI00954954.1|SWISS-PROT:P10909-5|ENSEMBL:ENSP00000446413 Tax_Id=9606 Gene_Symbol=CLU Isoform 5 of Clusterin;>IPI	1	N	RKYNELLKSYQWKMLNTSSLLEQLNEQFNWV	3.77271e-52	237.09	208.93	_M(ox)LN(de)TSSLLEQLNEQFNWVSR_	2	1213.59	0.89204	NaN	NaN	0.0186861	44.7365	0.0714395	0	NaN	NaN	0.0947425	0	0.0122937	0	0.0212486	0	NaN	NaN	NaN	NaN
IPI00374563	135	IPI00374563	IPI00374563	>IPI:IPI00374563.3|SWISS-PROT:O00468|TREMBL:B3KMM7;Q15952;Q5XG79|ENSEMBL:ENSP00000368678|REFSEQ:NP_940978|H-INV:HIT000242560|VEGA:OTTHUMP00000038465 Tax_Id=9606 Gene_Symbol=AGRN Agrin	1	N	APPYLWPAHKNELMLNSSLMRITLRNLEEVE	3.58232e-15	252.21	209.19	_NELM(ox)LN(de)SSLM(ox)R_	2	670.813	0.11939	NaN	NaN	0.0294974	13.4372	0.588622	5.55425	0.5634	9.67155	0.282171	10.8598	0.269916	13.6712	0.395855	6.25438	0.163556	18.071	0.253516	9.87899
IPI00010697;IPI00216225;IPI00216222;IPI00216223;IPI00216224;IPI00216221;IPI00921080;IPI00921401;IPI00915974	997;997;958;953;953;958;839;982;125	IPI00010697	IPI00010697	>IPI:IPI00010697.2|SWISS-PROT:P23229-1|ENSEMBL:ENSP00000264106;ENSP00000406694|VEGA:OTTHUMP00000205048 Tax_Id=9606 Gene_Symbol=ITGA6 Isoform Alpha-6X1X2B of Integrin alpha-6;>IPI:IPI00216225.2|SWISS-PROT:P23229-6|ENSEMBL:ENSP00000364369 Tax_Id=9606 Gene_Sy	1	N	GLDSKASLILRSRLWNSTFLEEYSKLNYLDI	6.66511e-13	247.14	209.21	_LWN(de)STFLEEYSK_	2	759.362	-1.2374	NaN	NaN	NaN	NaN	0.790105	0	0.981357	10.244	1.43039	1.1549	2.2635	14.6051	NaN	NaN	NaN	NaN	1.47736	9.62072
IPI00893133;IPI00893023;IPI00471951;IPI00651697;IPI00889629;IPI00981135	110;110;110;110;110;110	IPI00893133	IPI00893133	>IPI:IPI00893133.1|TREMBL:A0PFJ8;A2BCW1;A2BCW5;A2BCW6;A2BCX2;A2BCX3;A2BCX6;A2BCX7;A2BCX9;A2BCY4;A2BCY6;A3RKK1;A3RKP1;A4GXC4;A4PJ10;A7E1B8;A7LCD7;A7LCD8;A7LCU8;B0F9N3;B0V0C1;B1VK50;B1VK51;B1VK53;B2ZHW7;B3A045;B3V8R8;B3W6H2;B5ATU7;B5B2D2;B8ZYV9;C0KJV8;C0KJW8	1	N	AQTDRVSLRNLRGYYNQSEAGSHIIQRMYGC	2.16956e-05	209.39	209.39	_GYYN(de)QSEAGSHIIQR_	2	862.405	-0.13453	0.724325	3.89264	NaN	NaN	1.18374	2.61882	0.201296	13.3673	NaN	NaN	NaN	NaN	NaN	NaN	NaN	NaN	NaN	NaN
IPI00419722;IPI01013810;IPI00018276;IPI00645828;IPI00892924	247;203;177;177;177	IPI00419722	IPI00419722	>IPI:IPI00419722.4|SWISS-PROT:Q6UXD5-1|TREMBL:B7Z5L4|ENSEMBL:ENSP00000312550|REFSEQ:NP_963869|VEGA:OTTHUMP00000162992 Tax_Id=9606 Gene_Symbol=SEZ6L2 cDNA FLJ61340, highly similar to Homo sapiens seizure related 6 homolog-like 2 (SEZ6L2), transcript variant	1	N	LAGGGSPGLAPRLLANSSMLGEGQVLRSPTN	2.3034e-12	242.41	209.56	_LLAN(de)SSM(ox)LGEGQVLR_	2	802.919	0.10162	0.131588	12.6911	0.0308671	8.1817	0.859498	13.0915	1.46077	49.8795	1.12259	26.2323	0.537696	12.2671	0.6834	10.8285	0.665361	3.23226	0.707544	8.66903
IPI00013744;IPI00964154;IPI00964626;IPI00966789	343;343;343;343	IPI00013744	IPI00013744	>IPI:IPI00013744.1|SWISS-PROT:P17301|ENSEMBL:ENSP00000296585|REFSEQ:NP_002194|H-INV:HIT000321595|VEGA:OTTHUMP00000161816 Tax_Id=9606 Gene_Symbol=ITGA2 Integrin alpha-2;>IPI:IPI00964154.1|TREMBL:E7ESP4;F1C628;F1C629|ENSEMBL:ENSP00000422145|VEGA:OTTHUMP00000	1	N	EIKAIASIPTERYFFNVSDEAALLEKAGTLG	5.31947e-25	268.59	210.37	_YFFN(de)VSDEAALLEK_	2	823.901	1.0846	0.254655	18.4162	0.851807	7.48091	0.234037	10.3805	0.113651	23.6492	0.354972	7.58856	0.225049	25.8911	0.212455	3.83527	0.164339	16.133	0.241676	12.2541
IPI00013079;IPI00893443	766;92	IPI00013079	IPI00013079	>IPI:IPI00013079.2|SWISS-PROT:Q9Y6C2|ENSEMBL:ENSP00000369677|REFSEQ:NP_008977|H-INV:HIT000068141|VEGA:OTTHUMP00000122584 Tax_Id=9606 Gene_Symbol=EMILIN1 EMILIN-1;>IPI:IPI00893443.1|TREMBL:Q96IH6|ENSEMBL:ENSP00000411201;ENSP00000443930|VEGA:OTTHUMP000002009	1	N	LSRHVAGLWAGLRETNTTSQMQAALLEKLVG	1.15184e-05	210.37	210.37	_ETN(de)TTSQM(ox)QAALLEK_	2	841.401	0.14091	0.0311324	7.97656	0.12868	3.58496	0.0205303	0	NaN	NaN	NaN	NaN	NaN	NaN	0.0130534	0.96412	NaN	NaN	0.0101998	3.75895
IPI00647457;IPI00472855;IPI00647634;IPI00794678	110;110;110;110	IPI00647457	IPI00647457	>IPI:IPI00647457.2|TREMBL:A1Z1D7;A9YWM1;B2R7U3;B4DVB9;B7ZA80;C5IWY0;D5H3U1;D5H3U2;Q5SRN5|ENSEMBL:ENSP00000366002|VEGA:OTTHUMP00000161060 Tax_Id=9606 Gene_Symbol=HLA-B;HLA-C;HLA-A;MICA;LOC441528 Uncharacterized protein;>IPI:IPI00472855.1|SWISS-PROT:P16188 T	1	N	SQTDRVDLGTLRGYYNQSEAGSHTIQIMYGC	3.17423e-28	230.77	211.17	_GYYN(de)QSEAGSHTIQIM(ox)YGCDVGSDGR_	3	961.405	-0.025103	NaN	NaN	NaN	NaN	1.23864	0	NaN	NaN	NaN	NaN	NaN	NaN	NaN	NaN	0.709532	0	0.47026	0
IPI00414717;IPI00923461;IPI00641153	210;199;210	IPI00414717	IPI00414717	>IPI:IPI00414717.1|SWISS-PROT:Q92896-2|ENSEMBL:ENSP00000205061|REFSEQ:NP_036333 Tax_Id=9606 Gene_Symbol=GLG1 Isoform 2 of Golgi apparatus protein 1;>IPI:IPI00923461.1|TREMBL:B7Z8Y4|ENSEMBL:ENSP00000406946|REFSEQ:NP_001139138 Tax_Id=9606 Gene_Symbol=GLG1 Go	1	N	VGKGYMVSCLVDHRGNITEYQCHQYITKMTA	2.85634e-25	274.45	211.51	_GN(de)ITEYQCHQYITK_	2	878.404	-0.008923	0.728207	4.42861	NaN	NaN	0.447209	12.5942	0.396783	14.5924	0.0335001	10.4538	0.56583	5.46714	0.689234	5.50463	0.994213	2.75455	0.757088	11.9926
IPI00022200;IPI00941465;IPI00072917;IPI00072918;IPI00220701;IPI00946286	2079;1912;1879;1878;1873;1472	IPI00022200	IPI00022200	>IPI:IPI00022200.4|SWISS-PROT:P12111-1|TREMBL:D9ZGF2|ENSEMBL:ENSP00000295550|REFSEQ:NP_004360|H-INV:HIT000321715|VEGA:OTTHUMP00000195994 Tax_Id=9606 Gene_Symbol=COL6A3 Isoform 1 of Collagen alpha-3(VI) chain;>IPI:IPI00941465.1|TREMBL:E7EVT9;E9PGQ9;Q63HQ4|E	1	N	PGDEGGPGERGPPGVNGTQGFQGCPGQRGVK	3.52759e-14	211.7	211.7	_GPPGVN(de)GTQGFQGCPGQR_	2	907.916	0.30278	0.544239	4.44776	0.540401	6.83656	NaN	NaN	NaN	NaN	NaN	NaN	NaN	NaN	NaN	NaN	NaN	NaN	NaN	NaN
IPI00550382;IPI00939219;IPI00922232	127;48;67	IPI00550382	IPI00550382	>IPI:IPI00550382.2|TREMBL:B3KQV7|ENSEMBL:ENSP00000319152|H-INV:HIT000015358 Tax_Id=9606 Gene_Symbol=SLC29A1 cDNA FLJ33172 fis, clone ADRGL2002029, highly similar to Equilibrative nucleoside transporter 1;>IPI:IPI00939219.1|SWISS-PROT:Q99808|TREMBL:B7Z1J8;C	1	N	MTATQYFTNRLDMSQNVSLVTAELSKDAQAS	3.1743e-47	302.64	211.9	_LDM(ox)SQN(de)VSLVTAELSK_	2	876.44	0.0017108	NaN	NaN	0.024675	0	0.935075	8.71994	1.04132	23.5986	0.733393	39.9835	1.73641	45.0272	0.119556	8.59263	0.331082	91.5727	0.861316	30.389
IPI00024466;IPI00619903	269;245	IPI00024466	IPI00024466	>IPI:IPI00024466.2|SWISS-PROT:Q9NYU2-1|TREMBL:A8KAK1|ENSEMBL:ENSP00000259253|REFSEQ:NP_064505|VEGA:OTTHUMP00000162311 Tax_Id=9606 Gene_Symbol=UGGT1 Isoform 1 of UDP-glucose:glycoprotein glucosyltransferase 1;>IPI:IPI00619903.3|SWISS-PROT:Q9NYU2-2|ENSEMBL:E	1	N	EYKAKDDTQVKGTEVNTTVIGENDPIDEVQG	0	275.37	212.05	_GTEVN(de)TTVIGENDPIDEVQGFLFGK_	2	1340.65	-0.12339	NaN	NaN	2.33529	7.58064	2.35495	31.358	0.197251	25.7283	4.13058	28.1897	1.62109	42.8467	0.705577	46.4611	0.0598805	3.62733	1.27434	46.187
IPI00294455;IPI00965043	78;78	IPI00294455	IPI00294455	>IPI:IPI00294455.2|SWISS-PROT:Q16880|ENSEMBL:ENSP00000311648;ENSP00000378019|REFSEQ:NP_001121646;NP_003351|H-INV:HIT000047843|VEGA:OTTHUMP00000163836;OTTHUMP00000219707 Tax_Id=9606 Gene_Symbol=UGT8 2-hydroxyacylsphingosine 1-beta-galactosyltransferase;>IPI	1	N	APSNHYSLQRYPGIFNSTTSDAFLQSKMRNI	2.74985e-39	294.93	212.32	_YPGIFN(de)STTSDAFLQSK_	2	938.952	0.72409	NaN	NaN	NaN	NaN	0.682002	11.0904	0.815378	12.4723	1.4161	8.24204	1.21328	8.19508	0.783432	4.87076	1.06735	5.45726	1.35863	3.65739
IPI00328113;IPI01009156;IPI00556217	1581;471;149	IPI00328113	IPI00328113	>IPI:IPI00328113.4|SWISS-PROT:P35555|TREMBL:D2JYH6;Q75N88;Q9NP01|ENSEMBL:ENSP00000325527|REFSEQ:NP_000129|H-INV:HIT000192231 Tax_Id=9606 Gene_Symbol=FBN1 Fibrillin-1;>IPI:IPI01009156.2|TREMBL:B4E3I6;F5H2N7|ENSEMBL:ENSP00000445506 Tax_Id=9606 Gene_Symbol=FB	1	N	LGKAWGTPCEMCPAVNTSEYKILCPGGEGFR	5.52744e-40	295.12	212.95	_AWGTPCEM(ox)CPAVN(de)TSEYK_	2	1059.43	-0.03766	0.590211	7.00036	NaN	NaN	NaN	NaN	NaN	NaN	NaN	NaN	NaN	NaN	NaN	NaN	NaN	NaN	NaN	NaN
IPI00980045;IPI00011302;IPI00983941;IPI00983417	43;43;43;43	IPI00980045	IPI00980045	>IPI:IPI00980045.1|TREMBL:E9PR17|ENSEMBL:ENSP00000432362|VEGA:OTTHUMP00000232608 Tax_Id=9606 Gene_Symbol=CD59 Uncharacterized protein;>IPI:IPI00011302.1|SWISS-PROT:P13987|TREMBL:Q6FHM9|ENSEMBL:ENSP00000340210;ENSP00000379191;ENSP00000402425;ENSP00000403511	1	N	CYNCPNPTADCKTAVNCSSDFDACLITKAGL	9.30545e-09	233.52	214.81	_TAVN(de)CSSDFDACLITK_	2	901.9	-0.40979	0.776295	3.77842	NaN	NaN	NaN	NaN	NaN	NaN	NaN	NaN	NaN	NaN	NaN	NaN	NaN	NaN	NaN	NaN
IPI01012400;IPI01012391;IPI01011015;IPI00003813;IPI01011813;IPI00166392;IPI01009218;IPI01016069	113;113;113;113;112;113;97;80	IPI01012400	IPI01012400	>IPI:IPI01012400.1|ENSEMBL:ENSP00000329797|VEGA:OTTHUMP00000238285 Tax_Id=9606 Gene_Symbol=CADM1 52 kDa protein;>IPI:IPI01012391.1|TREMBL:F5H0J4;F5H0P2|ENSEMBL:ENSP00000438730;ENSP00000439817|VEGA:OTTHUMP00000238282 Tax_Id=9606 Gene_Symbol=CADM1 Uncharacte	1	N	QLLNFSSSELKVSLTNVSISDEGRYFCQLYT	9.00109e-06	220.21	215.87	_VSLTN(de)VSISDEGR_	2	689.346	-0.29541	NaN	NaN	NaN	NaN	0.957159	14.9189	1.03511	24.591	0.962165	8.6091	0.784623	5.33592	0.968174	16.5069	1.08602	7.9047	0.823216	10.4145
IPI00783665	2209	IPI00783665	IPI00783665	>IPI:IPI00783665.5|SWISS-PROT:O15230|TREMBL:O75079|ENSEMBL:ENSP00000252999|REFSEQ:NP_005551|H-INV:HIT000079754|VEGA:OTTHUMP00000031475 Tax_Id=9606 Gene_Symbol=LAMA5 Laminin subunit alpha-5	1	N	GINASSMAWARLHRLNASIADLQSQLRSPLG	7.8876e-08	230.26	215.87	_LN(de)ASIADLQSQLR_	2	715.386	0.54487	NaN	NaN	0.0205975	0	0.438789	59.4122	0.508337	27.3017	0.673106	46.3209	0.746169	20.432	0.798299	48.2908	0.284445	32.3211	0.42268	34.8851
IPI00290043;IPI00215995;IPI01012463;IPI00965346	656;656;642;35	IPI00290043	IPI00290043	>IPI:IPI00290043.2|SWISS-PROT:P26006-1|TREMBL:Q86SW1|ENSEMBL:ENSP00000007722|REFSEQ:NP_005492 Tax_Id=9606 Gene_Symbol=ITGA3 Isoform 2 of Integrin alpha-3;>IPI:IPI00215995.1|SWISS-PROT:P26006-2|ENSEMBL:ENSP00000315190|REFSEQ:NP_002195|H-INV:HIT000195911|VEG	1	N	RLQYSRDVRKLLLSINVTNTRTSERSGEDAH	2.51729e-07	216.06	216.06	_LLLSIN(de)VTNTR_	2	622.864	0.24332	NaN	NaN	0.250346	16.3626	0.0567493	36.0529	NaN	NaN	NaN	NaN	NaN	NaN	0.0760376	0	NaN	NaN	0.027197	0
IPI00001633	202	IPI00001633	IPI00001633	>IPI:IPI00001633.1|SWISS-PROT:O43155|TREMBL:B3KPR2|ENSEMBL:ENSP00000332879;ENSP00000451050|REFSEQ:NP_037363|H-INV:HIT000000122 Tax_Id=9606 Gene_Symbol=FLRT2 Leucine-rich repeat transmembrane protein FLRT2	1	N	VDENRIAVISDMAFQNLTSLERLIVDGNLLT	3.13622e-08	218.12	216.29	_IAVISDM(ox)AFQN(de)LTSLER_	2	962.988	0.68722	0.0262013	32.5204	0.0939238	5.71972	NaN	NaN	NaN	NaN	NaN	NaN	NaN	NaN	NaN	NaN	NaN	NaN	NaN	NaN
IPI00787853	259	IPI00787853	IPI00787853	>IPI:IPI00787853.2|SWISS-PROT:Q9NX62|ENSEMBL:ENSP00000262644|REFSEQ:NP_060283|H-INV:HIT000262782|VEGA:OTTHUMP00000226649 Tax_Id=9606 Gene_Symbol=IMPAD1 Inositol monophosphatase 3	1	N	SHSGMVKQVALQTFGNQTTIIPAGGAGYKVL	1.3935e-30	253.95	216.75	_QVALQTFGN(de)QTTIIPAGGAGYK_	2	1118.58	0.29672	0.799662	11.5079	0.926478	5.34578	0.387991	6.71134	0.337984	1.01523	0.480581	8.73444	0.627741	9.21687	0.52968	13.7057	0.405982	1.09414	0.435824	0
IPI00010697;IPI00216225;IPI00216222;IPI00216223;IPI00216224;IPI00216221;IPI00921080	930;930;891;886;886;891;772	IPI00010697	IPI00010697	>IPI:IPI00010697.2|SWISS-PROT:P23229-1|ENSEMBL:ENSP00000264106;ENSP00000406694|VEGA:OTTHUMP00000205048 Tax_Id=9606 Gene_Symbol=ITGA6 Isoform Alpha-6X1X2B of Integrin alpha-6;>IPI:IPI00216225.2|SWISS-PROT:P23229-6|ENSEMBL:ENSP00000364369 Tax_Id=9606 Gene_Sy	1	N	LEKVTCEPQKEINSLNLTESHNSRKKREITE	2.16146e-06	223.39	216.88	_EINSLN(de)LTESHNSR_	2	807.89	0.45292	NaN	NaN	NaN	NaN	0.113159	29.0409	0.175119	10.0578	0.0255571	20.3475	NaN	NaN	NaN	NaN	0.0222551	6.58067	0.0490777	72.09
IPI00018305;IPI00902471;IPI00903293;IPI00925358;IPI00855835;IPI01013803;IPI00556155;IPI00444386;IPI00926261	199;185;184;178;156;97;205;185;89	IPI00018305	IPI00018305	>IPI:IPI00018305.4|SWISS-PROT:P17936|ENSEMBL:ENSP00000275521|REFSEQ:NP_000589|H-INV:HIT000261694|VEGA:OTTHUMP00000159562 Tax_Id=9606 Gene_Symbol=IGFBP3 Insulin-like growth factor-binding protein 3;>IPI:IPI00902471.1|TREMBL:B3KRZ1|ENSEMBL:ENSP00000393740 Ta	1	N	QRYKVDYESQSTDTQNFSSESKRETEYGPCR	6.331e-12	220.34	217.26	_YKVDYESQSTDTQN(de)FSSESKR_	3	834.042	0.43364	NaN	NaN	0.347178	4.12094	NaN	NaN	NaN	NaN	NaN	NaN	NaN	NaN	NaN	NaN	NaN	NaN	NaN	NaN
IPI00783665	2423	IPI00783665	IPI00783665	>IPI:IPI00783665.5|SWISS-PROT:O15230|TREMBL:O75079|ENSEMBL:ENSP00000252999|REFSEQ:NP_005551|H-INV:HIT000079754|VEGA:OTTHUMP00000031475 Tax_Id=9606 Gene_Symbol=LAMA5 Laminin subunit alpha-5	1	N	RLEEALQRKQELSRDNATLQATLHAARDTLA	1.42954e-05	217.88	217.88	_DN(de)ATLQATLHAAR_	2	691.855	-0.15497	NaN	NaN	NaN	NaN	0.190265	16.2991	0.194775	1.03808	0.16298	6.92102	0.136667	12.3665	0.18608	17.742	0.0894088	3.27114	0.108974	5.94928
IPI00784119;IPI00852864	170;170	IPI00784119	IPI00784119	>IPI:IPI00784119.1|SWISS-PROT:Q15904|TREMBL:B3KR70;B4DWM8;Q8NBT4;Q8NF19;Q9H0C7|ENSEMBL:ENSP00000358777|REFSEQ:NP_001174|H-INV:HIT000029869|VEGA:OTTHUMP00000032115 Tax_Id=9606 Gene_Symbol=ATP6AP1 V-type proton ATPase subunit S1;>IPI:IPI00852864.1|TREMBL:A6Q	1	N	SPLHVDLATLRELKLNASLPALLLIRLPYTA	9.49693e-60	225.97	218.06	_LN(de)ASLPALLLIR_	2	647.908	0.34083	0.216707	55.6538	0.36806	11.3956	0.566875	9.72093	1.11558	47.4618	0.696813	7.60244	0.902906	36.0115	1.50576	41.6083	0.737939	23.2225	0.794617	9.49783
IPI00009111	256	IPI00009111	IPI00009111	>IPI:IPI00009111.1|SWISS-PROT:Q13641|TREMBL:A8K555|ENSEMBL:ENSP00000358765;ENSP00000440049;ENSP00000441219|REFSEQ:NP_001159864;NP_006661|H-INV:HIT000051855|VEGA:OTTHUMP00000016786 Tax_Id=9606 Gene_Symbol=TPBG Trophoblast glycoprotein	1	N	LSNNSLVSLTYVSFRNLTHLESLHLEDNALK	3.32465e-06	218.12	218.12	_N(de)LTHLESLHLEDNALK_	3	616.655	0.58478	3.31337	57.5411	1.49043	65.3682	0.394672	28.0119	0.785554	42.8576	0.311713	30.7227	0.437501	36.5167	0.347726	49.2303	0.251026	32.4774	0.200315	17.6382
IPI00410488;IPI00719044;IPI00441094;IPI00019275;IPI01011941	104;104;104;104;176	IPI00410488	IPI00410488	>IPI:IPI00410488.2|SWISS-PROT:Q5ZPR3-1|TREMBL:A8K6Q6;A8K9J6;B4DK26|ENSEMBL:ENSP00000320084|REFSEQ:NP_001019907|H-INV:HIT000249150|VEGA:OTTHUMP00000174914 Tax_Id=9606 Gene_Symbol=CD276 Isoform 1 of CD276 antigen;>IPI:IPI00719044.1|SWISS-PROT:Q5ZPR3-4 Tax_Id	1	N	YANRTALFPDLLAQGNASLRLQRVRVADEGS	3.23446e-06	218.28	218.28	_TALFPDLLAQGN(de)ASLR_	2	844.454	0.56482	0.224877	17.2908	NaN	NaN	0.0276619	0	0.0331996	19.2882	0.0248589	14.2219	NaN	NaN	NaN	NaN	NaN	NaN	NaN	NaN
IPI00419916;IPI00956631;IPI00643764	140;85;63	IPI00419916	IPI00419916	>IPI:IPI00419916.4|SWISS-PROT:P05186|TREMBL:B2R6Q2|ENSEMBL:ENSP00000363965;ENSP00000363973;ENSP00000394765|REFSEQ:NP_000469|H-INV:HIT000039191|VEGA:OTTHUMP00000002971;OTTHUMP00000002972 Tax_Id=9606 Gene_Symbol=ALPL Alkaline phosphatase, tissue-nonspecific	1	N	EGTVGVSAATERSRCNTTQGNEVTSILRWAK	4.27404e-25	271.08	218.6	_CN(de)TTQGNEVTSILR_	2	797.38	-0.10845	NaN	NaN	NaN	NaN	0.101892	33.7677	0.102392	23.2687	0.110924	14.2276	0.0850319	14.4434	0.101578	14.4077	0.214796	14.7071	0.139646	14.1383
IPI00382432	759	IPI00382432	IPI00382432	>IPI:IPI00382432.1|SWISS-PROT:Q3T906-1|TREMBL:Q68CM9;Q9NPW9;Q9NV34|ENSEMBL:ENSP00000299314|REFSEQ:NP_077288|H-INV:HIT000331461 Tax_Id=9606 Gene_Symbol=GNPTAB Isoform 1 of N-acetylglucosamine-1-phosphotransferase subunits alpha/beta	1	N	QHAKIKNQAIITDETNDSLVAPQEKQVHKSI	5.38626e-12	219.06	219.06	_NQAIITDETN(de)DSLVAPQEK_	2	1044.01	0.37517	NaN	NaN	NaN	NaN	0.109608	8.28049	0.0772038	18.033	0.0467054	13.4376	0.125434	8.76868	0.0940453	15.8581	0.0391143	9.56082	0.0352548	10.7395
IPI00168262;IPI00450971	381;109	IPI00168262	IPI00168262	>IPI:IPI00168262.2|SWISS-PROT:Q8NBJ5|TREMBL:B3KQ10;Q8WUI9;Q9H6F1|ENSEMBL:ENSP00000252599|REFSEQ:NP_078932|H-INV:HIT000339037 Tax_Id=9606 Gene_Symbol=GLT25D1 Procollagen galactosyltransferase 1;>IPI:IPI00450971.3|TREMBL:E9PC06;Q6IPW8|ENSEMBL:ENSP00000369036	1	N	EIECRLVEAVDGKAMNTSQVEALGIQMLPGY	9.46813e-27	266.7	219.23	_AM(ox)N(de)TSQVEALGIQM(ox)LPGYR_	2	1056.51	-0.040997	0.371854	28.6585	1.17409	16.8738	0.443737	23.7829	0.662825	35.4705	0.458703	36.7485	0.433324	6.65856	0.379165	31.8291	0.337167	36.6661	0.621155	11.3229
IPI00021807;IPI00759616;IPI00940598;IPI01011948;IPI01012416;IPI00955453;IPI00845473	394;289;266;222;294;260;196	IPI00021807	IPI00021807	>IPI:IPI00021807.3|SWISS-PROT:P04062-1|TREMBL:B2R6A7;B7Z6E6;B7Z6S9;B7Z7G9;D3DV87;F5H505;F5H7V3;F5H8F5|ENSEMBL:ENSP00000314508;ENSP00000357357|REFSEQ:NP_000148;NP_001005741;NP_001005742|VEGA:OTTHUMP00000033992;OTTHUMP00000033993 Tax_Id=9606 Gene_Symbol=GBA	1	N	HQRDFIARDLGPTLANSTHHNVRLLMLDDQR	4.29311e-06	220.85	220.85	_DLGPTLAN(de)STHHNVR_	2	816.908	-0.41406	0.952142	132.445	2.55492	4.28699	0.510651	122.105	0.89312	64.9771	0.432427	131.262	0.356584	136.315	0.310403	132.595	0.714395	2.57484	0.850685	0
IPI00290043;IPI00215995;IPI01012463	573;573;559	IPI00290043	IPI00290043	>IPI:IPI00290043.2|SWISS-PROT:P26006-1|TREMBL:Q86SW1|ENSEMBL:ENSP00000007722|REFSEQ:NP_005492 Tax_Id=9606 Gene_Symbol=ITGA3 Isoform 2 of Integrin alpha-3;>IPI:IPI00215995.1|SWISS-PROT:P26006-2|ENSEMBL:ENSP00000315190|REFSEQ:NP_002195|H-INV:HIT000195911|VEG	1	N	MDNLRDKLRPIIISMNYSLPLRMPDRPRLGL	6.18389e-35	290.34	220.97	_LRPIIISM(ox)N(de)YSLPLR_	3	601.678	-0.16771	1.66452	45.231	2.8002	7.42912	0.221601	15.4882	0.341008	14.0836	0.436938	35.4003	0.24668	2.91622	0.69106	12.1608	0.892017	41.1511	0.56497	39.592
IPI00472138;IPI00655604;IPI00743117;IPI00887461;IPI00969040;IPI00887572;IPI00890726;IPI00980758;IPI01011764	110;110;110;110;110;121;121;110;110	IPI00472138	IPI00472138	>IPI:IPI00472138.1|SWISS-PROT:P10319|TREMBL:A3KLI7;A4URH7;A4USG4;A4ZX99;A9XFY1;D4HPC3;E1Y6P9;E2DH84;E3SWJ1;E5FQ94;F4NC26;F4NC27;F4NC28;F4NC29;F4NC30;F4NC31;F4NC32;F4YTD4;F4YTG4;F4YTG6;F5BH03;F6KS41;Q0VJ75;Q3YFF4;Q5D1W9;Q5D1X0;Q5MD87;Q5QT34;Q95353;Q9GJF6;Q9	1	N	AQTYRENLRIALRYYNQSEAGSHIIQRMYGC	6.49228e-06	221.86	221.86	_YYN(de)QSEAGSHIIQR_	2	833.895	0.15092	1.30067	8.46513	NaN	NaN	0.223489	18.6089	0.517886	26.3578	NaN	NaN	NaN	NaN	NaN	NaN	1.56184	12.7068	1.2516	10.9875
IPI00005107;IPI01010174	185;30	IPI00005107	IPI00005107	>IPI:IPI00005107.2|SWISS-PROT:O15118|TREMBL:B4DIP7;Q59GR1|ENSEMBL:ENSP00000269228|REFSEQ:NP_000262|H-INV:HIT000061676|VEGA:OTTHUMP00000162699 Tax_Id=9606 Gene_Symbol=NPC1 Niemann-Pick C1 protein;>IPI:IPI01010174.1|TREMBL:F5GZD4|ENSEMBL:ENSP00000444538 Tax_	1	N	DKALGLLCGKDADACNATNWIEYMFNKDNGQ	8.19706e-39	246.03	222.64	_DADACN(de)ATNWIEYM(ox)FNK_	2	1040.42	0.45397	0.0520937	0	0.0603684	44.276	0.142798	10.5608	0.134018	24.5792	0.0726282	18.061	0.15202	10.6415	0.191601	24.7965	0.264578	25.2939	0.26334	25.5073
IPI00018901;IPI00879909;IPI00217717;IPI00879296;IPI00879740	120;120;120;120;120	IPI00018901	IPI00018901	>IPI:IPI00018901.2|SWISS-PROT:P19440-1|TREMBL:A2VCM7;Q6ISU8;Q6NZY2|ENSEMBL:ENSP00000248923;ENSP00000383231;ENSP00000383232;ENSP00000383233;ENSP00000385975|REFSEQ:NP_001027536;NP_001027537;NP_005256;NP_038347|H-INV:HIT000191240|VEGA:OTTHUMP00000028921;OTTHU	1	N	NAREVAPRLAFATMFNSSEQSQKGGLSVAVP	1.11616e-18	262.66	222.75	_LAFATM(ox)FN(de)SSEQSQK_	2	853.391	0.79659	NaN	NaN	NaN	NaN	0.208109	17.5332	0.190705	10.5212	0.143075	1.4427	0.143699	9.48743	0.151268	16.153	0.165444	5.53591	0.138368	13.6285
IPI00718924;IPI00744689;IPI01021782	110;110;110	IPI00718924	IPI00718924	>IPI:IPI00718924.3|SWISS-PROT:P18464|TREMBL:Q546B1 Tax_Id=9606 Gene_Symbol=HLA-B;HLA-C;HLA-A;MICA;LOC441528 HLA class I histocompatibility antigen, B-51 alpha chain;>IPI:IPI00744689.1|SWISS-PROT:P30490|TREMBL:Q0EFB2 Tax_Id=9606 Gene_Symbol=HLA-B;HLA-C;HLA-	1	N	TQTYRENLRIALRYYNQSEAGSHTWQTMYGC	1.13587e-25	222.91	222.91	_YYN(de)QSEAGSHTWQTM(ox)YGCDVGPDGR_	3	966.057	0.53098	0.399875	11.258	NaN	NaN	NaN	NaN	NaN	NaN	NaN	NaN	NaN	NaN	NaN	NaN	NaN	NaN	NaN	NaN
IPI00293971	118	IPI00293971	IPI00293971	>IPI:IPI00293971.3|SWISS-PROT:P14415|TREMBL:Q58I19|ENSEMBL:ENSP00000250111|REFSEQ:NP_001669|H-INV:HIT000388767 Tax_Id=9606 Gene_Symbol=ATP1B2 Sodium/potassium-transporting ATPase subunit beta-2	1	N	WDQHVQKLNKFLEPYNDSIQAQKNDVCRPGR	2.14039e-06	223.22	223.22	_FLEPYN(de)DSIQAQK_	2	777.378	0.33371	NaN	NaN	NaN	NaN	0.319983	8.84018	0.44981	22.1432	0.52292	2.68001	0.364255	10.8671	0.212755	9.56065	0.189835	7.60195	0.282115	3.95236
IPI00328488;IPI00965096;IPI00604401	748;697;748	IPI00328488	IPI00328488	>IPI:IPI00328488.7|SWISS-PROT:Q9Y2E5-1|TREMBL:Q4VC00|ENSEMBL:ENSP00000285599|REFSEQ:NP_056089|H-INV:HIT000335074|VEGA:OTTHUMP00000217559 Tax_Id=9606 Gene_Symbol=MAN2B2 Isoform 1 of Epididymis-specific alpha-mannosidase;>IPI:IPI00965096.1|TREMBL:B3KQN1;B7Z7	1	N	NNGYQMQRRPYVSYVNNSIARNYYPMVQSAF	2.54746e-07	227.06	223.22	_RPYVSYVN(de)NSIAR_	2	770.399	0.61361	0.114353	15.2786	0.268825	6.73014	NaN	NaN	NaN	NaN	0.0226355	10.7786	NaN	NaN	0.0317816	26.6016	0.0220886	0	0.0148401	0
IPI00027505;IPI00555991;IPI00922108	615;579;569	IPI00027505	IPI00027505	>IPI:IPI00027505.2|SWISS-PROT:P06756-1|TREMBL:A5YM53;B7ZLX0|ENSEMBL:ENSP00000261023|REFSEQ:NP_002201|H-INV:HIT000194350|VEGA:OTTHUMP00000163473 Tax_Id=9606 Gene_Symbol=ITGAV Isoform 1 of Integrin alpha-V;>IPI:IPI00555991.2|SWISS-PROT:P06756-2|ENSEMBL:ENSP0	1	N	DTTGLQPILNQFTPANISRQAHILLDCGEDN	3.94167e-19	223.93	223.93	_TAADTTGLQPILNQFTPAN(de)ISR_	2	1165.6	-0.059056	0.264824	19.0586	0.0539757	30.9597	NaN	NaN	NaN	NaN	NaN	NaN	NaN	NaN	NaN	NaN	NaN	NaN	NaN	NaN
IPI00298281	1380	IPI00298281	IPI00298281	>IPI:IPI00298281.4|SWISS-PROT:P11047|TREMBL:Q6NVY8|ENSEMBL:ENSP00000258341|REFSEQ:NP_002284|H-INV:HIT000191137|VEGA:OTTHUMP00000033450 Tax_Id=9606 Gene_Symbol=LAMC1 Laminin subunit gamma-1	1	N	DILNNLKDFDRRVNDNKTAAEEALRKIPAIN	3.28386e-07	229.97	225.13	_VNDN(de)KTAAEEALR_	2	716.357	0.86365	0.262651	14.085	0.599507	16.9848	0.726612	7.56076	0.563374	10.3206	0.682949	8.53319	0.241554	9.56715	0.384858	9.62823	0.299402	9.0574	0.429419	9.98512
IPI00552690;IPI00980074;IPI00470937;IPI00979124;IPI00644648;IPI00015756;IPI00555714	416;416;416;416;416;416;273	IPI00552690	IPI00552690	>IPI:IPI00552690.4|TREMBL:B4DHC3;E9PGC5|ENSEMBL:ENSP00000357190|VEGA:OTTHUMP00000233055 Tax_Id=9606 Gene_Symbol=PTPRK Uncharacterized protein;>IPI:IPI00980074.1|TREMBL:B7ZMG0|ENSEMBL:ENSP00000432973|VEGA:OTTHUMP00000233080 Tax_Id=9606 Gene_Symbol=PTPRK Unc	1	N	IQARRIAVDWESLGYNITRCHTFNVTICYHY	2.1441e-08	236.55	226.19	_IAVDWESLGYN(de)ITR_	2	819.412	1.1898	NaN	NaN	0.0783178	12.5846	0.205179	13.218	0.245005	35.8474	0.347831	9.70484	0.406228	7.80669	0.417327	13.7948	0.414018	27.7155	0.314747	28.793
IPI00789155;IPI00941900;IPI00969136;IPI01013361	139;131;131;131	IPI00789155	IPI00789155	>IPI:IPI00789155.1|TREMBL:B3KPG9;B3KQF5;D6QS49;D6QS56;D6QS57;D6QS58;F5H3F1|ENSEMBL:ENSP00000420381;ENSP00000439139|REFSEQ:NP_001186600|H-INV:HIT000012952|VEGA:OTTHUMP00000212714 Tax_Id=9606 Gene_Symbol=CALU calumenin isoform c precurosr;>IPI:IPI00941900.1|	1	N	HDLNEDGLVSWEEYKNATYGYVLDDPDPDDG	1.90562e-52	280.26	227.06	_N(de)ATYGYVLDDPDPDDGFNYK_	2	1140.48	0.33805	6.5064	6.55686	7.19252	34.1549	3.15093	6.95239	3.10173	11.3238	2.66824	32.4995	2.38592	34.0882	1.18892	7.18461	0.996911	21.1106	1.8135	17.6436
IPI00022558;IPI00760547;IPI00410607;IPI00893925;IPI00893201;IPI00893553	50;49;50;24;50;50	IPI00022558	IPI00022558	>IPI:IPI00022558.2|SWISS-PROT:O95297-1|TREMBL:A8K5D4;Q5U0H8;Q9UEL4|ENSEMBL:ENSP00000352513|REFSEQ:NP_003944|H-INV:HIT000082369|VEGA:OTTHUMP00000032519 Tax_Id=9606 Gene_Symbol=MPZL1 Isoform 1 of Myelin protein zero-like protein 1;>IPI:IPI00760547.1|SWISS-PR	1	N	VSALEVYTPKEIFVANGTQGKLTCKFKSTST	4.15697e-20	258.48	227.37	_EIFVAN(de)GTQGK_	2	582.798	0.11674	0.570553	8.51667	0.991856	8.492	0.737761	1.69445	0.665523	6.30508	0.80272	5.16755	0.568418	4.86043	0.756204	15.006	0.505242	2.18069	0.58877	4.50825
IPI00980037;IPI00032453;IPI00944646;IPI00921959;IPI00910043;IPI00024572;IPI00433478;IPI00976292	93;64;64;64;64;64;93;64	IPI00980037	IPI00980037	>IPI:IPI00980037.1|TREMBL:E5RG56|ENSEMBL:ENSP00000427823|VEGA:OTTHUMP00000226610 Tax_Id=9606 Gene_Symbol=ASPH Uncharacterized protein;>IPI:IPI00032453.3|TREMBL:Q9H291|ENSEMBL:ENSP00000394013;ENSP00000429954|REFSEQ:NP_115857|VEGA:OTTHUMP00000230645 Tax_Id=9	1	N	VDYEEVLAKAKDFRYNLSEVLQGKLGIYDAD	7.2611e-16	227.94	227.94	_YN(de)LSEVLQGK_	2	576.301	-0.21116	0.118094	7.50082	0.256791	27.8722	NaN	NaN	0.044779	0	NaN	NaN	0.068437	15.1018	NaN	NaN	NaN	NaN	NaN	NaN
IPI00020557	4364	IPI00020557	IPI00020557	>IPI:IPI00020557.2|SWISS-PROT:Q07954|TREMBL:Q59FG2;Q6LAF4;Q6LBN5|ENSEMBL:ENSP00000243077|REFSEQ:NP_002323|H-INV:HIT000321395 Tax_Id=9606 Gene_Symbol=LRP1 Prolow-density lipoprotein receptor-related protein 1	1	N	EGACVVNKQSGDVTCNCTDGRVAPSCLTCVG	9.71578e-08	228.38	228.38	_QSGDVTCN(de)CTDGR_	2	735.783	-0.22419	0.509678	10.4344	0.0789551	8.88126	0.100352	6.77508	0.0831626	14.4434	0.0246908	4.1883	0.0827455	12.5958	0.112875	14.3339	0.182302	2.35642	0.10919	20.5296
IPI00022608	430	IPI00022608	IPI00022608	>IPI:IPI00022608.2|SWISS-PROT:Q92673|TREMBL:B4DJ13|ENSEMBL:ENSP00000260197|REFSEQ:NP_003096|H-INV:HIT000325376|VEGA:OTTHUMP00000231797 Tax_Id=9606 Gene_Symbol=SORL1 Sortilin-related receptor	1	N	HRVEGLQGVYIATLINGSMNEENMRSVITFD	2.68897e-22	238.05	228.57	_VEGLQGVYIATLIN(de)GSM(ox)NEENM(ox)R_	2	1286.11	0.63554	NaN	NaN	NaN	NaN	0.183741	48.5616	0.345303	45.1471	0.279454	51.5508	0.444611	94.0565	0.375284	53.2368	0.516744	9.88285	0.393005	46.2364
IPI00749429;IPI00876857	144;144	IPI00749429	IPI00749429	>IPI:IPI00749429.1|SWISS-PROT:Q9C0H2-1|ENSEMBL:ENSP00000258796|REFSEQ:NP_079526|H-INV:HIT000001407|VEGA:OTTHUMP00000201106 Tax_Id=9606 Gene_Symbol=TTYH3 Isoform 1 of Protein tweety homolog 3;>IPI:IPI00876857.1|SWISS-PROT:Q9C0H2-2|ENSEMBL:ENSP00000385316|VE	1	N	VAGVQDRVWDTAVGLNHTAEPSLQTLERQLA	5.26447e-35	280.32	228.85	_VWDTAVGLN(de)HTAEPSLQTLER_	2	1169.59	-0.67473	1.34241	6.68588	0.565382	10.1028	0.518088	9.06149	0.764825	10.6801	0.620632	30.7138	0.703732	9.31754	0.553834	21.9123	0.294444	3.27829	0.251235	11.1844
IPI00376689;IPI00291170	889;889	IPI00376689	IPI00376689	>IPI:IPI00376689.1|SWISS-PROT:Q8WUJ3-1|ENSEMBL:ENSP00000220244;ENSP00000348583;ENSP00000378177|REFSEQ:NP_061159|H-INV:HIT000242288|VEGA:OTTHUMP00000185569;OTTHUMP00000195036;OTTHUMP00000195037 Tax_Id=9606 Gene_Symbol=KIAA1199 Isoform 1 of Protein KIAA1199;	1	N	PIRGIQLYDGPINIQNCTFRKFVALEGRHTS	2.09739e-10	229.4	229.4	_GIQLYDGPINIQN(de)CTFR_	2	1005.49	0.47538	0.107285	11.6813	0.135933	11.7128	NaN	NaN	NaN	NaN	NaN	NaN	NaN	NaN	NaN	NaN	NaN	NaN	NaN	NaN
IPI00382926;IPI00152418;IPI01012703;IPI00216550;IPI00784169;IPI00783145;IPI00292069;IPI00985305;IPI00908978	95;95;95;95;95;95;95;95;95	IPI00382926	IPI00382926	>IPI:IPI00382926.2|TREMBL:Q14UF2;Q8TD11;Q8TD13 Tax_Id=9606 Gene_Symbol=CD55 Decay-accelerating factor splicing variant 5;>IPI:IPI00152418.2|TREMBL:B1AP16;D3DT86;Q14UF3;Q8TD14|ENSEMBL:ENSP00000340631|VEGA:OTTHUMP00000034420 Tax_Id=9606 Gene_Symbol=CD55 Deca	1	N	ICLKGSQWSDIEEFCNRSCEVPTRLNSASLK	8.16844e-08	229.97	229.97	_GSQWSDIEEFCN(de)R_	2	814.836	-0.011311	0.284722	6.61372	0.0573794	19.5102	0.0557776	21.1136	0.0607777	3.22824	0.0526495	9.11002	0.0616447	13.7852	0.0904584	14.0963	0.157632	11.948	0.117005	10.6427
IPI00012119;IPI00219400;IPI00219401;IPI01022113;IPI01020978	262;153;115;115;32	IPI00012119	IPI00012119	>IPI:IPI00012119.1|SWISS-PROT:P07585-1|TREMBL:Q6FH10|ENSEMBL:ENSP00000052754;ENSP00000376862;ENSP00000447654|REFSEQ:NP_001911;NP_598010|H-INV:HIT000295553 Tax_Id=9606 Gene_Symbol=DCN Isoform A of Decorin;>IPI:IPI00219400.1|SWISS-PROT:P07585-2|ENSEMBL:ENSP0	1	N	LAKLGLSFNSISAVDNGSLANTPHLRELHLD	1.16417e-20	230.67	230.67	_LGLSFNSISAVDN(de)GSLANTPHLR_	3	795.412	-1.6673	NaN	NaN	0.882597	5.78712	NaN	NaN	NaN	NaN	NaN	NaN	NaN	NaN	NaN	NaN	NaN	NaN	NaN	NaN
IPI00257239;IPI00217345	173;169	IPI00257239	IPI00257239	>IPI:IPI00257239.1|SWISS-PROT:Q9NY97-1|TREMBL:Q54AC1|ENSEMBL:ENSP00000305595;ENSP00000384692|REFSEQ:NP_006568|H-INV:HIT000053281|VEGA:OTTHUMP00000159816;OTTHUMP00000201846 Tax_Id=9606 Gene_Symbol=B3GNT2;B3GNT1 Isoform 1 of UDP-GlcNAc:betaGal beta-1,3-N-ace	1	N	RQAIRESWGQESNAGNQTVVRVFLLGQTPPE	3.14445e-26	270.26	231.71	_ESWGQESNAGN(de)QTVVR_	2	881.903	0.54821	NaN	NaN	0.0134809	0	0.154579	21.8217	0.130919	12.8217	0.114888	5.52283	0.131265	16.1803	0.138206	21.2401	0.173464	10.8886	0.170223	15.4593
IPI00304840;IPI00220613;IPI00073454;IPI00915389	140;140;140;140	IPI00304840	IPI00304840	>IPI:IPI00304840.4|SWISS-PROT:P12110-1|ENSEMBL:ENSP00000300527|REFSEQ:NP_001840|H-INV:HIT000261916|VEGA:OTTHUMP00000115568 Tax_Id=9606 Gene_Symbol=COL6A2 Isoform 2C2 of Collagen alpha-2(VI) chain;>IPI:IPI00220613.4|SWISS-PROT:P12110-2|ENSEMBL:ENSP000003504	1	N	ISSFRRGTFTDCALANMTEQIRQDRSKGTVH	2.26502e-26	268.92	232.28	_GTFTDCALAN(de)M(ox)TEQIR_	2	922.911	0.55497	1.66481	2.24791	0.943441	8.95534	0.242529	12.3227	0.20222	7.92545	0.103756	19.7906	0.103366	18.15	0.246711	12.8341	0.244109	8.33276	0.156581	14.9502
IPI00329054	135	IPI00329054	IPI00329054	>IPI:IPI00329054.1|SWISS-PROT:Q86WC4|ENSEMBL:ENSP00000193322|REFSEQ:NP_054747|H-INV:HIT000049125|VEGA:OTTHUMP00000016938 Tax_Id=9606 Gene_Symbol=OSTM1 Osteopetrosis-associated transmembrane protein 1	1	N	QQVVSKMDNISRAAGNTSESQSCARSLLMAD	9.91643e-18	258.6	234.69	_AAGN(de)TSESQSCAR_	2	670.281	-0.27741	0.551052	12.3044	0.08672	8.89257	0.400597	3.12152	0.327823	9.83536	0.12789	14.032	0.188967	20.3626	0.239109	15.191	0.400129	10.3268	0.212914	15.9553
IPI00295461;IPI00375396	314;289	IPI00295461	IPI00295461	>IPI:IPI00295461.4|SWISS-PROT:Q12884-1|TREMBL:B2RD89|ENSEMBL:ENSP00000188790|REFSEQ:NP_004451|H-INV:HIT000217896|VEGA:OTTHUMP00000204566 Tax_Id=9606 Gene_Symbol=FAP Isoform 1 of Seprase;>IPI:IPI00375396.4|SWISS-PROT:Q12884-2|TREMBL:B4DLR2|ENSEMBL:ENSP00000	1	N	VTDERVCLQWLKRVQNVSVLSICDFREDWQT	1.63827e-17	253.15	234.85	_VQN(de)VSVLSICDFR_	2	769.388	0.69369	0.397685	13.3794	0.0580154	0	0.0436359	0	0.0320732	0	NaN	NaN	0.0397023	0	0.0626033	15.3281	0.275746	35.9182	0.0632096	20.211
IPI00032292;IPI00552089;IPI00639839	53;53;65	IPI00032292	IPI00032292	>IPI:IPI00032292.1|SWISS-PROT:P01033|TREMBL:B3KQF4;Q58P21;Q6FGX5|ENSEMBL:ENSP00000218388|REFSEQ:NP_003245|H-INV:HIT000029962|VEGA:OTTHUMP00000023214 Tax_Id=9606 Gene_Symbol=TIMP1 Metalloproteinase inhibitor 1;>IPI:IPI00552089.1|TREMBL:Q5H9B5|ENSEMBL:ENSP00	1	N	SDLVIRAKFVGTPEVNQTTLYQRYEIKMTKM	3.06244e-73	324.94	236.3	_FVGTPEVN(de)QTTLYQR_	2	877.441	-0.17214	3.85936	4.70837	5.2109	1.06536	0.86525	10.6167	0.655708	8.71637	0.765926	5.76654	0.741133	8.51948	1.14738	10.221	0.823562	2.44617	0.998895	9.1601
IPI00008167;IPI00787965	124;110	IPI00008167	IPI00008167	>IPI:IPI00008167.1|SWISS-PROT:P54709|TREMBL:D3DNF9;Q58I18|ENSEMBL:ENSP00000286371|REFSEQ:NP_001670|H-INV:HIT000035482|VEGA:OTTHUMP00000214031 Tax_Id=9606 Gene_Symbol=ATP1B3 Sodium/potassium-transporting ATPase subunit beta-3;>IPI:IPI00787965.3|TREMBL:B7Z1N	1	N	DLKKFLKPYTLEEQKNLTVCPDGALFEQKGP	1.85124e-34	286.74	237.48	_N(de)LTVCPDGALFEQK_	2	796.885	0.95276	1.68472	42.9481	1.43185	69.667	3.45213	37.99	2.06962	32.4569	2.95069	45.1112	3.07431	35.0788	6.7681	47.0011	2.8507	18.2	4.12624	47.347
IPI00410488;IPI00719044;IPI00441094;IPI00019275;IPI01011941	215;215;215;215;69	IPI00410488	IPI00410488	>IPI:IPI00410488.2|SWISS-PROT:Q5ZPR3-1|TREMBL:A8K6Q6;A8K9J6;B4DK26|ENSEMBL:ENSP00000320084|REFSEQ:NP_001019907|H-INV:HIT000249150|VEGA:OTTHUMP00000174914 Tax_Id=9606 Gene_Symbol=CD276 Isoform 1 of CD276 antigen;>IPI:IPI00719044.1|SWISS-PROT:Q5ZPR3-4 Tax_Id	1	N	GLFDVHSILRVVLGANGTYSCLVRNPVLQQD	1.29754e-11	239.61	239.61	_VVLGAN(de)GTYSCLVR_	2	755.39	0.786	3.32288	13.7319	0.867347	6.7834	2.07775	15.9843	2.13625	16.183	1.48269	14.7936	1.53505	17.7723	2.60756	9.79828	4.35429	5.46009	2.34386	14.2011
IPI00170706;IPI01011640;IPI00644795	1234;1171;227	IPI00170706	IPI00170706	>IPI:IPI00170706.2|SWISS-PROT:Q9UHN6-1|ENSEMBL:ENSP00000366243|REFSEQ:NP_037522|H-INV:HIT000071095|VEGA:OTTHUMP00000021450 Tax_Id=9606 Gene_Symbol=TMEM2 Isoform 1 of Transmembrane protein 2;>IPI:IPI01011640.1|SWISS-PROT:Q9UHN6-2|ENSEMBL:ENSP00000366266|REF	1	N	DKAETQRGDPSVISVNGTDFTFRSAGVLLLV	2.21907e-26	273.49	240.63	_GDPSVISVN(de)GTDFTFR_	2	856.91	0.15025	0.155508	16.6123	0.148311	5.87798	0.229528	7.8296	0.261934	23.5828	0.355842	14.2323	0.471507	27.2625	0.34447	14.8536	0.694639	31.738	0.461021	14.36
IPI00514424;IPI00002412;IPI00908718;IPI01018677;IPI00514996	261;232;129;31;13	IPI00514424	IPI00514424	>IPI:IPI00514424.4|TREMBL:E9PES1;E9PMG2;Q5T0S6|ENSEMBL:ENSP00000361865|VEGA:OTTHUMP00000004837 Tax_Id=9606 Gene_Symbol=PPT1 Uncharacterized protein;>IPI:IPI00002412.1|SWISS-PROT:P50897|TREMBL:Q6FGQ4|ENSEMBL:ENSP00000394863;ENSP00000432053|REFSEQ:NP_000301|	1	N	KNLMALKKFVMVKFLNDSIVDPVDSEWFGFY	2.41233e-67	321.68	240.68	_FLN(de)DSIVDPVDSEWFGFYR_	2	1154.03	1.0221	0.0140457	29.4167	1.18458	4.61859	1.622	55.8429	0.451369	63.4116	10.6531	8.80798	3.14133	24.0252	1.26669	47.1419	0.696005	48.8059	1.90274	47.809
IPI00215998;IPI00749070;IPI01022556;IPI00384548;IPI01022601;IPI01020732;IPI01020841	150;150;150;127;150;68;57	IPI00215998	IPI00215998	>IPI:IPI00215998.5|SWISS-PROT:P08962|ENSEMBL:ENSP00000257857;ENSP00000447730;ENSP00000449337|REFSEQ:NP_001771|H-INV:HIT000303578 Tax_Id=9606 Gene_Symbol=CD63 CD63 antigen;>IPI:IPI00749070.1|TREMBL:C9JV86|ENSEMBL:ENSP00000393502|REFSEQ:NP_001035123 Tax_Id=9	1	N	ILDRMQADFKCCGAANYTDWEKIPSMSKNRV	1.38774e-12	241.15	241.15	_CCGAAN(de)YTDWEK_	2	738.282	0.11051	1.06097	12.8317	0.0303774	0	NaN	NaN	NaN	NaN	NaN	NaN	0.06723	15.446	0.0645115	11.5897	0.108091	8.24283	0.0724051	15.8882
IPI00400826;IPI00954954;IPI00291262;IPI00976752;IPI00978715;IPI00980864	426;385;374;341;239;65	IPI00400826	IPI00400826	>IPI:IPI00400826.1|SWISS-PROT:P10909-2|ENSEMBL:ENSP00000315130|VEGA:OTTHUMP00000128311 Tax_Id=9606 Gene_Symbol=CLU Isoform 2 of Clusterin;>IPI:IPI00954954.1|SWISS-PROT:P10909-5|ENSEMBL:ENSP00000446413 Tax_Id=9606 Gene_Symbol=CLU Isoform 5 of Clusterin;>IPI	1	N	LEQLNEQFNWVSRLANLTQGEDQYYLRVTTV	8.46273e-35	291.51	242.07	_LAN(de)LTQGEDQYYLR_	2	842.912	0.16064	0.0757412	21.9415	0.104528	16.596	1.39094	4.79552	1.31593	4.86208	1.57698	19.9967	0.917505	9.91095	1.98275	5.74026	2.67652	2.87794	2.59859	9.74752
IPI00216172;IPI00009030;IPI00739827;IPI00980890;IPI00922445	257;257;257;210;146	IPI00216172	IPI00216172	>IPI:IPI00216172.2|TREMBL:Q6Q3G8|ENSEMBL:ENSP00000408411|REFSEQ:NP_001116078|VEGA:OTTHUMP00000226572 Tax_Id=9606 Gene_Symbol=LAMP2 lysosome-associated membrane glycoprotein 2 isoform C precursor;>IPI:IPI00009030.1|SWISS-PROT:P13473-1|ENSEMBL:ENSP0000020063	1	N	NITQDKVASVININPNTTHSTGSCRSHTALL	1.14943e-53	297.63	242.1	_VASVININPN(de)TTHSTGSCR_	2	1014.99	0.054803	10.2906	2.56104	1.59328	6.75622	2.40339	5.97981	1.67775	10.7178	1.04844	3.01663	1.7259	7.25196	2.80588	10.0082	4.06203	9.35397	2.20766	16.5152
IPI00298362	289	IPI00298362	IPI00298362	>IPI:IPI00298362.4|SWISS-PROT:O00300|ENSEMBL:ENSP00000297350|REFSEQ:NP_002537|H-INV:HIT000057974|VEGA:OTTHUMP00000228056 Tax_Id=9606 Gene_Symbol=TNFRSF11B Tumor necrosis factor receptor superfamily member 11B	1	N	IDLCENSVQRHIGHANLTFEQLRSLMESLPG	1.18619e-17	256.96	244	_HIGHAN(de)LTFEQLR_	3	512.935	0.19166	NaN	NaN	0.74535	10.4965	NaN	NaN	NaN	NaN	NaN	NaN	NaN	NaN	NaN	NaN	NaN	NaN	NaN	NaN
IPI00295767	74	IPI00295767	IPI00295767	>IPI:IPI00295767.4|SWISS-PROT:O95897|ENSEMBL:ENSP00000264833|REFSEQ:NP_477512|H-INV:HIT000292078 Tax_Id=9606 Gene_Symbol=OLFM2 Noelin-2	1	N	DGRSRELRQLMEKVQNVSQSMEVLELRTYRD	1.64109e-45	296.04	244.44	_VQN(de)VSQSM(ox)EVLELR_	2	824.914	-0.55773	NaN	NaN	NaN	NaN	1.20577	15.7634	1.41342	19.4199	1.49659	7.07791	1.24474	14.0924	1.23547	3.55182	1.06347	6.67344	1.35974	7.60473
IPI00031008;IPI00220213;IPI01011141;IPI00867560;IPI00220212;IPI01015608;IPI00220211;IPI00220214;IPI00220216	1018;1018;1018;1018;1018;1018;1018;1018;1018	IPI00031008	IPI00031008	>IPI:IPI00031008.2|SWISS-PROT:P24821-1|TREMBL:Q4LE33|ENSEMBL:ENSP00000265131|REFSEQ:NP_002151|H-INV:HIT000323670|VEGA:OTTHUMP00000022738 Tax_Id=9606 Gene_Symbol=TNC Isoform 1 of Tenascin;>IPI:IPI00220213.2|SWISS-PROT:P24821-4 Tax_Id=9606 Gene_Symbol=TNC Is	1	N	LLWKTPLAKFDRYRLNYSLPTGQWVGVQLPR	8.95648e-15	245.19	245.19	_LN(de)YSLPTGQWVGVQLPR_	2	965.015	0.42419	0.316731	42.7445	0.275068	10.6194	NaN	NaN	0.0474801	31.0712	0.0643843	22.9335	0.122831	35.1968	0.0302484	2.5041	0.120687	89.1649	NaN	NaN
IPI00946159;IPI00796052;IPI00871339;IPI00410600;IPI00479758;IPI00794469	786;786;779;779;779;710	IPI00946159	IPI00946159	>IPI:IPI00946159.1|SWISS-PROT:Q9NY47-5|TREMBL:C9JVC9|ENSEMBL:ENSP00000407393|VEGA:OTTHUMP00000210932 Tax_Id=9606 Gene_Symbol=CACNA2D2 Uncharacterized protein;>IPI:IPI00796052.6|SWISS-PROT:Q9NY47-1|TREMBL:C9JGM2|ENSEMBL:ENSP00000390526;ENSP00000418081|REFSE	1	N	PNKAAEDWTENPEPFNASFYRRSLDNHGYVF	9.86219e-94	346.13	246.95	_AAEDWTENPEPFN(de)ASFYR_	2	1072.96	0.22538	NaN	NaN	NaN	NaN	0.192424	8.44469	0.110224	27.166	0.177134	23.5844	0.143096	10.4966	0.182256	13.4937	0.404431	19.0512	0.378915	1.2693
IPI00744558;IPI00880178;IPI00419642;IPI00384722	182;182;182;182	IPI00744558	IPI00744558	>IPI:IPI00744558.2|ENSEMBL:ENSP00000366119 Tax_Id=9606 Gene_Symbol=C19orf63 28 kDa protein;>IPI:IPI00880178.1|SWISS-PROT:Q5UCC4-3 Tax_Id=9606 Gene_Symbol=C19orf63 Isoform 3 of UPF0510 protein INM02;>IPI:IPI00419642.4|SWISS-PROT:Q5UCC4-1|ENSEMBL:ENSP0000033	1	N	GCRGHEVEDVDLELFNTSVQLQPPTTAPGPE	4.70243e-64	248.92	248.92	_GHEVEDVDLELFN(de)TSVQLQPPTTAPGPETAAFIER_	3	1270.29	0.92676	NaN	NaN	0.616375	19.6604	0.813807	18.7219	0.0806546	0	1.0816	10.762	0.517211	7.81722	0.297731	39.4728	0.0264523	0	0.249379	0
IPI00010790;IPI00903084;IPI00385748;IPI00643384;IPI00911034;IPI00909494;IPI00909809	270;246;227;209;199;118;110	IPI00010790	IPI00010790	>IPI:IPI00010790.1|SWISS-PROT:P21810|TREMBL:A8K7E0;B4DDQ2;Q53FI4;Q53HU6|ENSEMBL:ENSP00000327336|REFSEQ:NP_001702|H-INV:HIT000030877|VEGA:OTTHUMP00000025928 Tax_Id=9606 Gene_Symbol=BGN Biglycan;>IPI:IPI00903084.1|TREMBL:B3KS75 Tax_Id=9606 Gene_Symbol=BGN cD	1	N	LYRLGLGHNQIRMIENGSLSFLPTLRELHLD	2.15237e-12	249.3	249.3	_M(ox)IEN(de)GSLSFLPTLR_	2	797.911	-0.10139	0.438878	3.20739	0.764161	2.25803	0.045298	17.5652	NaN	NaN	0.044218	13.248	0.0396701	5.95562	0.0369217	8.71222	NaN	NaN	NaN	NaN
IPI00007800	164	IPI00007800	IPI00007800	>IPI:IPI00007800.1|SWISS-PROT:Q9UKU9|TREMBL:B2R780;Q8N2J9|ENSEMBL:ENSP00000362524|REFSEQ:NP_036230|H-INV:HIT000252318|VEGA:OTTHUMP00000022159 Tax_Id=9606 Gene_Symbol=ANGPTL2 Angiopoietin-related protein 2	1	N	RDNALELSQLENRILNQTADMLQLASKYKDL	2.15237e-12	249.3	249.3	_ILN(de)QTADM(ox)LQLASK_	2	781.908	0.30394	NaN	NaN	0.14225	7.73621	0.0629171	14.648	0.11488	14.4881	0.0472181	15.4261	0.0357794	12.8839	0.0418642	34.4159	0.0774499	6.42067	0.0929527	21.3318
IPI00020986	127	IPI00020986	IPI00020986	>IPI:IPI00020986.2|SWISS-PROT:P51884|TREMBL:Q53FV4|ENSEMBL:ENSP00000266718|REFSEQ:NP_002336|H-INV:HIT000270954 Tax_Id=9606 Gene_Symbol=LUM Lumican	1	N	FSKLKQLKKLHINHNNLTESVGPLPKSLEDL	1.18786e-15	251.68	251.68	_LHINHNN(de)LTESVGPLPK_	3	628.671	0.53146	NaN	NaN	0.533824	5.83782	NaN	NaN	NaN	NaN	NaN	NaN	NaN	NaN	NaN	NaN	NaN	NaN	NaN	NaN
IPI00853454;IPI00013976	1566;1542	IPI00853454	IPI00853454	>IPI:IPI00853454.1|ENSEMBL:ENSP00000377191|VEGA:OTTHUMP00000195576 Tax_Id=9606 Gene_Symbol=LAMB1 200 kDa protein;>IPI:IPI00013976.4|SWISS-PROT:P07942|TREMBL:Q8TAS6|ENSEMBL:ENSP00000222399|REFSEQ:NP_002282|H-INV:HIT000196005|VEGA:OTTHUMP00000195574 Tax_Id=9	1	N	EVLKMEMPSTPQQLQNLTEDIRERVESLSQV	1.17927e-50	307.92	252.76	_M(ox)EM(ox)PSTPQQLQN(de)LTEDIR_	2	1082.5	-0.5874	0.541628	12.4875	0.291087	4.96923	1.21522	18.43	2.00224	28.8165	1.65334	6.80389	2.4642	16.883	0.713882	27.4801	1.73773	23.8612	2.2129	40.8091
IPI00027078;IPI00979354;IPI00921861	811;564;564	IPI00027078	IPI00027078	>IPI:IPI00027078.3|SWISS-PROT:O75976|TREMBL:B7Z7T9;B7ZAU4|ENSEMBL:ENSP00000225719|REFSEQ:NP_001295|H-INV:HIT000053657|VEGA:OTTHUMP00000163684 Tax_Id=9606 Gene_Symbol=CPD Carboxypeptidase D;>IPI:IPI00979354.1|TREMBL:F5GZH6|ENSEMBL:ENSP00000444443|REFSEQ:NP_	1	N	VRGFVLDATDGRGILNATISVAEINHPVTTY	5.1505e-25	252.83	252.83	_GILN(de)ATISVAEINHPVTTYK_	2	1071.58	0.89477	0.0732584	26.7773	0.494276	18.4905	0.982893	8.98533	0.890722	11.4071	1.564	41.096	1.65331	21.3368	1.13558	9.22125	0.657417	15.9825	0.961237	13.9241
IPI00291136;IPI00975947;IPI01009421	516;516;516	IPI00291136	IPI00291136	>IPI:IPI00291136.4|SWISS-PROT:P12109|TREMBL:Q8TBN2|ENSEMBL:ENSP00000355180|REFSEQ:NP_001839|H-INV:HIT000053797|VEGA:OTTHUMP00000115501 Tax_Id=9606 Gene_Symbol=COL6A1 Collagen alpha-1(VI) chain;>IPI:IPI00975947.1|TREMBL:D3DSM7 Tax_Id=9606 Gene_Symbol=- Coll	1	N	DPGLMGERGEDGPAGNGTEGFPGFPGYPGNR	5.0833e-73	310.23	253.31	_GEDGPAGN(de)GTEGFPGFPGYPGNR_	2	1125.99	-0.11224	2.97508	2.73831	3.19679	15.0558	NaN	NaN	NaN	NaN	NaN	NaN	NaN	NaN	NaN	NaN	NaN	NaN	NaN	NaN
IPI00025252;IPI01012004;IPI01009528;IPI00893541	90;65;70;66	IPI00025252	IPI00025252	>IPI:IPI00025252.1|SWISS-PROT:P30101|ENSEMBL:ENSP00000300289|REFSEQ:NP_005304|H-INV:HIT000294181|VEGA:OTTHUMP00000041709 Tax_Id=9606 Gene_Symbol=PDIA3 Protein disulfide-isomerase A3;>IPI:IPI01012004.1|TREMBL:B3KQT9;B4DDM1|ENSEMBL:ENSP00000443648 Tax_Id=960	1	N	KGIVPLAKVDCTANTNTCNKYGVSGYPTLKI	5.73183e-59	315.13	253.79	_VDCTANTN(de)TCNK_	2	699.785	0.35178	0.194735	5.82907	0.0218954	4.32328	0.16325	6.78498	0.139666	12.4317	0.019966	20.8374	0.0444104	15.5874	0.121856	11.6668	0.260293	10.6949	0.0869456	12.6321
IPI00005107	158	IPI00005107	IPI00005107	>IPI:IPI00005107.2|SWISS-PROT:O15118|TREMBL:B4DIP7;Q59GR1|ENSEMBL:ENSP00000269228|REFSEQ:NP_000262|H-INV:HIT000061676|VEGA:OTTHUMP00000162699 Tax_Id=9606 Gene_Symbol=NPC1 Niemann-Pick C1 protein	1	N	ELQYYVGQSFANAMYNACRDVEAPSSNDKAL	5.601e-25	254.58	254.58	_ELQYYVGQSFANAM(ox)YN(de)ACR_	2	1151.5	0.48876	0.0823208	11.2749	0.0172599	0	0.0597194	0	0.0747133	26.4611	0.0299516	0	0.0415147	15.863	0.0685818	14.0978	0.12991	6.90981	0.0959457	13.9413
IPI00015872;IPI01022643	118;35	IPI00015872	IPI00015872	>IPI:IPI00015872.3|SWISS-PROT:P19075|TREMBL:Q53GA9|ENSEMBL:ENSP00000247829;ENSP00000377003;ENSP00000447160|REFSEQ:NP_004607|H-INV:HIT000264126 Tax_Id=9606 Gene_Symbol=TSPAN8 Tetraspanin-8;>IPI:IPI01022643.1|TREMBL:F8VWH2|ENSEMBL:ENSP00000449820 Tax_Id=9606	1	N	GILGAVFKSKSDRIVNETLYENTKLLSATGE	2.94446e-19	256.96	256.96	_IVN(de)ETLYENTK_	2	662.835	0.045049	0.748072	7.85207	NaN	NaN	NaN	NaN	NaN	NaN	NaN	NaN	NaN	NaN	NaN	NaN	NaN	NaN	NaN	NaN
IPI00031620;IPI00922573	134;57	IPI00031620	IPI00031620	>IPI:IPI00031620.2|SWISS-PROT:P32942|TREMBL:B2R736;Q5NKU1|ENSEMBL:ENSP00000160262|REFSEQ:NP_002153|H-INV:HIT000323062 Tax_Id=9606 Gene_Symbol=ICAM3 Intercellular adhesion molecule 3;>IPI:IPI00922573.1|TREMBL:B7Z6W6 Tax_Id=9606 Gene_Symbol=ICAM3 cDNA FLJ522	1	N	RVELAPLPPWQPVGQNFTLRCQVEDGSPRTS	9.30392e-33	271.68	257.02	_VELAPLPPWQPVGQN(de)FTLR_	2	1082.08	0.43377	NaN	NaN	NaN	NaN	0.387677	11.4089	0.720699	23.7315	0.268845	5.69722	0.34867	12.6833	0.340398	18.6309	0.188808	21.4265	0.162546	17.169
IPI00152377	616	IPI00152377	IPI00152377	>IPI:IPI00152377.1|SWISS-PROT:Q8TCJ2|ENSEMBL:ENSP00000295770|REFSEQ:NP_849193|H-INV:HIT000084193|VEGA:OTTHUMP00000161258 Tax_Id=9606 Gene_Symbol=STT3B Dolichyl-diphosphooligosaccharide--protein glycosyltransferase subunit STT3B	1	N	VMSWWDYGYQIAGMANRTTLVDNNTWNNSHI	2.34339e-29	278.2	257.54	_VM(ox)SWWDYGYQIAGM(ox)AN(de)R_	2	1040.95	-0.056452	0.0550029	21.7883	0.211953	9.21316	0.0322999	0	0.0651252	19.4045	0.26863	10.2901	0.229323	24.097	0.214881	18.0909	0.398789	15.8763	0.232447	29.1497
IPI00332106;IPI00645060;IPI00220556;IPI01013708;IPI01011313	455;426;455;282;231	IPI00332106	IPI00332106	>IPI:IPI00332106.2|SWISS-PROT:Q96AQ6-1|ENSEMBL:ENSP00000357448|REFSEQ:NP_065385|VEGA:OTTHUMP00000035484 Tax_Id=9606 Gene_Symbol=PBXIP1 Isoform 1 of Pre-B-cell leukemia transcription factor-interacting protein 1;>IPI:IPI00645060.1|SWISS-PROT:Q96AQ6-2|TREMBL	1	N	LQGLENWGQDPGVSANASKAWHQKSHFQNSR	8.55255e-44	295.17	257.93	_LQGLENWGQDPGVSAN(de)ASK_	2	986.474	-0.44143	0.0825603	5.85421	0.331111	11.3215	NaN	NaN	0.0498616	17.4517	0.0645343	19.2605	0.047374	29.0391	0.0754914	3.69406	0.124427	16.0105	0.114627	13.1104
IPI00027505;IPI00555991;IPI00922108;IPI00927691	874;838;828;25	IPI00027505	IPI00027505	>IPI:IPI00027505.2|SWISS-PROT:P06756-1|TREMBL:A5YM53;B7ZLX0|ENSEMBL:ENSP00000261023|REFSEQ:NP_002201|H-INV:HIT000194350|VEGA:OTTHUMP00000163473 Tax_Id=9606 Gene_Symbol=ITGAV Isoform 1 of Integrin alpha-V;>IPI:IPI00555991.2|SWISS-PROT:P06756-2|ENSEMBL:ENSP0	1	N	NPLRIKISSLQTTEKNDTVAGQGERDHLITK	1.9159e-115	355.27	258.38	_ISSLQTTEKN(de)DTVAGQGER_	2	1018	0.30659	4.79811	5.6944	3.20985	4.67792	3.08391	9.23744	2.30691	6.20693	1.11026	62.5312	0.875984	5.07463	1.23607	6.66977	0.745575	9.77473	1.21083	4.40806
IPI00337495;IPI00472165;IPI00947400;IPI00945245	209;209;154;181	IPI00337495	IPI00337495	>IPI:IPI00337495.3|SWISS-PROT:O00469-2|TREMBL:B4DHG3|ENSEMBL:ENSP00000282903|REFSEQ:NP_891988|H-INV:HIT000051859|VEGA:OTTHUMP00000215204 Tax_Id=9606 Gene_Symbol=PLOD2 Isoform 2 of Procollagen-lysine,2-oxoglutarate 5-dioxygenase 2;>IPI:IPI00472165.1|SWISS-P	1	N	FYTKVYIDPLKREAINITLDHKCKIFQTLNG	1.51316e-21	259.08	259.08	_EAIN(de)ITLDHK_	2	577.806	0.30412	5.33899	16.3254	1.88407	9.20434	0.708899	11.806	0.345736	54.8265	0.571531	1.81764	0.397646	9.07323	0.546124	15.3356	0.261596	18.8642	0.343766	14.8256
IPI00307017;IPI00221240;IPI00221241	448;434;429	IPI00307017	IPI00307017	>IPI:IPI00307017.2|SWISS-PROT:Q9UIQ6-1|TREMBL:B2RAK1|ENSEMBL:ENSP00000231368|REFSEQ:NP_005566|H-INV:HIT000101638|VEGA:OTTHUMP00000158907 Tax_Id=9606 Gene_Symbol=LNPEP Isoform 1 of Leucyl-cystinyl aminopeptidase;>IPI:IPI00221240.3|SWISS-PROT:Q9UIQ6-2|ENSEMB	1	N	WGLLTFREETLLYDSNTSSMADRKLVTKIIA	6.46745e-19	259.53	259.53	_EETLLYDSN(de)TSSM(ox)ADR_	2	924.894	-0.50176	0.11987	7.1728	NaN	NaN	NaN	NaN	NaN	NaN	NaN	NaN	NaN	NaN	NaN	NaN	NaN	NaN	NaN	NaN
IPI00293748;IPI00981459;IPI00028553;IPI01009586;IPI00607763	242;101;242;41;242	IPI00293748	IPI00293748	>IPI:IPI00293748.3|SWISS-PROT:Q9UNW1-1|TREMBL:B2R7D2|ENSEMBL:ENSP00000361064|REFSEQ:NP_004888|H-INV:HIT000066647|VEGA:OTTHUMP00000020026 Tax_Id=9606 Gene_Symbol=MINPP1 Isoform 1 of Multiple inositol polyphosphate phosphatase 1;>IPI:IPI00981459.1|TREMBL:B4E	1	N	RFFDHCEKFLTEVEKNATALYHVEAFKTGPE	4.6888e-53	297.45	260.24	_FLTEVEKN(de)ATALYHVEAFK_	3	737.716	0.60795	0.346028	5.56153	1.08782	6.71471	0.507706	11.9952	0.473389	20.2577	0.976182	6.17067	1.64321	52.0898	1.28662	48.8561	0.863616	22.6694	1.35315	34.38
IPI00009507;IPI00335277;IPI00945195	71;53;53	IPI00009507	IPI00009507	>IPI:IPI00009507.1|SWISS-PROT:Q16563-1|TREMBL:A4D0R1;A8K865|ENSEMBL:ENSP00000011473|REFSEQ:NP_006745|H-INV:HIT000322915|VEGA:OTTHUMP00000212300 Tax_Id=9606 Gene_Symbol=SYPL1 Isoform 1 of Synaptophysin-like protein 1;>IPI:IPI00335277.1|SWISS-PROT:Q16563-2|T	1	N	GQTEIQVNCPPAVTENKTVTATFGYPFRLNE	5.54848e-38	283.31	260.24	_GQTEIQVNCPPAVTEN(de)K_	2	943.452	0.28054	0.119199	11.6264	0.153571	4.13457	0.560688	9.80143	0.580998	5.91174	0.165681	4.5801	0.428375	13.1381	0.400273	11.1201	0.425203	14.6759	0.384912	9.6015
IPI00465261;IPI00747807;IPI00965123;IPI00877711;IPI00878267	119;119;119;119;119	IPI00465261	IPI00465261	>IPI:IPI00465261.2|SWISS-PROT:Q6P179-1|TREMBL:B2R769|ENSEMBL:ENSP00000400376|REFSEQ:NP_001123612;NP_071745|VEGA:OTTHUMP00000158906 Tax_Id=9606 Gene_Symbol=ERAP2 Isoform 1 of Endoplasmic reticulum aminopeptidase 2;>IPI:IPI00747807.1|SWISS-PROT:Q6P179-3|ENSE	1	N	ATQFIILHSKDLEITNATLQSEEDSRYMKPG	6.2357e-19	262.36	262.36	_DLEITN(de)ATLQSEEDSR_	2	911.421	0.44199	0.088839	32.3052	0.234475	20.5769	NaN	NaN	NaN	NaN	NaN	NaN	NaN	NaN	NaN	NaN	NaN	NaN	NaN	NaN
IPI00747849;IPI00871221;IPI01009449	158;158;150	IPI00747849	IPI00747849	>IPI:IPI00747849.2|SWISS-PROT:P05026-1|TREMBL:A3KLL5;Q6LEU2|ENSEMBL:ENSP00000356789;ENSP00000356790|REFSEQ:NP_001668|VEGA:OTTHUMP00000032537;OTTHUMP00000032538 Tax_Id=9606 Gene_Symbol=ATP1B1 Isoform 1 of Sodium/potassium-transporting ATPase subunit beta-1;	1	N	RGERKVCRFKLEWLGNCSGLNDETYGYKEGK	3.30065e-94	350.49	263.15	_LEWLGN(de)CSGLNDETYGYK_	2	1060.47	0.54951	0.229618	4.97556	0.0555847	13.6016	0.411542	12.6644	0.331285	14.5092	0.0950078	30.1511	0.39388	4.61802	0.453624	34.8408	0.983436	4.97777	0.464254	11.1679
IPI00298476	42	IPI00298476	IPI00298476	>IPI:IPI00298476.3|SWISS-PROT:O60565-1|TREMBL:A6XAA7|ENSEMBL:ENSP00000300177|REFSEQ:NP_037504|VEGA:OTTHUMP00000159660 Tax_Id=9606 Gene_Symbol=GREM1 Isoform 1 of Gremlin-1	1	N	KGSQGAIPPPDKAQHNDSEQTQSPQQPGSRN	2.27978e-38	284.72	265.22	_AQHN(de)DSEQTQSPQQPGSR_	2	998.441	0.90853	0.0733686	61.9861	0.106322	87.599	NaN	NaN	NaN	NaN	NaN	NaN	NaN	NaN	NaN	NaN	NaN	NaN	NaN	NaN
IPI00000877;IPI01011324;IPI01010461;IPI00982087;IPI00977915	596;587;445;252;596	IPI00000877	IPI00000877	>IPI:IPI00000877.1|SWISS-PROT:Q9Y4L1|TREMBL:A8C1Z0;Q6IN67|ENSEMBL:ENSP00000384144|REFSEQ:NP_001124463;NP_006380|H-INV:HIT000220888|VEGA:OTTHUMP00000232709 Tax_Id=9606 Gene_Symbol=HYOU1 Hypoxia up-regulated protein 1;>IPI:IPI01011324.1|TREMBL:B3KXH0;B7Z766|	1	N	ISSLFGGGTTPDAKENGTDTVQEEEESPAEG	6.27759e-98	344.39	265.43	_EN(de)GTDTVQEEEESPAEGSK_	2	1018.92	0.23982	1.26585	6.39183	1.4827	18.3643	11.6109	7.93636	13.6701	7.49209	2.22555	14.5186	1.20414	11.5727	1.4402	5.13586	0.899432	9.39562	1.25949	12.097
IPI00000877;IPI01011324;IPI01010461;IPI00982087;IPI00922838;IPI00977915;IPI00922127	515;506;364;171;559;515;428	IPI00000877	IPI00000877	>IPI:IPI00000877.1|SWISS-PROT:Q9Y4L1|TREMBL:A8C1Z0;Q6IN67|ENSEMBL:ENSP00000384144|REFSEQ:NP_001124463;NP_006380|H-INV:HIT000220888|VEGA:OTTHUMP00000232709 Tax_Id=9606 Gene_Symbol=HYOU1 Hypoxia up-regulated protein 1;>IPI:IPI01011324.1|TREMBL:B3KXH0;B7Z766|	1	N	LGFLGPEDLRVFGSQNLTTVKLKGVGDSFKK	1.89389e-27	279.53	265.72	_VFGSQN(de)LTTVK_	2	597.822	-0.19296	4.00956	9.02438	6.2517	4.97941	11.284	6.09536	9.76717	6.97765	9.6806	4.50231	9.77058	11.6204	12.2454	8.5022	12.2458	1.53054	9.49204	7.4228
IPI00855785;IPI00339227;IPI00022418;IPI00339223;IPI00845263;IPI00339228;IPI00867588;IPI00855777;IPI00414283;IPI00339225;IPI00479723;IPI00873210;IPI00339319;IPI00339226;IPI00339224;IPI00556632	1007;1007;1007;1007;1007;1007;1007;1007;1007;1007;1007;1007;1007;1007;1007;1007	IPI00855785	IPI00855785	>IPI:IPI00855785.2|SWISS-PROT:P02751-15|ENSEMBL:ENSP00000346839|REFSEQ:NP_997647|VEGA:OTTHUMP00000164053 Tax_Id=9606 Gene_Symbol=FN1 Isoform 15 of Fibronectin;>IPI:IPI00339227.5|SWISS-PROT:P02751-7|TREMBL:Q6MZM7|ENSEMBL:ENSP00000323534|H-INV:HIT000054375|V	1	N	QQTTKLDAPTNLQFVNETDSTVLVRWTPPRA	4.42506e-44	295.17	266.78	_LDAPTNLQFVN(de)ETDSTVLVR_	2	1117.07	0.64677	2.82476	17.3626	0.822046	65.2101	0.580691	8.55273	0.399509	26.9614	0.149129	12.249	0.525431	20.812	0.237242	50.3241	0.155516	42.2229	0.2976	8.99102
IPI00329482;IPI00735310;IPI00981777	581;574;27	IPI00329482	IPI00329482	>IPI:IPI00329482.5|SWISS-PROT:Q16363-1|TREMBL:B7Z938;E1P559|ENSEMBL:ENSP00000230538|REFSEQ:NP_001098676|VEGA:OTTHUMP00000017039 Tax_Id=9606 Gene_Symbol=LAMA4 Isoform 1 of Laminin subunit alpha-4;>IPI:IPI00735310.2|SWISS-PROT:Q16363-2|TREMBL:Q05CF9;Q5D044|E	1	N	DGAKSELQVKLSNLSNLSHDLVQEAIDHAQD	6.42281e-65	270.67	270.67	_LSNLSN(de)LSHDLVQEAIDHAQDLQQEANELSR_	3	1163.57	-0.36268	NaN	NaN	1.28766	27.3128	NaN	NaN	NaN	NaN	NaN	NaN	NaN	NaN	NaN	NaN	NaN	NaN	NaN	NaN
IPI00015102;IPI00807403;IPI00944977;IPI00795504	95;95;95;44	IPI00015102	IPI00015102	>IPI:IPI00015102.2|SWISS-PROT:Q13740-1|TREMBL:B3KNN9|ENSEMBL:ENSP00000305988|REFSEQ:NP_001618|H-INV:HIT000028614|VEGA:OTTHUMP00000214313 Tax_Id=9606 Gene_Symbol=ALCAM Isoform 1 of CD166 antigen;>IPI:IPI00807403.1|SWISS-PROT:Q13740-2 Tax_Id=9606 Gene_Symbol	1	N	YDDVPEYKDRLNLSENYTLSISNARISDEKR	1.01578e-25	271.43	271.43	_LNLSEN(de)YTLSISNAR_	2	848.431	1.1852	0.0729279	41.9267	0.781351	6.56925	0.177024	23.1834	0.0690889	14.5555	0.236071	45.4946	0.119947	5.23692	0.198577	7.6417	0.274243	37.699	0.20156	28.0676
IPI00922428;IPI00182126;IPI01012360;IPI00984262;IPI00953596;IPI00555592	450;397;259;278;165;73	IPI00922428	IPI00922428	>IPI:IPI00922428.1|TREMBL:B7Z6H3|ENSEMBL:ENSP00000439250 Tax_Id=9606 Gene_Symbol=FKBP9 cDNA FLJ51089, highly similar to FK506-binding protein 9;>IPI:IPI00182126.3|SWISS-PROT:O95302|TREMBL:B3KQQ0|ENSEMBL:ENSP00000242209|REFSEQ:NP_009201|H-INV:HIT000048470|V	1	N	CSVLSKKGDYLKYHYNASLLDGTLLDSTWNL	1.10021e-55	307.82	272.3	_YHYN(de)ASLLDGTLLDSTWNLGK_	2	1191.58	-0.048112	0.220287	18.4013	1.85631	3.34759	NaN	NaN	NaN	NaN	0.0997731	19.6453	0.0685906	10.0128	0.0713693	18.0944	0.031921	8.4952	0.0674488	0
IPI00024621;IPI00607652	177;157	IPI00024621	IPI00024621	>IPI:IPI00024621.3|SWISS-PROT:Q9NRN5-1|ENSEMBL:ENSP00000322273|REFSEQ:NP_064575|H-INV:HIT000254837|VEGA:OTTHUMP00000013761 Tax_Id=9606 Gene_Symbol=OLFML3 Isoform 1 of Olfactomedin-like protein 3;>IPI:IPI00607652.1|SWISS-PROT:Q9NRN5-2|TREMBL:B4DNG0|ENSEMBL:	1	N	PLGQTEKIYVLDGTQNDTAFVFPRLRDFTLA	1.20006e-28	272.95	272.95	_IYVLDGTQN(de)DTAFVFPR_	2	978.989	0.52678	NaN	NaN	0.303312	8.36012	1.28787	11.895	0.610595	12.9428	0.812648	10.243	0.86052	22.0665	1.38491	6.2769	1.36702	11.5183	0.994048	4.36771
IPI00016665;IPI00787600;IPI00645612	230;230;230	IPI00016665	IPI00016665	>IPI:IPI00016665.4|SWISS-PROT:Q6UWJ1-1|ENSEMBL:ENSP00000389399|REFSEQ:NP_060375|H-INV:HIT000252812|VEGA:OTTHUMP00000018770 Tax_Id=9606 Gene_Symbol=TMCO3 Isoform 1 of Transmembrane and coiled-coil domain-containing protein 3;>IPI:IPI00787600.1|SWISS-PROT:Q6	1	N	EAVLRVEEEEANSKQNITKREVEDDLGLSML	1.1483e-24	274.45	274.45	_VEEEEANSKQN(de)ITK_	2	810.392	0.3863	0.0577903	6.44941	0.090045	4.6602	0.0402547	6.88568	0.0513109	19.2367	0.0332098	9.90163	0.030357	18.853	0.0568142	25.4806	0.0153144	0	0.0233699	26.8804
IPI00217561;IPI00217562;IPI00549336;IPI00217563;IPI00293305	212;212;212;212;212	IPI00217561	IPI00217561	>IPI:IPI00217561.2|SWISS-PROT:P05556-3|ENSEMBL:ENSP00000364094 Tax_Id=9606 Gene_Symbol=ITGB1 Isoform Beta-1C of Integrin beta-1;>IPI:IPI00217562.5|SWISS-PROT:P05556-4 Tax_Id=9606 Gene_Symbol=ITGB1 Isoform Beta-1C-2 of Integrin beta-1;>IPI:IPI00549336.2|SWI	1	N	STTPAKLRNPCTSEQNCTSPFSYKNVLSLTN	3.5616e-128	377.01	274.6	_NPCTSEQN(de)CTSPFSYK_	2	960.891	0.79902	4.42182	6.38638	1.07741	37.5305	0.79508	17.8907	0.69261	5.85196	0.227508	2.9353	0.413645	8.64255	0.867543	18.8287	3.52365	2.01192	1.08764	8.47213
IPI00747849;IPI00871221;IPI01009449	265;265;257	IPI00747849	IPI00747849	>IPI:IPI00747849.2|SWISS-PROT:P05026-1|TREMBL:A3KLL5;Q6LEU2|ENSEMBL:ENSP00000356789;ENSP00000356790|REFSEQ:NP_001668|VEGA:OTTHUMP00000032537;OTTHUMP00000032538 Tax_Id=9606 Gene_Symbol=ATP1B1 Isoform 1 of Sodium/potassium-transporting ATPase subunit beta-1;	1	N	LQPKYLQPLLAVQFTNLTMDTEIRIECKAYG	1.6968e-33	275.99	275.99	_YLQPLLAVQFTN(de)LTM(ox)DTEIR_	2	1192.11	-0.39006	NaN	NaN	0.374974	22.5211	1.44729	15.9169	0.316095	9.95375	1.86489	6.524	1.24824	4.45212	0.942636	23.9329	0.233111	39.2283	0.889986	12.6373
IPI00909718;IPI00026241	65;65	IPI00909718	IPI00909718	>IPI:IPI00909718.1|TREMBL:B4E0Z6;E7EPE1|ENSEMBL:ENSP00000391363 Tax_Id=9606 Gene_Symbol=BST2 cDNA FLJ59809, highly similar to Bone marrow stromal antigen 2;>IPI:IPI00026241.1|SWISS-PROT:Q10589|ENSEMBL:ENSP00000252593|REFSEQ:NP_004326|H-INV:HIT000042009|VEG	1	N	SEACRDGLRAVMECRNVTHLLQQELTEAQKG	3.78073e-75	338.23	277.94	_N(de)VTHLLQQELTEAQK_	2	876.96	-0.38955	0.544418	66.847	NaN	NaN	1.69704	6.94667	2.65281	41.2897	2.33897	59.1338	1.97578	51.9971	0.993532	27.2199	3.88819	37.2255	2.47242	40.1095
IPI00748502;IPI01009252;IPI00793277;IPI00902594;IPI01014723	87;74;87;87;87	IPI00748502	IPI00748502	>IPI:IPI00748502.2|SWISS-PROT:O75718|TREMBL:B3KME2;B3KS71|ENSEMBL:ENSP00000323696|REFSEQ:NP_006362|H-INV:HIT000244111|VEGA:OTTHUMP00000161311 Tax_Id=9606 Gene_Symbol=CRTAP Cartilage-associated protein;>IPI:IPI01009252.1|TREMBL:B3KX16;B4DPA3;Q8NB01|ENSEMBL:	1	N	RLHRLLRDSEAFCHRNCSAAPQPEPAAGLAS	1.51079e-34	278.58	278.58	_N(de)CSAAPQPEPAAGLASYPELR_	2	1100.52	-0.21827	1.12778	6.73066	0.100908	35.362	0.100482	16.3803	0.082316	24.048	0.0296523	13.3366	0.0393525	12.6422	0.119529	20.6347	0.368364	4.27121	0.122781	29.8426
IPI00031131;IPI00791304;IPI00929530	160;145;160	IPI00031131	IPI00031131	>IPI:IPI00031131.4|SWISS-PROT:Q9HDC9-1|ENSEMBL:ENSP00000217456|REFSEQ:NP_065392|H-INV:HIT000059095|VEGA:OTTHUMP00000030464 Tax_Id=9606 Gene_Symbol=C20orf3 Isoform 1 of Adipocyte plasma membrane-associated protein;>IPI:IPI00791304.3|TREMBL:A2A2F9|ENSEMBL:EN	1	N	DEPVCGRPLGIRAGPNGTLFVADAYKGLFEV	4.78696e-36	295.3	280.87	_AGPN(de)GTLFVADAYK_	2	712.856	0.12167	2.04482	3.21434	4.26907	3.95476	4.29535	5.85987	4.65278	10.5995	4.02822	6.80199	2.92321	9.00672	4.04632	5.85065	3.98436	6.64537	3.86418	17.6808
IPI00220194;IPI01015815;IPI00909237;IPI00640593;IPI00641086	45;45;45;45;45	IPI00220194	IPI00220194	>IPI:IPI00220194.6|SWISS-PROT:P11166|TREMBL:B3KVN0;Q0P512;Q59GX2|ENSEMBL:ENSP00000416293|REFSEQ:NP_006507|H-INV:HIT000387867|VEGA:OTTHUMP00000009006 Tax_Id=9606 Gene_Symbol=SLC2A1 Solute carrier family 2, facilitated glucose transporter member 1;>IPI:IPI01	1	N	TGVINAPQKVIEEFYNQTWVHRYGESILPTT	2.47047e-34	282.62	282.62	_VIEEFYN(de)QTWVHR_	2	861.418	0.13991	0.918519	7.59929	0.440313	38.4435	8.40936	8.5654	5.75022	12.6155	8.50261	2.67068	13.1348	8.63431	5.17842	8.0469	6.07716	12.0507	5.24267	7.39239
IPI00472402;IPI00473068	110;110	IPI00472402	IPI00472402	>IPI:IPI00472402.1|SWISS-PROT:P30485 Tax_Id=9606 Gene_Symbol=HLA-B;HLA-C;HLA-A;MICA;LOC441528 HLA class I histocompatibility antigen, B-47 alpha chain;>IPI:IPI00473068.1|SWISS-PROT:Q95365|TREMBL:A1DZU1;A3FG59;A5PHT8;A8VYR7;B2DFZ8;B2NIX8;B8YPU7;C0M134;C9WCR	1	N	TQTYREDLRTLLRYYNQSEAGSHTLQRMFGC	2.37718e-34	284.24	284.24	_YYN(de)QSEAGSHTLQR_	2	827.876	-0.19102	NaN	NaN	3.04701	23.851	NaN	NaN	NaN	NaN	NaN	NaN	NaN	NaN	NaN	NaN	NaN	NaN	NaN	NaN
IPI00002816;IPI00976667	378;226	IPI00002816	IPI00002816	>IPI:IPI00002816.1|SWISS-PROT:Q9UBX1|TREMBL:Q6FHS1|ENSEMBL:ENSP00000310832|REFSEQ:NP_003784|H-INV:HIT000035371|VEGA:OTTHUMP00000235116 Tax_Id=9606 Gene_Symbol=CTSF Cathepsin F;>IPI:IPI00976667.1|ENSEMBL:ENSP00000433082|VEGA:OTTHUMP00000235118 Tax_Id=9606 G	1	N	MQSCNFSAEKAKVYINDSVELSQNEQKLAAW	3.78073e-75	338.23	285.75	_VYIN(de)DSVELSQNEQK_	2	883.926	0.74006	0.0533419	0	0.0395633	3.60738	NaN	NaN	NaN	NaN	NaN	NaN	0.210764	12.1905	0.445012	11.4786	NaN	NaN	NaN	NaN
IPI00946792;IPI00298292;IPI00170814;IPI00174794;IPI00555762;IPI00478565;IPI00168813;IPI00743413;IPI00922030	183;175;175;175;215;175;175;175;183	IPI00946792	IPI00946792	>IPI:IPI00946792.1|TREMBL:B7Z477;E9PFZ5|ENSEMBL:ENSP00000418754|VEGA:OTTHUMP00000217016 Tax_Id=9606 Gene_Symbol=PTK7 cDNA FLJ55335, highly similar to Tyrosine-protein kinase-like 7;>IPI:IPI00298292.4|SWISS-PROT:Q13308-1|ENSEMBL:ENSP00000230419|REFSEQ:NP_00	1	N	YQWFRDGTPLSDGQSNHTVSSKERNLTLRPA	3.87033e-38	287.01	287.01	_DGTPLSDGQSN(de)HTVSSK_	2	865.895	-0.48496	0.396657	28.4371	0.791688	37.0135	0.924473	72.9326	1.06231	9.3896	0.97325	29.5323	0.529856	8.40836	0.677432	14.1096	0.915245	8.51634	0.65759	21.5964
IPI00143921	61	IPI00143921	IPI00143921	>IPI:IPI00143921.9|SWISS-PROT:Q7Z4H8-1|ENSEMBL:ENSP00000315386|REFSEQ:NP_714916|VEGA:OTTHUMP00000233300 Tax_Id=9606 Gene_Symbol=KDELC2 Isoform 1 of KDEL motif-containing protein 2	1	N	PVRYFYLQAVNSEGQNLTRSPAGETPFKVVV	1.1398e-247	336.91	289.18	_YFYLQAVNSEGQN(de)LTR_	2	952.463	0.23984	0.373322	26.9255	0.48234	5.92949	0.112262	10.4487	0.132864	4.19442	0.21507	12.1272	0.212601	7.24738	0.208055	2.69786	0.157733	14.4118	0.288784	38.0012
IPI00151990;IPI00854766;IPI00965076;IPI00965520	293;276;270;48	IPI00151990	IPI00151990	>IPI:IPI00151990.3|SWISS-PROT:Q96J42-1|ENSEMBL:ENSP00000351157|REFSEQ:NP_078991|VEGA:OTTHUMP00000159377 Tax_Id=9606 Gene_Symbol=TXNDC15 Isoform 1 of Thioredoxin domain-containing protein 15;>IPI:IPI00854766.1|SWISS-PROT:Q96J42-2|TREMBL:C9JY70|ENSEMBL:ENSP0	1	N	NHTDRTLETLKIFIFNQTGIEAKKNVVVTQA	2.13774e-35	289.75	289.75	_IFIFN(de)QTGIEAK_	2	691.372	0.51064	0.206407	5.80493	0.520879	8.74108	0.587131	9.852	0.542067	6.98172	0.732413	2.48864	0.661221	5.54955	0.791496	6.07383	0.934051	3.69332	0.815331	7.11206
IPI00291755;IPI00871723	337;337	IPI00291755	IPI00291755	>IPI:IPI00291755.6|SWISS-PROT:Q8TEM1-1|ENSEMBL:ENSP00000254508|REFSEQ:NP_079199|VEGA:OTTHUMP00000208000 Tax_Id=9606 Gene_Symbol=NUP210 Isoform 1 of Nuclear pore membrane glycoprotein 210;>IPI:IPI00871723.1|SWISS-PROT:Q8TEM1-2|H-INV:HIT000262424 Tax_Id=9606	1	N	LGHRSIRMQGASRLPNSTIYVVEPGYLGFTV	5.10355e-73	310.17	292.64	_LPN(de)STIYVVEPGYLGFTVHPGDR_	3	844.764	0.78038	NaN	NaN	NaN	NaN	0.602543	11.9808	0.436138	4.99103	0.846966	7.03499	1.43783	11.1177	0.776582	19.01	0.619698	19.7246	0.826652	11.5273
IPI00306604	675	IPI00306604	IPI00306604	>IPI:IPI00306604.5|SWISS-PROT:P08648|TREMBL:A8K6A5;B2R627|ENSEMBL:ENSP00000293379|REFSEQ:NP_002196|H-INV:HIT000033967 Tax_Id=9606 Gene_Symbol=ITGA5 Integrin alpha-5	1	N	FGEQNHVYLGDKNALNLTFHAQNVGEGGAYE	1.20617e-49	294.26	294.26	_NALN(de)LTFHAQNVGEGGAYEAELR_	2	1238.1	0.39775	0.0791696	60.1492	1.46214	12.8727	0.098977	38.6947	NaN	NaN	0.136827	33.983	0.0662329	0	0.112103	36.6748	0.0291389	38.3257	0.0889856	0
IPI00303300;IPI01013799	182;182	IPI00303300	IPI00303300	>IPI:IPI00303300.3|SWISS-PROT:Q96AY3|TREMBL:Q658U4;Q6ZME7|ENSEMBL:ENSP00000317232|REFSEQ:NP_068758|H-INV:HIT000037576|VEGA:OTTHUMP00000164742 Tax_Id=9606 Gene_Symbol=FKBP10 Peptidyl-prolyl cis-trans isomerase FKBP10;>IPI:IPI01013799.1|TREMBL:C9JPC3;F5H1P8|	1	N	CPRMVQDGDFVRYHYNGTLLDGTSFDTSYSK	2.42857e-98	349.47	295.37	_YHYN(de)GTLLDGTSFDTSYSK_	2	1085.48	0.68406	7.53073	8.32946	5.75451	13.1712	1.18386	18.4735	1.68293	15.8045	2.26236	17.4007	2.16277	9.01627	2.81713	3.44727	3.02182	7.80355	3.1888	12.4878
IPI00966900;IPI01015593;IPI00002236	325;317;281	IPI00966900	IPI00966900	>IPI:IPI00966900.1|SWISS-PROT:Q08431-1|TREMBL:B3KTQ2|ENSEMBL:ENSP00000268150|REFSEQ:NP_005919|H-INV:HIT000084727|VEGA:OTTHUMP00000192921 Tax_Id=9606 Gene_Symbol=MFGE8 Isoform 1 of Lactadherin;>IPI:IPI01015593.2|TREMBL:F5H7N9|ENSEMBL:ENSP00000442386 Tax_Id=	1	N	FGSVQFVASYKVAYSNDSANWTEYQDPRTGS	4.47639e-40	295.43	295.43	_VAYSN(de)DSANWTEYQDPR_	2	1008.93	0.41925	0.178694	5.77227	0.064788	9.46818	0.268445	10.0202	0.312951	5.72264	0.242551	4.45247	0.225775	11.0647	0.311087	7.88206	0.323942	1.2143	0.489044	8.9016
IPI00984294;IPI00983621;IPI00022892;IPI00984778;IPI00555577	50;42;42;42;58	IPI00984294	IPI00984294	>IPI:IPI00984294.1|ENSEMBL:ENSP00000433689|VEGA:OTTHUMP00000232166 Tax_Id=9606 Gene_Symbol=THY1 Protein;>IPI:IPI00983621.1|TREMBL:E9PNQ8|ENSEMBL:ENSP00000432808|VEGA:OTTHUMP00000232167 Tax_Id=9606 Gene_Symbol=THY1 Uncharacterized protein;>IPI:IPI00022892.2	1	N	ACLVDQSLRLDCRHENTSSSPIQYEFSLTRE	3.5856e-111	354.7	295.79	_HEN(de)TSSSPIQYEFSLTR_	2	998.966	0.45981	9.18389	2.52845	6.43739	9.11519	9.48704	11.1365	6.79253	9.68865	8.32086	8.8466	11.4596	0.582671	11.1703	2.31572	10.8796	5.06588	7.59597	6.82389
IPI00027078;IPI00979354	1070;823	IPI00027078	IPI00027078	>IPI:IPI00027078.3|SWISS-PROT:O75976|TREMBL:B7Z7T9;B7ZAU4|ENSEMBL:ENSP00000225719|REFSEQ:NP_001295|H-INV:HIT000053657|VEGA:OTTHUMP00000163684 Tax_Id=9606 Gene_Symbol=CPD Carboxypeptidase D;>IPI:IPI00979354.1|TREMBL:F5GZH6|ENSEMBL:ENSP00000444443|REFSEQ:NP_	1	N	QTNARGKDLDTDFTNNASQPETKAIIENLIQ	2.01868e-62	319.99	295.79	_GKDLDTDFTNN(de)ASQPETK_	2	991.453	0.97435	0.0943209	8.10712	0.299369	39.1283	1.05297	16.5063	0.972146	38.8742	1.09814	8.42321	1.06747	8.39045	0.79812	14.0432	0.566248	44.0763	0.623839	41.4655
IPI00879931;IPI00877698;IPI00291866;IPI01015363;IPI00556459	287;258;253;253;201	IPI00879931	IPI00879931	>IPI:IPI00879931.1|TREMBL:E9PGN7|ENSEMBL:ENSP00000384420|VEGA:OTTHUMP00000197004 Tax_Id=9606 Gene_Symbol=SERPING1 Uncharacterized protein;>IPI:IPI00877698.2|TREMBL:B4E1F0|ENSEMBL:ENSP00000367574|VEGA:OTTHUMP00000197007 Tax_Id=9606 Gene_Symbol=SERPING1 cDNA	1	N	NASRTLYSSSPRVLSNNSDANLELINTWVAK	5.40321e-54	304.09	304.09	_VLSN(de)NSDANLELINTWVAK_	2	1051.54	-0.35746	0.0190641	0	0.041434	11.7626	0.0744598	0.182313	0.0597824	19.065	0.0986112	7.29186	0.120169	8.34488	0.121007	10.4799	0.159596	12.52	0.138741	16.7304
IPI00853454;IPI00013976	1303;1279	IPI00853454	IPI00853454	>IPI:IPI00853454.1|ENSEMBL:ENSP00000377191|VEGA:OTTHUMP00000195576 Tax_Id=9606 Gene_Symbol=LAMB1 200 kDa protein;>IPI:IPI00013976.4|SWISS-PROT:P07942|TREMBL:Q8TAS6|ENSEMBL:ENSP00000222399|REFSEQ:NP_002282|H-INV:HIT000196005|VEGA:OTTHUMP00000195574 Tax_Id=9	1	N	MAQVEVKLSDTTSQSNSTAKELDSLQTEAES	1.45616e-73	337.25	305.51	_LSDTTSQSN(de)STAK_	2	670.812	0.17455	0.710802	11.9989	0.770835	5.38583	2.71318	9.92638	3.17714	9.33735	1.74237	10.603	1.8136	17.5536	1.13164	13.5473	1.71352	8.76143	1.76903	13.5784
IPI00216682;IPI00642542;IPI00909623	240;199;194	IPI00216682	IPI00216682	>IPI:IPI00216682.5|SWISS-PROT:Q15417|TREMBL:Q6FHA7|ENSEMBL:ENSP00000359225;ENSP00000437665|REFSEQ:NP_001830|H-INV:HIT000039910|VEGA:OTTHUMP00000012470 Tax_Id=9606 Gene_Symbol=CNN3 Calponin-3;>IPI:IPI00642542.2|TREMBL:B4DFK6;E9PDU6;Q9BWY6|ENSEMBL:ENSP000004	1	N	RRDIYDQKLTLQPVDNSTISLQMGTNKVASQ	2.5084e-116	357.38	313.12	_LTLQPVDN(de)STISLQM(ox)GTNK_	2	1039.03	0.12509	4.62978	63.2836	3.02235	38.5889	1.39506	53.4439	1.47325	21.3004	1.86597	15.6893	1.35668	41.4482	0.943794	4.99539	0.933188	26.0483	0.659024	18.0055
IPI00293088;IPI00921849	140;140	IPI00293088	IPI00293088	>IPI:IPI00293088.7|SWISS-PROT:P10253|ENSEMBL:ENSP00000305692;ENSP00000374665|REFSEQ:NP_000143;NP_001073271;NP_001073272|H-INV:HIT000052383 Tax_Id=9606 Gene_Symbol=GAA Lysosomal alpha-glucosidase;>IPI:IPI00921849.1|TREMBL:B7Z5V6 Tax_Id=9606 Gene_Symbol=- cD	1	N	PWCFFPPSYPSYKLENLSSSEMGYTATLTRT	9.34418e-94	348.19	314.73	_LEN(de)LSSSEM(ox)GYTATLTR_	2	945.443	0.15195	0.516792	25.4266	0.816857	9.30137	2.21787	9.3124	5.90591	27.4312	2.89203	11.9783	2.1247	11.7454	1.68206	67.4495	1.77429	5.82248	2.13846	10.9205
IPI00171411;IPI00759659	153;134	IPI00171411	IPI00171411	>IPI:IPI00171411.4|SWISS-PROT:Q8NBJ4-1|TREMBL:B3KNK9;Q5VZE3|ENSEMBL:ENSP00000373363;ENSP00000373364|REFSEQ:NP_057632;NP_808800|H-INV:HIT000082590|VEGA:OTTHUMP00000021582;OTTHUMP00000021583 Tax_Id=9606 Gene_Symbol=GOLM1 Golgi membrane protein 1;>IPI:IPI0075	1	N	RNYGRLQQDVLQFQKNQTNLERKFSYDLSQC	1.522e-92	341.01	316.97	_LQQDVLQFQKN(de)QTNLER_	2	1052.05	0.52215	0.234302	103.681	0.205647	75.8932	2.64061	63.2414	1.46372	66.2951	1.26066	105.574	0.304584	50.512	1.11261	106.16	0.315189	9.29246	2.03981	60.1359
IPI00107831;IPI00465186;IPI01019036;IPI00853550	966;957;612;314	IPI00107831	IPI00107831	>IPI:IPI00107831.4|SWISS-PROT:P10586-1|ENSEMBL:ENSP00000353030;ENSP00000361491|REFSEQ:NP_002831|H-INV:HIT000325327|VEGA:OTTHUMP00000008683 Tax_Id=9606 Gene_Symbol=PTPRF Isoform 1 of Receptor-type tyrosine-protein phosphatase F;>IPI:IPI00465186.3|SWISS-PROT	1	N	YTVVFRDINSQQELQNITTDTRFTLTGLKPD	4.9999e-60	319.28	319.28	_DINSQQELQN(de)ITTDTR_	2	938.948	0.24808	0.139497	22.3116	0.149636	9.41493	0.50684	40.9067	0.299377	28.1573	0.344532	6.9879	0.275448	20.8844	0.179154	3.20885	0.192938	0	0.29267	7.87407
IPI00470535;IPI00978064;IPI01015859;IPI00953206;IPI00953650;IPI00953262;IPI01012143	831;824;812;807;805;800;24	IPI00470535	IPI00470535	>IPI:IPI00470535.2|TREMBL:F8WC36;Q9UIU0|ENSEMBL:ENSP00000284088 Tax_Id=9606 Gene_Symbol=CACNA2D1 Uncharacterized protein;>IPI:IPI00978064.1|SWISS-PROT:P54289-1|ENSEMBL:ENSP00000348589 Tax_Id=9606 Gene_Symbol=CACNA2D1 Isoform 1 of Voltage-dependent calcium	1	N	PAVVGIKIDVNSWIENFTKTSIRDPCAGPVC	1.21371e-73	332.41	322.81	_IDVNSWIEN(de)FTK_	2	733.862	-0.37029	0.142343	8.97111	0.0836149	2.42555	0.221567	13.0716	0.104044	23.3456	0.197592	15.0561	0.38125	8.04394	0.248303	10.1305	0.290815	8.7536	0.26766	16.0004
IPI00027230;IPI01012598;IPI00910360	62;62;62	IPI00027230	IPI00027230	>IPI:IPI00027230.3|SWISS-PROT:P14625|TREMBL:Q59FC6;Q5CAQ5|ENSEMBL:ENSP00000299767|REFSEQ:NP_003290|H-INV:HIT000262289 Tax_Id=9606 Gene_Symbol=HSP90B1 Endoplasmin;>IPI:IPI01012598.1|TREMBL:Q96GW1|ENSEMBL:ENSP00000443770 Tax_Id=9606 Gene_Symbol=HSP90B1 Uncha	1	N	EVVQREEEAIQLDGLNASQIRELREKSEKFA	2.14535e-90	339.58	323.77	_EEEAIQLDGLN(de)ASQIR_	2	893.945	0.66511	0.977898	45.5304	0.876955	39.9905	2.1799	50.3111	2.00009	32.4892	0.83817	48.9668	0.975907	29.3164	0.237216	10.1215	0.325126	12.0175	0.338797	10.8643
IPI00946159;IPI00796052;IPI00871339;IPI00410600;IPI00479758;IPI00794469	386;386;386;386;386;317	IPI00946159	IPI00946159	>IPI:IPI00946159.1|SWISS-PROT:Q9NY47-5|TREMBL:C9JVC9|ENSEMBL:ENSP00000407393|VEGA:OTTHUMP00000210932 Tax_Id=9606 Gene_Symbol=CACNA2D2 Uncharacterized protein;>IPI:IPI00796052.6|SWISS-PROT:Q9NY47-1|TREMBL:C9JGM2|ENSEMBL:ENSP00000390526;ENSP00000418081|REFSE	1	N	YKAGFEYAFDQLQNSNITRANCNKMIMMFTD	3.42287e-78	337.85	331.34	_AGFEYAFDQLQNSN(de)ITR_	2	987.963	1.052	NaN	NaN	NaN	NaN	0.394933	7.85219	0.251737	13.3259	0.241343	36.9351	0.0856105	4.34871	0.253074	33.0211	0.686795	5.78407	0.503331	49.3019
IPI00375294	2038	IPI00375294	IPI00375294	>IPI:IPI00375294.3|SWISS-PROT:P25391|TREMBL:B3KRN6;Q6P6D3;Q7Z5W6|ENSEMBL:ENSP00000374309|REFSEQ:NP_005550|H-INV:HIT000322237|VEGA:OTTHUMP00000164711 Tax_Id=9606 Gene_Symbol=LAMA1 Laminin subunit alpha-1	1	N	VSTLRDVAGLSQELLNTSASLSRVNTTLRET	8.1871e-153	387.68	336.47	_DVAGLSQELLN(de)TSASLSR_	2	931.479	1.3841	NaN	NaN	NaN	NaN	0.644696	14.8443	0.36905	13.8427	0.570313	34.0272	0.522944	23.8073	0.704643	10.7216	0.974479	30.7614	0.429379	45.9883
IPI00855785;IPI00339227;IPI00022418;IPI00339223;IPI00845263;IPI00339228;IPI00867588;IPI00855777;IPI00414283;IPI00339225;IPI00479723;IPI00873210;IPI00339319;IPI00339226;IPI00339224;IPI00556632;IPI00411462	528;528;528;528;528;528;528;528;528;528;528;528;528;528;528;528;513	IPI00855785	IPI00855785	>IPI:IPI00855785.2|SWISS-PROT:P02751-15|ENSEMBL:ENSP00000346839|REFSEQ:NP_997647|VEGA:OTTHUMP00000164053 Tax_Id=9606 Gene_Symbol=FN1 Isoform 15 of Fibronectin;>IPI:IPI00339227.5|SWISS-PROT:P02751-7|TREMBL:Q6MZM7|ENSEMBL:ENSP00000323534|H-INV:HIT000054375|V	1	N	QLRDQCIVDDITYNVNDTFHKRHEEGHMLNC	1.1705e-176	406.71	345.56	_DQCIVDDITYNVN(de)DTFHK_	2	1099.49	0.24323	6.68634	48.8264	1.4618	35.152	0.213263	34.6528	0.0907916	19.6972	0.0710757	41.745	0.352622	55.2219	0.142648	53.049	0.296672	39.3905	0.22174	17.3237
IPI00413788;IPI00914870;IPI00382815;IPI00184474	169;169;169;169	IPI00413788	IPI00413788	>IPI:IPI00413788.2|SWISS-PROT:Q5VW38-1|ENSEMBL:ENSP00000361483|REFSEQ:NP_001130029|VEGA:OTTHUMP00000022357 Tax_Id=9606 Gene_Symbol=GPR107 Isoform 1 of Protein GPR107;>IPI:IPI00914870.1|TREMBL:A8KAM7|ENSEMBL:ENSP00000361487|REFSEQ:NP_001130030 Tax_Id=9606 G	1	N	LGQSQEPNVNPASAGNQTQKTQDGGKSKRST	5.6178e-118	364.6	364.6	_VLGQSQEPNVNPASAGN(de)QTQK_	2	1084.53	0.04965	0.534346	11.8563	0.685658	7.4596	1.92236	15.4996	2.01374	13.2775	1.61151	24.6142	1.66753	4.90514	1.15222	18.2989	1.08795	35.6655	1.21378	32.069
IPI00550115;IPI01020893;IPI00908315	343;295;295	IPI00550115	IPI00550115	>IPI:IPI00550115.3|SWISS-PROT:Q92485-1|TREMBL:B4DW34|ENSEMBL:ENSP00000363001|REFSEQ:NP_055289|H-INV:HIT000292744|VEGA:OTTHUMP00000004004 Tax_Id=9606 Gene_Symbol=SMPDL3B Isoform 1 of Acid sphingomyelinase-like phosphodiesterase 3b;>IPI:IPI01020893.1|TREMBL:	1	N	DRATLSLKDMVTYFMNLSQANAQGTPRWELE	5.0607e-158	387.02	366.58	_DM(ox)VTYFM(ox)N(de)LSQANAQGTPR_	2	1088.99	0.1919	NaN	NaN	NaN	NaN	0.402029	7.13537	0.617844	15.0674	0.330951	14.8052	0.771964	7.29647	0.523447	6.94044	0.317701	6.02323	0.50613	19.4166
IPI00554481;IPI01010400;IPI00604710;IPI00554611;IPI00554722;IPI00027493;IPI01013280;IPI01014635	412;382;381;350;319;280;262;8	IPI00554481	IPI00554481	>IPI:IPI00554481.1|SWISS-PROT:P08195-4|ENSEMBL:ENSP00000367124;ENSP00000440001|VEGA:OTTHUMP00000236710 Tax_Id=9606 Gene_Symbol=SLC3A2 Isoform 4 of 4F2 cell-surface antigen heavy chain;>IPI:IPI01010400.1|TREMBL:F5H4J7|ENSEMBL:ENSP00000444862|VEGA:OTTHUMP000	1	N	ITKGFSEDRLLIAGTNSSDLQQILSLLESNK	8.5443e-188	396.17	396.17	_LLIAGTN(de)SSDLQQILSLLESNK_	2	1179.64	0.43834	NaN	NaN	0.160003	13.8858	8.05259	11.2307	NaN	NaN	3.89953	55.843	0.192798	19.004	0.282212	83.3517	NaN	NaN	0.238797	39.202
IPI00257903;IPI00946242	730;730	IPI00257903	IPI00257903	>IPI:IPI00257903.4|SWISS-PROT:Q7Z2K6|TREMBL:D3DRI3;Q4VXJ7|ENSEMBL:ENSP00000340427;ENSP00000417160|REFSEQ:NP_079172|H-INV:HIT000001530|VEGA:OTTHUMP00000215015;OTTHUMP00000215017 Tax_Id=9606 Gene_Symbol=ERMP1 Endoplasmic reticulum metallopeptidase 1;>IPI:IPI	2	N	DYTGISHITPHIPEINDSIRAHCEENAPLCG	0.0032386	72.302	55.051	_DSGIWIN(de)GFDYTGISHITPHIPEIN(de)DSIR_	4	818.149	0.061105	NaN	NaN	0.0542096	0	0.119693	0.350062	NaN	NaN	0.255895	8.66449	0.221249	4.89289	0.16666	16.2675	0.0378293	19.7967	0.185422	52.048
IPI00853369;IPI00816626	402;402	IPI00853369	IPI00853369	>IPI:IPI00853369.1|SWISS-PROT:O15031|TREMBL:A6QRH2;Q2TBE4;Q3LIB1|ENSEMBL:ENSP00000352288;ENSP00000409171|REFSEQ:NP_036533|VEGA:OTTHUMP00000196636 Tax_Id=9606 Gene_Symbol=PLXNB2 Plexin-B2;>IPI:IPI00816626.1|TREMBL:A0PK02;E2PU09;E7EQZ5|ENSEMBL:ENSP0000039262	2	N	RGGLNLTAVTVAAENNHTVAFLGTSDGRILK	5.11821e-12	130.71	60.635	_GGLNLTAVTVAAEN(de)N(de)HTVAFLGTSDGR_	3	896.447	-0.22116	0.467111	43.0501	0.1558	5.95653	0.128647	24.6347	0.109662	17.2192	0.162674	10.3578	0.152767	5.89126	0.198769	0.406502	0.399315	40.6218	0.257476	35.3132
IPI00792612;IPI00556316;IPI00647147	223;194;78	IPI00792612	IPI00792612	>IPI:IPI00792612.1|TREMBL:B3KU85|ENSEMBL:ENSP00000381184|REFSEQ:NP_001070884 Tax_Id=9606 Gene_Symbol=TMEM231 transmembrane protein 231 isoform 1;>IPI:IPI00556316.2|SWISS-PROT:Q9H6L2|TREMBL:Q6P450|ENSEMBL:ENSP00000258173|REFSEQ:NP_001070886|H-INV:HIT0002611	2	N	QQKQPLSCGGLDARYNISVINGTSPFAYDYD	0.000700315	80.786	80.786	_YN(de)ISVIN(de)GTSPFAYDYDLTHIVAAYQER_	3	1074.85	0.43473	NaN	NaN	0.0571153	13.6525	NaN	NaN	NaN	NaN	0.113977	13.8113	0.027895	22.1331	NaN	NaN	NaN	NaN	0.0297308	29.0499
IPI00328113;IPI01009156;IPI00556217	1713;603;281	IPI00328113	IPI00328113	>IPI:IPI00328113.4|SWISS-PROT:P35555|TREMBL:D2JYH6;Q75N88;Q9NP01|ENSEMBL:ENSP00000325527|REFSEQ:NP_000129|H-INV:HIT000192231 Tax_Id=9606 Gene_Symbol=FBN1 Fibrillin-1;>IPI:IPI01009156.2|TREMBL:B4E3I6;F5H2N7|ENSEMBL:ENSP00000445506 Tax_Id=9606 Gene_Symbol=FB	2	N	NYYADNQTCDGELLFNMTKKMCCCSYNIGRA	0.0142401	81.317	81.317	_NYYADN(de)QTCDGELLFN(de)M(ox)TKK_	3	815.019	-0.31356	0.308757	21.9204	0.0382587	9.70277	NaN	NaN	NaN	NaN	NaN	NaN	NaN	NaN	NaN	NaN	NaN	NaN	NaN	NaN
IPI00154588	126	IPI00154588	IPI00154588	>IPI:IPI00154588.3|SWISS-PROT:Q8TCT8|ENSEMBL:ENSP00000261854|REFSEQ:NP_116191|H-INV:HIT000247232|VEGA:OTTHUMP00000162418 Tax_Id=9606 Gene_Symbol=SPPL2A Signal peptide peptidase-like 2A	2	N	AMLVVNNSVLFPPSGNRSEFPDVKILIAFIS	3.90473e-06	106.69	95.122	_GGAEAM(ox)LVVN(de)NSVLFPPSGN(de)RSEFPDVK_	3	983.815	-0.042476	NaN	NaN	0.160313	5.56762	NaN	NaN	NaN	NaN	0.168932	11.4469	0.149813	23.1262	0.138598	11.1925	0.221355	8.58421	0.177637	11.7507
IPI00016255;IPI01012609	71;24	IPI00016255	IPI00016255	>IPI:IPI00016255.4|SWISS-PROT:Q6P4A8|ENSEMBL:ENSP00000240617|REFSEQ:NP_079105|H-INV:HIT000261017|VEGA:OTTHUMP00000239536 Tax_Id=9606 Gene_Symbol=PLBD1 Phospholipase B-like 1;>IPI:IPI01012609.1|TREMBL:F5H053|ENSEMBL:ENSP00000438367|VEGA:OTTHUMP00000239707 T	2	N	VKNVMDKNGDAYGFYNNSVKTTGWGILEIRA	0.0076078	118.51	95.981	_N(de)GDAYGFYN(de)NSVK_	2	725.81	0.2599	NaN	NaN	NaN	NaN	0.0637714	11.5004	0.0730251	19.6422	0.049731	10.6134	0.22156	8.36158	0.0557728	19.8432	0.0621673	6.84749	0.0915321	0
IPI00012402	328	IPI00012402	IPI00012402	>IPI:IPI00012402.1|SWISS-PROT:Q9GZX3|TREMBL:D6QZA1;D6QZA2|ENSEMBL:ENSP00000328983;ENSP00000375079|REFSEQ:NP_067628|H-INV:HIT000265341|VEGA:OTTHUMP00000174952 Tax_Id=9606 Gene_Symbol=CHST6 Carbohydrate sulfotransferase 6	2	N	GARREAFKTSSRNALNVSQAWRHALPFAKIR	0.00202712	113.69	96.113	_N(de)ALN(de)VSQAWR_	2	580.788	0.023832	NaN	NaN	NaN	NaN	0.134214	9.92364	0.167363	37.3059	0.155628	4.90241	0.136153	8.92958	0.133857	3.97815	0.167719	11.27	0.159842	15.3936
IPI00845516;IPI00396658;IPI00658094;IPI00657824;IPI00658207;IPI00658142;IPI00464981	116;116;116;116;45;116;116	IPI00845516	IPI00845516	>IPI:IPI00845516.1|SWISS-PROT:Q9H0X4-1|ENSEMBL:ENSP00000301678;ENSP00000382814|REFSEQ:NP_114428|H-INV:HIT000025138|VEGA:OTTHUMP00000067159;OTTHUMP00000067161 Tax_Id=9606 Gene_Symbol=ITFG3 Isoform 1 of Protein ITFG3;>IPI:IPI00396658.3|SWISS-PROT:Q9H0X4-2|EN	2	N	NGDRIQDVLFLYKNTNSSNNFSRSCVDEGFS	0.00541278	103.91	96.113	_NTN(de)SSN(de)NFSR_	2	571.739	-0.77301	NaN	NaN	0.0204439	16.8066	0.0847682	9.27687	0.0709725	13.2854	0.0446646	13.1979	0.0706241	21.4567	0.049019	1.81519	NaN	NaN	0.0644097	18.1663
IPI00002406;IPI00554618	377;377	IPI00002406	IPI00002406	>IPI:IPI00002406.2|SWISS-PROT:P50895|ENSEMBL:ENSP00000270233|REFSEQ:NP_005572|H-INV:HIT000053461 Tax_Id=9606 Gene_Symbol=BCAM Basal cell adhesion molecule;>IPI:IPI00554618.2|TREMBL:A9LST5;A9YWT4;A9YWT7;D0AB07|ENSEMBL:ENSP00000375817|REFSEQ:NP_001013275 Tax	2	N	DPLELSEGKVLSLPLNSSAVVNCSVHGLPTP	2.32805e-18	176.1	98.543	_VLSLPLN(de)SSAVVN(de)CSVHGLPTPALR_	3	868.467	0.7189	0.816461	40.4997	0.0386974	0	0.788541	11.8753	1.00464	43.0257	1.0274	7.06217	1.33561	37.6572	3.35643	48.1734	5.74831	21.6626	3.95063	51.7974
IPI00002406;IPI00554618	383;383	IPI00002406	IPI00002406	>IPI:IPI00002406.2|SWISS-PROT:P50895|ENSEMBL:ENSP00000270233|REFSEQ:NP_005572|H-INV:HIT000053461 Tax_Id=9606 Gene_Symbol=BCAM Basal cell adhesion molecule;>IPI:IPI00554618.2|TREMBL:A9LST5;A9YWT4;A9YWT7;D0AB07|ENSEMBL:ENSP00000375817|REFSEQ:NP_001013275 Tax	2	N	EGKVLSLPLNSSAVVNCSVHGLPTPALRWTK	2.32805e-18	176.1	98.543	_VLSLPLN(de)SSAVVN(de)CSVHGLPTPALR_	3	868.467	0.7189	0.816461	40.4997	0.0386974	0	0.788541	11.8753	1.00464	43.0257	1.0274	7.06217	1.33561	37.6572	3.35643	48.1734	5.74831	21.6626	3.95063	51.7974
IPI00980690;IPI00303401	216;155	IPI00980690	IPI00980690	>IPI:IPI00980690.1|TREMBL:B7Z4D6|ENSEMBL:ENSP00000438863|REFSEQ:NP_001185791 Tax_Id=9606 Gene_Symbol=TMEM206 transmembrane protein 206 isoform 1;>IPI:IPI00303401.6|SWISS-PROT:Q9H813|TREMBL:B4DHQ5|ENSEMBL:ENSP00000261455|REFSEQ:NP_060722|H-INV:HIT000004210|	2	N	SPGQPGDMNCTTQRINYTDPFSNQTVKSALI	0.000244809	201.06	101.62	_IN(de)YTDPFSN(de)QTVK_	2	764.862	-0.20521	0.0797648	0.254247	NaN	NaN	0.226797	40.3753	0.164805	24.5303	0.104599	2.95872	0.139519	7.92867	0.131306	3.22741	0.217541	6.9456	0.118522	18.3436
IPI00853369;IPI00816626	391;391	IPI00853369	IPI00853369	>IPI:IPI00853369.1|SWISS-PROT:O15031|TREMBL:A6QRH2;Q2TBE4;Q3LIB1|ENSEMBL:ENSP00000352288;ENSP00000409171|REFSEQ:NP_036533|VEGA:OTTHUMP00000196636 Tax_Id=9606 Gene_Symbol=PLXNB2 Plexin-B2;>IPI:IPI00816626.1|TREMBL:A0PK02;E2PU09;E7EQZ5|ENSEMBL:ENSP0000039262	2	N	RDGLRGTAVLQRGGLNLTAVTVAAENNHTVA	5.11821e-12	130.71	102.66	_GGLN(de)LTAVTVAAENN(de)HTVAFLGTSDGR_	3	896.447	0.56219	0.467111	43.0501	0.1558	5.95653	0.128647	24.6347	0.109662	17.2192	0.162674	10.3578	0.152767	5.89126	0.198769	0.406502	0.399315	40.6218	0.194847	12.9145
IPI00845516;IPI00396658;IPI00658094;IPI00657824;IPI00658207;IPI00658142;IPI00464981	120;120;120;120;49;120;120	IPI00845516	IPI00845516	>IPI:IPI00845516.1|SWISS-PROT:Q9H0X4-1|ENSEMBL:ENSP00000301678;ENSP00000382814|REFSEQ:NP_114428|H-INV:HIT000025138|VEGA:OTTHUMP00000067159;OTTHUMP00000067161 Tax_Id=9606 Gene_Symbol=ITFG3 Isoform 1 of Protein ITFG3;>IPI:IPI00396658.3|SWISS-PROT:Q9H0X4-2|EN	2	N	IQDVLFLYKNTNSSNNFSRSCVDEGFSSPCT	0.00541278	103.91	103.91	_NTN(de)SSNN(de)FSR_	2	571.739	-0.185	NaN	NaN	0.0204439	16.8066	0.0847682	9.27687	0.0709725	13.2854	0.0446646	13.1979	0.0706241	21.4567	0.049019	1.81519	NaN	NaN	0.0644097	18.1663
IPI00022608;IPI00979542;IPI00978278;IPI00978927;IPI00982452	2069;1013;979;915;684	IPI00022608	IPI00022608	>IPI:IPI00022608.2|SWISS-PROT:Q92673|TREMBL:B4DJ13|ENSEMBL:ENSP00000260197|REFSEQ:NP_003096|H-INV:HIT000325376|VEGA:OTTHUMP00000231797 Tax_Id=9606 Gene_Symbol=SORL1 Sortilin-related receptor;>IPI:IPI00979542.1|TREMBL:E9PPB3|ENSEMBL:ENSP00000434634|VEGA:OTT	2	N	NESRGYEIHMFDSAMNITAYLGNTTDNFFKI	1.93689e-10	138.35	106.63	_GYEIHM(ox)FDSAM(ox)N(de)ITAYLGN(de)TTDNFFK_	3	1012.11	-0.68227	NaN	NaN	NaN	NaN	0.109387	0	NaN	NaN	0.21527	13.6632	0.136628	43.2239	0.0769383	26.6541	NaN	NaN	0.0484246	30.0619
IPI00022608;IPI00979542;IPI00978278;IPI00978927;IPI00982452	2076;1020;986;922;691	IPI00022608	IPI00022608	>IPI:IPI00022608.2|SWISS-PROT:Q92673|TREMBL:B4DJ13|ENSEMBL:ENSP00000260197|REFSEQ:NP_003096|H-INV:HIT000325376|VEGA:OTTHUMP00000231797 Tax_Id=9606 Gene_Symbol=SORL1 Sortilin-related receptor;>IPI:IPI00979542.1|TREMBL:E9PPB3|ENSEMBL:ENSP00000434634|VEGA:OTT	2	N	IHMFDSAMNITAYLGNTTDNFFKISNLKMGH	1.93689e-10	138.35	106.63	_GYEIHM(ox)FDSAM(ox)N(de)ITAYLGN(de)TTDNFFK_	3	1012.11	-0.68227	NaN	NaN	NaN	NaN	0.109387	0	NaN	NaN	0.21527	13.6632	0.136628	43.2239	0.0769383	26.6541	NaN	NaN	0.0484246	30.0619
IPI00289561	92	IPI00289561	IPI00289561	>IPI:IPI00289561.3|SWISS-PROT:O75462|ENSEMBL:ENSP00000376188|REFSEQ:NP_004741|H-INV:HIT000065940 Tax_Id=9606 Gene_Symbol=CRLF1 Cytokine receptor-like factor 1	2	N	TLNGRRLPPELSRVLNASTLALALANLNGSR	2.3715e-15	250.52	107.03	_VLN(de)ASTLALALANLN(de)GSR_	3	600.667	-1.0117	0.00405028	1.33522	0.599275	3.3901	0.177154	17.5285	0.101226	16.3069	0.506096	10.1251	0.604618	31.7291	0.405755	26.406	0.0736607	17.0092	0.241108	38.6188
IPI00908404;IPI00012102;IPI01011079;IPI00979679;IPI01010051;IPI01015586	215;183;163;127;120;107	IPI00908404	IPI00908404	>IPI:IPI00908404.2|TREMBL:B4E284;F6S8M0|ENSEMBL:ENSP00000438497|VEGA:OTTHUMP00000239532 Tax_Id=9606 Gene_Symbol=GNS cDNA FLJ51188, highly similar to N-acetylglucosamine-6-sulfatase;>IPI:IPI00012102.1|SWISS-PROT:P15586|TREMBL:A8K6V6|ENSEMBL:ENSP00000258145|	2	N	GWSYWYALEKNSKYYNYTLSINGKARKHGEN	7.77047e-05	174.42	111.52	_YYN(de)YTLSIN(de)GK_	2	669.317	0.42018	0.585584	6.62882	0.717435	8.80365	0.423351	10.6984	0.419362	11.0481	0.654058	4.1644	1.00742	11.9801	0.741168	4.07109	0.56715	6.55077	0.726471	11.987
IPI00219249	948	IPI00219249	IPI00219249	>IPI:IPI00219249.4|SWISS-PROT:P78357|ENSEMBL:ENSP00000264638|REFSEQ:NP_003623|H-INV:HIT000222017 Tax_Id=9606 Gene_Symbol=CNTNAP1 Contactin-associated protein 1	2	N	AMRLNGVTLNLEGRANASEGTSPNCTGHCAH	0.00153727	112.67	112.67	_AN(de)ASEGTSPN(de)CTGHCAHPR_	3	675.943	-0.58082	0.760847	6.23256	NaN	NaN	NaN	NaN	NaN	NaN	NaN	NaN	NaN	NaN	NaN	NaN	NaN	NaN	NaN	NaN
IPI00219249	956	IPI00219249	IPI00219249	>IPI:IPI00219249.4|SWISS-PROT:P78357|ENSEMBL:ENSP00000264638|REFSEQ:NP_003623|H-INV:HIT000222017 Tax_Id=9606 Gene_Symbol=CNTNAP1 Contactin-associated protein 1	2	N	LNLEGRANASEGTSPNCTGHCAHPRLPCFHG	0.00153727	112.67	112.67	_AN(de)ASEGTSPN(de)CTGHCAHPR_	3	675.943	-0.58082	0.760847	6.23256	NaN	NaN	NaN	NaN	NaN	NaN	NaN	NaN	NaN	NaN	NaN	NaN	NaN	NaN	NaN	NaN
IPI00884105;IPI00908532;IPI00556655	130;130;119	IPI00884105	IPI00884105	>IPI:IPI00884105.2|SWISS-PROT:P11279|TREMBL:B3KRY3|ENSEMBL:ENSP00000333298|REFSEQ:NP_005552|H-INV:HIT000091043|VEGA:OTTHUMP00000018748 Tax_Id=9606 Gene_Symbol=LAMP1 Lysosome-associated membrane glycoprotein 1;>IPI:IPI00908532.1|TREMBL:B4DWL3|ENSEMBL:ENSP00	2	N	LMSFVYNLSDTHLFPNASSKEIKTVESITDI	4.64905e-23	189.57	119.62	_YSVQLMSFVYN(de)LSDTHLFPN(de)ASSK_	3	917.439	-0.40188	0.69938	66.6701	5.22956	13.4296	1.28521	11.3039	0.184622	16.2575	4.79108	10.6725	4.79488	50.3672	3.24703	23.4455	1.30381	72.9962	3.25066	2.62438
IPI00027078;IPI00979354;IPI00921861	410;163;163	IPI00027078	IPI00027078	>IPI:IPI00027078.3|SWISS-PROT:O75976|TREMBL:B7Z7T9;B7ZAU4|ENSEMBL:ENSP00000225719|REFSEQ:NP_001295|H-INV:HIT000053657|VEGA:OTTHUMP00000163684 Tax_Id=9606 Gene_Symbol=CPD Carboxypeptidase D;>IPI:IPI00979354.1|TREMBL:F5GZH6|ENSEMBL:ENSP00000444443|REFSEQ:NP_	2	N	SGLENATISVAGINHNITTGRFGDFYRLLVP	1.49584e-18	168.81	120.56	_DSITGSGLENATISVAGIN(de)HN(de)ITTGR_	3	867.431	0.83825	0.233692	10.3816	0.299921	0	0.863134	13.2978	1.05158	33.01	0.961594	6.85816	2.16672	42.3928	1.94554	37.1952	2.07832	15.0747	2.04013	8.98098
IPI00294839	288	IPI00294839	IPI00294839	>IPI:IPI00294839.6|SWISS-PROT:Q9Y4K0|TREMBL:B2R5Q0;Q53HV3|ENSEMBL:ENSP00000373783|REFSEQ:NP_002309|H-INV:HIT000222150|VEGA:OTTHUMP00000224942 Tax_Id=9606 Gene_Symbol=LOXL2 Lysyl oxidase homolog 2	2	N	SSCKLGPQVSLDPMKNVTCENGLPAVVSCVP	1.25766e-16	121.2	121.2	_LGPQVSLDPM(ox)KN(de)VTCEN(de)GLPAVVSCVPGQVFSPDGPSR_	3	1342.98	-0.036306	0.219228	1.34586	NaN	NaN	NaN	NaN	NaN	NaN	NaN	NaN	NaN	NaN	NaN	NaN	NaN	NaN	NaN	NaN
IPI00018311;IPI00964352;IPI00654584;IPI00011578;IPI00657724;IPI00922797	284;284;284;168;168;79	IPI00018311	IPI00018311	>IPI:IPI00018311.1|SWISS-PROT:Q9Y639-2|ENSEMBL:ENSP00000290401|REFSEQ:NP_036560|VEGA:OTTHUMP00000174915 Tax_Id=9606 Gene_Symbol=NPTN Isoform 2 of Neuroplastin;>IPI:IPI00964352.1|SWISS-PROT:Q9Y639-5|TREMBL:F5GZD0;Q9UFM8|ENSEMBL:ENSP00000444548|REFSEQ:NP_001	2	N	WIWRKKENGMPMDIVNTSGRFFIINKENYTE	2.16516e-55	230.38	121.32	_KKEN(de)GM(ox)PM(ox)DIVN(de)TSGR_	2	905.919	-0.28296	0.597447	10.9946	2.59962	11.3271	1.80004	13.1606	1.58225	4.23639	1.68155	24.8642	0.88228	31.4849	1.3807	28.8446	0.829456	6.58806	0.928017	8.94109
IPI00013887;IPI00926557	149;45	IPI00013887	IPI00013887	>IPI:IPI00013887.1|SWISS-PROT:P15907|TREMBL:A8MYF0|ENSEMBL:ENSP00000169298;ENSP00000389337|REFSEQ:NP_003023;NP_775323|H-INV:HIT000321607|VEGA:OTTHUMP00000210001;OTTHUMP00000210002 Tax_Id=9606 Gene_Symbol=ST6GAL1 Beta-galactoside alpha-2,6-sialyltransferase	2	N	KFSAEALRCHLRDHVNVSMVEVTDFPFNTSE	1.78765e-08	121.35	121.35	_DHVN(de)VSM(ox)VEVTDFPFN(de)TSEWEGYLPK_	3	1020.13	0.23679	NaN	NaN	NaN	NaN	0.0927389	26.4837	NaN	NaN	0.140022	2.88168	0.0616014	16.9504	0.0378596	31.9439	NaN	NaN	0.0919626	34.5599
IPI00013887;IPI00926557	161;57	IPI00013887	IPI00013887	>IPI:IPI00013887.1|SWISS-PROT:P15907|TREMBL:A8MYF0|ENSEMBL:ENSP00000169298;ENSP00000389337|REFSEQ:NP_003023;NP_775323|H-INV:HIT000321607|VEGA:OTTHUMP00000210001;OTTHUMP00000210002 Tax_Id=9606 Gene_Symbol=ST6GAL1 Beta-galactoside alpha-2,6-sialyltransferase	2	N	DHVNVSMVEVTDFPFNTSEWEGYLPKESIRT	1.78765e-08	121.35	121.35	_DHVN(de)VSM(ox)VEVTDFPFN(de)TSEWEGYLPK_	3	1020.13	0.23679	NaN	NaN	NaN	NaN	0.0927389	26.4837	NaN	NaN	0.140022	2.88168	0.0616014	16.9504	0.0378596	31.9439	NaN	NaN	0.0919626	34.5599
IPI00641524;IPI00215967;IPI00549701;IPI00019862;IPI00947432;IPI00945716;IPI00947275	114;114;53;114;114;114;53	IPI00641524	IPI00641524	>IPI:IPI00641524.2|SWISS-PROT:Q7KYR7-1|TREMBL:B9ZVU6|ENSEMBL:ENSP00000265424 Tax_Id=9606 Gene_Symbol=BTN2A1 Uncharacterized protein;>IPI:IPI00215967.1|SWISS-PROT:Q7KYR7-2|TREMBL:Q59EN4;Q9H459|ENSEMBL:ENSP00000312158|REFSEQ:NP_008980|VEGA:OTTHUMP00000016170	2	N	VSKDISRGSVALVIHNITAQENGTYRCYFQE	0.000459458	123.14	123.14	_GSVALVIHN(de)ITAQEN(de)GTYR_	3	682.348	1.4069	0.142073	28.4328	0.216366	0	NaN	NaN	0.180754	23.0913	0.230705	18.9544	NaN	NaN	0.399439	4.7925	0.422214	0.310862	0.195083	24.3453
IPI00641524;IPI00215967;IPI00549701;IPI00019862;IPI00947432;IPI00945716;IPI00947275	120;120;59;120;120;120;59	IPI00641524	IPI00641524	>IPI:IPI00641524.2|SWISS-PROT:Q7KYR7-1|TREMBL:B9ZVU6|ENSEMBL:ENSP00000265424 Tax_Id=9606 Gene_Symbol=BTN2A1 Uncharacterized protein;>IPI:IPI00215967.1|SWISS-PROT:Q7KYR7-2|TREMBL:Q59EN4;Q9H459|ENSEMBL:ENSP00000312158|REFSEQ:NP_008980|VEGA:OTTHUMP00000016170	2	N	RGSVALVIHNITAQENGTYRCYFQEGRSYDE	0.000459458	123.14	123.14	_GSVALVIHN(de)ITAQEN(de)GTYR_	3	682.348	1.4069	0.142073	28.4328	0.216366	0	NaN	NaN	0.180754	23.0913	0.230705	18.9544	NaN	NaN	0.399439	4.7925	0.422214	0.310862	0.195083	24.3453
IPI00013897;IPI00794448	551;370	IPI00013897	IPI00013897	>IPI:IPI00013897.1|SWISS-PROT:O14672|TREMBL:A0AV88|ENSEMBL:ENSP00000260408|REFSEQ:NP_001101|H-INV:HIT000062032|VEGA:OTTHUMP00000163471 Tax_Id=9606 Gene_Symbol=ADAM10 Disintegrin and metalloproteinase domain-containing protein 10;>IPI:IPI00794448.1|TREMBL:A	2	N	CNGFTALCPASDPKPNFTDCNRHTQVCINGQ	4.07487e-07	126.26	126.26	_EGICN(de)GFTALCPASDPKPN(de)FTDCNR_	3	948.407	-0.34423	0.276329	10.5115	NaN	NaN	NaN	NaN	NaN	NaN	NaN	NaN	NaN	NaN	0.0500847	0	0.425535	7.40021	0.103861	4.76106
[truncated: 113 more rows]
