# Supplementary material for: Integrative omics connects N-glycoproteome-wide alterations with pathways and regulatory events in induced pluripotent stem cells
Source: Sci Rep. 2016 Nov 3;6:36109. doi: 10.1038/srep36109 (PMC5093713; doi:10.1038/srep36109)
Supplement: Supplementary Table 2 [file srep36109-s3.xls]

## Sheet: iPSCs vs. ESCs
Leading proteins	Fasta headers	Number of Deamidation (NQ)	Amino acid	Sequence window	Modified sequence	Avg_ H9	CV_ H9	Avg_ Gra1	CV_ Gra1	Log2_Gra1:H9			Leading proteins	Fasta headers	Number of Deamidation (NQ)	Amino acid	Sequence window	Modified sequence	Avg_ H9	CV_ H9	Avg_ Gra2	CV_ Gra2	Log2_Gra2:H9			Leading proteins	Fasta headers	Number of Deamidation (NQ)	Amino acid	Sequence window	Modified sequence	Avg_ H9	CV_ H9	Avg_ Gra7	CV_ Gra7	Log2_Gra7:H9			Leading proteins	Fasta headers	Number of Deamidation (NQ)	Amino acid	Sequence window	Modified sequence	Avg_ H9	CV_ H9	Avg_ CBF46	CV_ CBF46	Log2_CBF46:H9
IPI00003909	>IPI:IPI00003909.1|SWISS-PROT:P11169|TREMBL:B7Z5A7;B7Z966|ENSEMBL:ENSP00000075120|REFSEQ:NP_008862|H-INV:HIT000194741|VEGA:OTTHUMP00000165065 Tax_Id=9606 Gene_Symbol=SLC2A3 Solute carrier family 2, facilitated glucose transporter member 3;>IPI:IPI01013234.	1	N	TGVINAPEKIIKEFINKTLTDKGNAPPSEVL	_IIKEFIN(de)K_	0.144933	5.69353	3.71236	6.16272	4.67888			IPI00003909	>IPI:IPI00003909.1|SWISS-PROT:P11169|TREMBL:B7Z5A7;B7Z966|ENSEMBL:ENSP00000075120|REFSEQ:NP_008862|H-INV:HIT000194741|VEGA:OTTHUMP00000165065 Tax_Id=9606 Gene_Symbol=SLC2A3 Solute carrier family 2, facilitated glucose transporter member 3;>IPI:IPI01013234.	1	N	TGVINAPEKIIKEFINKTLTDKGNAPPSEVL	_IIKEFIN(de)K_	0.144933	5.69353	2.44603	6.12274	4.07698			IPI00003909	>IPI:IPI00003909.1|SWISS-PROT:P11169|TREMBL:B7Z5A7;B7Z966|ENSEMBL:ENSP00000075120|REFSEQ:NP_008862|H-INV:HIT000194741|VEGA:OTTHUMP00000165065 Tax_Id=9606 Gene_Symbol=SLC2A3 Solute carrier family 2, facilitated glucose transporter member 3;>IPI:IPI01013234.	1	N	TGVINAPEKIIKEFINKTLTDKGNAPPSEVL	_IIKEFIN(de)K_	0.144933	5.69353	1.24942	8.75466	3.1078			IPI00003909	>IPI:IPI00003909.1|SWISS-PROT:P11169|TREMBL:B7Z5A7;B7Z966|ENSEMBL:ENSP00000075120|REFSEQ:NP_008862|H-INV:HIT000194741|VEGA:OTTHUMP00000165065 Tax_Id=9606 Gene_Symbol=SLC2A3 Solute carrier family 2, facilitated glucose transporter member 3;>IPI:IPI01013234.	1	N	TGVINAPEKIIKEFINKTLTDKGNAPPSEVL	_IIKEFIN(de)K_	0.144933	5.69353	2.13965	5.90694	3.88391
IPI00015842	>IPI:IPI00015842.1|SWISS-PROT:Q15293|ENSEMBL:ENSP00000054950|REFSEQ:NP_002892|H-INV:HIT000049062|VEGA:OTTHUMP00000232227 Tax_Id=9606 Gene_Symbol=RCN1 Reticulocalbin-1;>IPI:IPI00978626.1|TREMBL:E9PJD5|ENSEMBL:ENSP00000433776|VEGA:OTTHUMP00000232229 Tax_Id=9	1	N	VVRPDSELGERPPEDNQSFQYDHEAFLGKED	_VVRPDSELGERPPEDN(de)QSFQYDHEAFLGK_	0.260347	14.7513	1.49788	5.01642	2.52441			IPI00298285	>IPI:IPI00298285.1|SWISS-PROT:P21860-1|ENSEMBL:ENSP00000267101|REFSEQ:NP_001973|H-INV:HIT000266029 Tax_Id=9606 Gene_Symbol=ERBB3 Isoform 1 of Receptor tyrosine-protein kinase erbB-3;>IPI:IPI01010940.1|SWISS-PROT:P21860-4|ENSEMBL:ENSP00000408340 Tax_Id=9606	1	N	SLYNRGFSLLIMKNLNVTSLGFRSLKEISAG	_NLN(de)VTSLGFR_	0.0534664	17.1061	0.247566	17.4459	2.21111			IPI00015842	>IPI:IPI00015842.1|SWISS-PROT:Q15293|ENSEMBL:ENSP00000054950|REFSEQ:NP_002892|H-INV:HIT000049062|VEGA:OTTHUMP00000232227 Tax_Id=9606 Gene_Symbol=RCN1 Reticulocalbin-1;>IPI:IPI00978626.1|TREMBL:E9PJD5|ENSEMBL:ENSP00000433776|VEGA:OTTHUMP00000232229 Tax_Id=9	1	N	VVRPDSELGERPPEDNQSFQYDHEAFLGKED	_VVRPDSELGERPPEDN(de)QSFQYDHEAFLGK_	0.260347	14.7513	1.3695	15.5357	2.39514			IPI00472138	>IPI:IPI00472138.1|SWISS-PROT:P10319|TREMBL:A3KLI7;A4URH7;A4USG4;A4ZX99;A9XFY1;D4HPC3;E1Y6P9;E2DH84;E3SWJ1;E5FQ94;F4NC26;F4NC27;F4NC28;F4NC29;F4NC30;F4NC31;F4NC32;F4YTD4;F4YTG4;F4YTG6;F5BH03;F6KS41;Q0VJ75;Q3YFF4;Q5D1W9;Q5D1X0;Q5MD87;Q5QT34;Q95353;Q9GJF6;Q9	1	N	AQTYRENLRIALRYYNQSEAGSHIIQRMYGC	_YYN(de)QSEAGSHIIQR_	0.223489	18.6089	1.56184	12.7068	2.80497
IPI00884105	>IPI:IPI00884105.2|SWISS-PROT:P11279|TREMBL:B3KRY3|ENSEMBL:ENSP00000333298|REFSEQ:NP_005552|H-INV:HIT000091043|VEGA:OTTHUMP00000018748 Tax_Id=9606 Gene_Symbol=LAMP1 Lysosome-associated membrane glycoprotein 1;>IPI:IPI00908532.1|TREMBL:B4DWL3|ENSEMBL:ENSP00	2	N	LMSFVYNLSDTHLFPNASSKEIKTVESITDI	_YSVQLMSFVYN(de)LSDTHLFPN(de)ASSK_	1.28521	11.3039	4.79108	10.6725	1.89835			IPI00016255	>IPI:IPI00016255.4|SWISS-PROT:Q6P4A8|ENSEMBL:ENSP00000240617|REFSEQ:NP_079105|H-INV:HIT000261017|VEGA:OTTHUMP00000239536 Tax_Id=9606 Gene_Symbol=PLBD1 Phospholipase B-like 1	1	N	GYWPSYNVPFHEKIYNWSGYPLLVQKLGLDY	_IYN(de)WSGYPLLVQK_	0.245395	13.161	0.90025	9.98967	1.87522			IPI01014827	>IPI:IPI01014827.1|TREMBL:F5H299|ENSEMBL:ENSP00000439395 Tax_Id=9606 Gene_Symbol=COL1A2 Uncharacterized protein;>IPI:IPI00304962.4|SWISS-PROT:P08123|TREMBL:A2TIK1;B4DN66;Q75N18|ENSEMBL:ENSP00000297268|REFSEQ:NP_000080|H-INV:HIT000054073|VEGA:OTTHUMP0000019	1	N	TQLAFMRLLANYASQNITYHCKNSIAYMDEE	_LLANYASQN(de)ITYHCK_	0.0250691	0	0.105983	13.322	2.07985			IPI00151990	>IPI:IPI00151990.3|SWISS-PROT:Q96J42-1|ENSEMBL:ENSP00000351157|REFSEQ:NP_078991|VEGA:OTTHUMP00000159377 Tax_Id=9606 Gene_Symbol=TXNDC15 Isoform 1 of Thioredoxin domain-containing protein 15;>IPI:IPI00854766.1|SWISS-PROT:Q96J42-2|TREMBL:C9JY70|ENSEMBL:ENSP0	2	N	NTESLKSPKVNCEERNITGLENFTLKILNMS	_N(de)ITGLEN(de)FTLK_	0.0905936	8.47575	0.60221	7.89326	2.73279
IPI00884105	>IPI:IPI00884105.2|SWISS-PROT:P11279|TREMBL:B3KRY3|ENSEMBL:ENSP00000333298|REFSEQ:NP_005552|H-INV:HIT000091043|VEGA:OTTHUMP00000018748 Tax_Id=9606 Gene_Symbol=LAMP1 Lysosome-associated membrane glycoprotein 1;>IPI:IPI00908532.1|TREMBL:B4DWL3|ENSEMBL:ENSP00	2	N	RNATRYSVQLMSFVYNLSDTHLFPNASSKEI	_YSVQLMSFVYN(de)LSDTHLFPN(de)ASSK_	1.28521	11.3039	4.79108	10.6725	1.89835			IPI00743104	>IPI:IPI00743104.2|SWISS-PROT:P56199|TREMBL:B4DTY8|ENSEMBL:ENSP00000282588|REFSEQ:NP_852478|VEGA:OTTHUMP00000161814 Tax_Id=9606 Gene_Symbol=ITGA1 Integrin alpha-1	1	N	IGPKQTQVGIVQYGENVTHEFNLNKYSSTEE	_QTQVGIVQYGEN(de)VTHEFNLNK_	0.0337654	0	0.0989815	11.9562	1.55161			IPI00290043	>IPI:IPI00290043.2|SWISS-PROT:P26006-1|TREMBL:Q86SW1|ENSEMBL:ENSP00000007722|REFSEQ:NP_005492 Tax_Id=9606 Gene_Symbol=ITGA3 Isoform 2 of Integrin alpha-3;>IPI:IPI00215995.1|SWISS-PROT:P26006-2|ENSEMBL:ENSP00000315190|REFSEQ:NP_002195|H-INV:HIT000195911|VEG	1	N	DAPVVTNVTVKARVWNSTFIEDYRDFDRVRV	_VWN(de)STFIEDYRDFDR_	0.159432	14.3947	0.606956	11.5581	1.92865			IPI00151990	>IPI:IPI00151990.3|SWISS-PROT:Q96J42-1|ENSEMBL:ENSP00000351157|REFSEQ:NP_078991|VEGA:OTTHUMP00000159377 Tax_Id=9606 Gene_Symbol=TXNDC15 Isoform 1 of Thioredoxin domain-containing protein 15;>IPI:IPI00854766.1|SWISS-PROT:Q96J42-2|TREMBL:C9JY70|ENSEMBL:ENSP0	2	N	SPKVNCEERNITGLENFTLKILNMSQDLMDF	_N(de)ITGLEN(de)FTLK_	0.0905936	8.47575	0.60221	7.89326	2.73279
IPI00306604	>IPI:IPI00306604.5|SWISS-PROT:P08648|TREMBL:A8K6A5;B2R627|ENSEMBL:ENSP00000293379|REFSEQ:NP_002196|H-INV:HIT000033967 Tax_Id=9606 Gene_Symbol=ITGA5 Integrin alpha-5	1	N	NGAREDCREMKIYLRNESEFRDKLSPIHIAL	_IYLRN(de)ESEFR_	0.0647055	4.45762	0.212819	0.211146	1.71767			IPI00010697	>IPI:IPI00010697.2|SWISS-PROT:P23229-1|ENSEMBL:ENSP00000264106;ENSP00000406694|VEGA:OTTHUMP00000205048 Tax_Id=9606 Gene_Symbol=ITGA6 Isoform Alpha-6X1X2B of Integrin alpha-6;>IPI:IPI00216225.2|SWISS-PROT:P23229-6|ENSEMBL:ENSP00000364369 Tax_Id=9606 Gene_Sy	1	N	GLDSKASLILRSRLWNSTFLEEYSKLNYLDI	_LWN(de)STFLEEYSK_	0.790105	0	2.2635	14.6051	1.51844			IPI00306604	>IPI:IPI00306604.5|SWISS-PROT:P08648|TREMBL:A8K6A5;B2R627|ENSEMBL:ENSP00000293379|REFSEQ:NP_002196|H-INV:HIT000033967 Tax_Id=9606 Gene_Symbol=ITGA5 Integrin alpha-5	1	N	NGAREDCREMKIYLRNESEFRDKLSPIHIAL	_IYLRN(de)ESEFR_	0.0647055	4.45762	0.193758	11.0266	1.5823			IPI00290043	>IPI:IPI00290043.2|SWISS-PROT:P26006-1|TREMBL:Q86SW1|ENSEMBL:ENSP00000007722|REFSEQ:NP_005492 Tax_Id=9606 Gene_Symbol=ITGA3 Isoform 2 of Integrin alpha-3;>IPI:IPI00215995.1|SWISS-PROT:P26006-2|ENSEMBL:ENSP00000315190|REFSEQ:NP_002195|H-INV:HIT000195911|VEG	1	N	DAPVVTNVTVKARVWNSTFIEDYRDFDRVRV	_VWN(de)STFIEDYRDFDR_	0.159432	14.3947	0.728352	2.71515	2.1917
IPI00289561	>IPI:IPI00289561.3|SWISS-PROT:O75462|ENSEMBL:ENSP00000376188|REFSEQ:NP_004741|H-INV:HIT000065940 Tax_Id=9606 Gene_Symbol=CRLF1 Cytokine receptor-like factor 1	2	N	TLNGRRLPPELSRVLNASTLALALANLNGSR	_VLN(de)ASTLALALANLN(de)GSR_	0.177154	17.5285	0.506096	10.1251	1.51441			IPI00922428	>IPI:IPI00922428.1|TREMBL:B7Z6H3|ENSEMBL:ENSP00000439250 Tax_Id=9606 Gene_Symbol=FKBP9 cDNA FLJ51089, highly similar to FK506-binding protein 9;>IPI:IPI00182126.3|SWISS-PROT:O95302|TREMBL:B3KQQ0|ENSEMBL:ENSP00000242209|REFSEQ:NP_009201|H-INV:HIT000048470|V	1	N	CERISQSGDFLRYHYNGTLLDGTLFDSSYSR	_YHYN(de)GTLLDGTLFDSSYSR_	0.0775546	14.4042	0.208725	19.6778	1.42832			IPI00554481	>IPI:IPI00554481.1|SWISS-PROT:P08195-4|ENSEMBL:ENSP00000367124;ENSP00000440001|VEGA:OTTHUMP00000236710 Tax_Id=9606 Gene_Symbol=SLC3A2 Isoform 4 of 4F2 cell-surface antigen heavy chain;>IPI:IPI01010400.1|TREMBL:F5H4J7|ENSEMBL:ENSP00000444862|VEGA:OTTHUMP000	1;2	N	IENLKDASSFLAEWQNITKGFSEDRLLIAGT	_DASSFLAEWQN(de)ITK_	9.02444	14.5495	23.5752	4.12329	1.38536			IPI00217561	>IPI:IPI00217561.2|SWISS-PROT:P05556-3|ENSEMBL:ENSP00000364094 Tax_Id=9606 Gene_Symbol=ITGB1 Isoform Beta-1C of Integrin beta-1;>IPI:IPI00217562.5|SWISS-PROT:P05556-4 Tax_Id=9606 Gene_Symbol=ITGB1 Isoform Beta-1C-2 of Integrin beta-1;>IPI:IPI00549336.2|SWI	1	N	STTPAKLRNPCTSEQNCTSPFSYKNVLSLTN	_NPCTSEQN(de)CTSPFSYK_	0.79508	17.8907	3.52365	2.01192	2.1479
IPI00289561	>IPI:IPI00289561.3|SWISS-PROT:O75462|ENSEMBL:ENSP00000376188|REFSEQ:NP_004741|H-INV:HIT000065940 Tax_Id=9606 Gene_Symbol=CRLF1 Cytokine receptor-like factor 1	2	N	RVLNASTLALALANLNGSRQRSGDNLVCHAR	_VLN(de)ASTLALALANLN(de)GSR_	0.177154	17.5285	0.506096	10.1251	1.51441			IPI00306604	>IPI:IPI00306604.5|SWISS-PROT:P08648|TREMBL:A8K6A5;B2R627|ENSEMBL:ENSP00000293379|REFSEQ:NP_002196|H-INV:HIT000033967 Tax_Id=9606 Gene_Symbol=ITGA5 Integrin alpha-5	1	N	NGAREDCREMKIYLRNESEFRDKLSPIHIAL	_IYLRN(de)ESEFR_	0.0647055	4.45762	0.157323	16.412	1.28177			IPI00303300	>IPI:IPI00303300.3|SWISS-PROT:Q96AY3|TREMBL:Q658U4;Q6ZME7|ENSEMBL:ENSP00000317232|REFSEQ:NP_068758|H-INV:HIT000037576|VEGA:OTTHUMP00000164742 Tax_Id=9606 Gene_Symbol=FKBP10 Peptidyl-prolyl cis-trans isomerase FKBP10;>IPI:IPI01013799.1|TREMBL:C9JPC3;F5H1P8|	1	N	CPRMVQDGDFVRYHYNGTLLDGTSFDTSYSK	_YHYN(de)GTLLDGTSFDTSYSK_	1.18386	18.4735	2.81713	3.44727	1.25073			IPI00005107	>IPI:IPI00005107.2|SWISS-PROT:O15118|TREMBL:B4DIP7;Q59GR1|ENSEMBL:ENSP00000269228|REFSEQ:NP_000262|H-INV:HIT000061676|VEGA:OTTHUMP00000162699 Tax_Id=9606 Gene_Symbol=NPC1 Niemann-Pick C1 protein;>IPI:IPI00646796.2|TREMBL:B4DET3|ENSEMBL:ENSP00000408606 Tax_	2	N	QSSCCRVDNITDQFCNASVVDPACVRCRPLT	_VDN(de)ITDQFCN(de)ASVVDPACVR_	0.250416	16.995	1.10024	7.31714	2.13543
IPI00872579	>IPI:IPI00872579.2|SWISS-PROT:Q08174-2|TREMBL:B3KQM8|ENSEMBL:ENSP00000287008|REFSEQ:NP_115796|VEGA:OTTHUMP00000198748 Tax_Id=9606 Gene_Symbol=PCDH1 Isoform 2 of Protocadherin-1;>IPI:IPI00000024.2|SWISS-PROT:Q08174-1|TREMBL:B4E2D8|ENSEMBL:ENSP00000378043|RE	2	N	GKPPRYGTALVHLYVNETLANRTLLETLLGH	_YGTALVHLYVN(de)ETLAN(de)R_	0.0964949	10.729	0.247555	8.80755	1.35922			IPI00291755	>IPI:IPI00291755.6|SWISS-PROT:Q8TEM1-1|ENSEMBL:ENSP00000254508|REFSEQ:NP_079199|VEGA:OTTHUMP00000208000 Tax_Id=9606 Gene_Symbol=NUP210 Isoform 1 of Nuclear pore membrane glycoprotein 210;>IPI:IPI00871723.1|SWISS-PROT:Q8TEM1-2|H-INV:HIT000262424 Tax_Id=9606	1	N	LGHRSIRMQGASRLPNSTIYVVEPGYLGFTV	_LPN(de)STIYVVEPGYLGFTVHPGDR_	0.602543	11.9808	1.43783	11.1177	1.25476			IPI00884105	>IPI:IPI00884105.2|SWISS-PROT:P11279|TREMBL:B3KRY3|ENSEMBL:ENSP00000333298|REFSEQ:NP_005552|H-INV:HIT000091043|VEGA:OTTHUMP00000018748 Tax_Id=9606 Gene_Symbol=LAMP1 Lysosome-associated membrane glycoprotein 1;>IPI:IPI00908532.1|TREMBL:B4DWL3|ENSEMBL:ENSP00	1	N	ASMGLQLNLTYERKDNTTVTRLLNINPNKTS	_KDN(de)TTVTR_	0.126055	10.6017	0.296467	14.6428	1.23382			IPI01012400	>IPI:IPI01012400.1|ENSEMBL:ENSP00000329797|VEGA:OTTHUMP00000238285 Tax_Id=9606 Gene_Symbol=CADM1 52 kDa protein;>IPI:IPI01012391.1|TREMBL:F5H0J4;F5H0P2|ENSEMBL:ENSP00000438730;ENSP00000439817|VEGA:OTTHUMP00000238282 Tax_Id=9606 Gene_Symbol=CADM1 Uncharacte	1	N	FRDFRPLKDSRFQLLNFSSSELKVSLTNVSI	_FQLLN(de)FSSSELK_	0.375709	15.241	1.47253	14.3962	1.97061
IPI00872579	>IPI:IPI00872579.2|SWISS-PROT:Q08174-2|TREMBL:B3KQM8|ENSEMBL:ENSP00000287008|REFSEQ:NP_115796|VEGA:OTTHUMP00000198748 Tax_Id=9606 Gene_Symbol=PCDH1 Isoform 2 of Protocadherin-1;>IPI:IPI00000024.2|SWISS-PROT:Q08174-1|TREMBL:B4E2D8|ENSEMBL:ENSP00000378043|RE	2	N	YGTALVHLYVNETLANRTLLETLLGHSLDTP	_YGTALVHLYVN(de)ETLAN(de)R_	0.0964949	10.729	0.247555	8.80755	1.35922			IPI00922428	>IPI:IPI00922428.1|TREMBL:B7Z6H3|ENSEMBL:ENSP00000439250 Tax_Id=9606 Gene_Symbol=FKBP9 cDNA FLJ51089, highly similar to FK506-binding protein 9;>IPI:IPI00182126.3|SWISS-PROT:O95302|TREMBL:B3KQQ0|ENSEMBL:ENSP00000242209|REFSEQ:NP_009201|H-INV:HIT000048470|V	1	N	CPRTIQVSDFVRYHYNGTFLDGTLFDSSHNR	_YHYN(de)GTFLDGTLFDSSHNR_	0.137833	5.91208	0.326014	8.39517	1.24201			IPI00748502	>IPI:IPI00748502.2|SWISS-PROT:O75718|TREMBL:B3KME2;B3KS71|ENSEMBL:ENSP00000323696|REFSEQ:NP_006362|H-INV:HIT000244111|VEGA:OTTHUMP00000161311 Tax_Id=9606 Gene_Symbol=CRTAP Cartilage-associated protein;>IPI:IPI01009252.1|TREMBL:B3KX16;B4DPA3;Q8NB01|ENSEMBL:	1	N	SDEHFQPRPEAVQFFNVTTLQKELYDFAKEN	_DTWGLSDEHFQPRPEAVQFFN(de)VTTLQK_	0.527793	13.6456	1.22803	16.3812	1.2183			IPI00005107	>IPI:IPI00005107.2|SWISS-PROT:O15118|TREMBL:B4DIP7;Q59GR1|ENSEMBL:ENSP00000269228|REFSEQ:NP_000262|H-INV:HIT000061676|VEGA:OTTHUMP00000162699 Tax_Id=9606 Gene_Symbol=NPC1 Niemann-Pick C1 protein;>IPI:IPI00646796.2|TREMBL:B4DET3|ENSEMBL:ENSP00000408606 Tax_	2	N	YFDWVKPQSSCCRVDNITDQFCNASVVDPAC	_VDN(de)ITDQFCN(de)ASVVDPACVR_	0.250416	16.995	0.98061	10.3983	1.96935
IPI00982476	>IPI:IPI00982476.1|TREMBL:B3KNG6;D6QS48|ENSEMBL:ENSP00000438248|REFSEQ:NP_001186601 Tax_Id=9606 Gene_Symbol=CALU calumenin isoform d precursor;>IPI:IPI00045396.3|SWISS-PROT:O43852-2|ENSEMBL:ENSP00000408838|REFSEQ:NP_001124146|VEGA:OTTHUMP00000212713 Tax_Id	1	N	FDMNQDGLISWDEYRNVTYGTYLDDPDPDDG	_N(de)VTYGTYLDDPDPDDGFNYK_	0.598205	9.78516	1.3931	7.37493	1.21958			IPI00217882	>IPI:IPI00217882.3|SWISS-PROT:Q99523|TREMBL:A8KAQ3|ENSEMBL:ENSP00000256637|REFSEQ:NP_002950|H-INV:HIT000050816|VEGA:OTTHUMP00000013784 Tax_Id=9606 Gene_Symbol=SORT1 Sortilin;>IPI:IPI01008999.1|TREMBL:B4DWI3|ENSEMBL:ENSP00000438597|REFSEQ:NP_001192157 Tax_I	1	N	DRHLYTTTGGETDFTNVTSLRGVYITSVLSE	_HLYTTTGGETDFTN(de)VTSLR_	0.35858	9.56575	0.836569	3.45304	1.22219			IPI01012400	>IPI:IPI01012400.1|ENSEMBL:ENSP00000329797|VEGA:OTTHUMP00000238285 Tax_Id=9606 Gene_Symbol=CADM1 52 kDa protein;>IPI:IPI01012391.1|TREMBL:F5H0J4;F5H0P2|ENSEMBL:ENSP00000438730;ENSP00000439817|VEGA:OTTHUMP00000238282 Tax_Id=9606 Gene_Symbol=CADM1 Uncharacte	1	N	FRDFRPLKDSRFQLLNFSSSELKVSLTNVSI	_FQLLN(de)FSSSELK_	0.375709	15.241	0.873032	6.29612	1.21642			IPI00884105	>IPI:IPI00884105.2|SWISS-PROT:P11279|TREMBL:B3KRY3|ENSEMBL:ENSP00000333298|REFSEQ:NP_005552|H-INV:HIT000091043|VEGA:OTTHUMP00000018748 Tax_Id=9606 Gene_Symbol=LAMP1 Lysosome-associated membrane glycoprotein 1;>IPI:IPI00908532.1|TREMBL:B4DWL3|ENSEMBL:ENSP00	1	N	ASMGLQLNLTYERKDNTTVTRLLNINPNKTS	_KDN(de)TTVTR_	0.126055	10.6017	0.486897	6.33536	1.94956
IPI00290085	>IPI:IPI00290085.2|SWISS-PROT:P19022|ENSEMBL:ENSP00000269141|REFSEQ:NP_001783|H-INV:HIT000215590|VEGA:OTTHUMP00000066304 Tax_Id=9606 Gene_Symbol=CDH2 Cadherin-2;>IPI:IPI00658202.1|TREMBL:A8MWK3|ENSEMBL:ENSP00000382312|VEGA:OTTHUMP00000067378 Tax_Id=9606 Ge	1	N	EVPIIITDSGNPPKSNISILRVKVCQCDSNG	_FLEAGIYEVPIIITDSGNPPKSN(de)ISILR_	0.211204	6.18722	0.481096	13.0061	1.18769			IPI00014478	>IPI:IPI00014478.2|SWISS-PROT:Q13683-1|ENSEMBL:ENSP00000452387 Tax_Id=9606 Gene_Symbol=ITGA7 Isoform Alpha-7X1X2B of Integrin alpha-7;>IPI:IPI00216421.2|SWISS-PROT:Q13683-10|ENSEMBL:ENSP00000257880 Tax_Id=9606 Gene_Symbol=ITGA7 Isoform Alpha-7X1X2A of Inte	1	N	SFDRAAVLHVWGRLWNSTFLEEYSAVKSLEV	_LWN(de)STFLEEYSAVK_	0.0839743	0	0.187725	9.58609	1.1606			IPI00002970	>IPI:IPI00002970.1|SWISS-PROT:Q16585|TREMBL:Q5U0N0;Q6IBJ4|ENSEMBL:ENSP00000370839|REFSEQ:NP_000223|H-INV:HIT000219125|VEGA:OTTHUMP00000158880 Tax_Id=9606 Gene_Symbol=SGCB Beta-sarcoglycan;>IPI:IPI01015886.1|TREMBL:B7Z635|ENSEMBL:ENSP00000441199 Tax_Id=9606	1	N	KSLNVQKASTERITSNATSDLNIKVDGRAIV	_ITSN(de)ATSDLNIK_	0.0781619	8.73349	0.179361	7.76243	1.19833			IPI00922428	>IPI:IPI00922428.1|TREMBL:B7Z6H3|ENSEMBL:ENSP00000439250 Tax_Id=9606 Gene_Symbol=FKBP9 cDNA FLJ51089, highly similar to FK506-binding protein 9;>IPI:IPI00182126.3|SWISS-PROT:O95302|TREMBL:B3KQQ0|ENSEMBL:ENSP00000242209|REFSEQ:NP_009201|H-INV:HIT000048470|V	1	N	CERISQSGDFLRYHYNGTLLDGTLFDSSYSR	_YHYN(de)GTLLDGTLFDSSYSR_	0.0775546	14.4042	0.299144	9.39814	1.94756
IPI00743104	>IPI:IPI00743104.2|SWISS-PROT:P56199|TREMBL:B4DTY8|ENSEMBL:ENSP00000282588|REFSEQ:NP_852478|VEGA:OTTHUMP00000161814 Tax_Id=9606 Gene_Symbol=ITGA1 Integrin alpha-1	1	N	IGPKQTQVGIVQYGENVTHEFNLNKYSSTEE	_QTQVGIVQYGEN(de)VTHEFNLNK_	0.0337654	0	0.0763578	0	1.17723			IPI00552093	>IPI:IPI00552093.3|SWISS-PROT:Q86WK7|TREMBL:Q494V5|ENSEMBL:ENSP00000323096;ENSP00000439268|REFSEQ:NP_942015|H-INV:HIT000001566;HIT000386561|VEGA:OTTHUMP00000212652 Tax_Id=9606 Gene_Symbol=AMIGO3 Amphoterin-induced protein 3	1	N	LDHNELDALGRGVFVNASGLRLLDLSSNTLR	_GVFVN(de)ASGLR_	0.0570879	9.57149	0.127381	16.7651	1.15789			IPI00015102	>IPI:IPI00015102.2|SWISS-PROT:Q13740-1|TREMBL:B3KNN9|ENSEMBL:ENSP00000305988|REFSEQ:NP_001618|H-INV:HIT000028614|VEGA:OTTHUMP00000214313 Tax_Id=9606 Gene_Symbol=ALCAM Isoform 1 of CD166 antigen;>IPI:IPI00807403.1|SWISS-PROT:Q13740-2 Tax_Id=9606 Gene_Symbol	1	N	KKLGDCISEDSYPDGNITWYRNGKVLHPLEG	_LGDCISEDSYPDGN(de)ITWYR_	0.147581	17.2248	0.312505	11.99	1.08237			IPI00748502	>IPI:IPI00748502.2|SWISS-PROT:O75718|TREMBL:B3KME2;B3KS71|ENSEMBL:ENSP00000323696|REFSEQ:NP_006362|H-INV:HIT000244111|VEGA:OTTHUMP00000161311 Tax_Id=9606 Gene_Symbol=CRTAP Cartilage-associated protein;>IPI:IPI01009252.1|TREMBL:B3KX16;B4DPA3;Q8NB01|ENSEMBL:	1	N	RLHRLLRDSEAFCHRNCSAAPQPEPAAGLAS	_N(de)CSAAPQPEPAAGLASYPELR_	0.100482	16.3803	0.368364	4.27121	1.8742
IPI00922428	>IPI:IPI00922428.1|TREMBL:B7Z6H3|ENSEMBL:ENSP00000439250 Tax_Id=9606 Gene_Symbol=FKBP9 cDNA FLJ51089, highly similar to FK506-binding protein 9;>IPI:IPI00182126.3|SWISS-PROT:O95302|TREMBL:B3KQQ0|ENSEMBL:ENSP00000242209|REFSEQ:NP_009201|H-INV:HIT000048470|V	1	N	CPRTIQVSDFVRYHYNGTFLDGTLFDSSHNR	_YHYN(de)GTFLDGTLFDSSHNR_	0.137833	5.91208	0.310712	6.56088	1.17265			IPI00043598	>IPI:IPI00043598.2|SWISS-PROT:Q70UQ0-4|ENSEMBL:ENSP00000299157|REFSEQ:NP_710154 Tax_Id=9606 Gene_Symbol=IKBIP Isoform 4 of Inhibitor of nuclear factor kappa-B kinase-interacting protein	1	N	EVLTQRMQSLNEKFQNITDFWKRSLEEMNIN	_FQN(de)ITDFWK_	0.274943	16.758	0.588233	2.73956	1.09725			IPI00018311	>IPI:IPI00018311.1|SWISS-PROT:Q9Y639-2|ENSEMBL:ENSP00000290401|REFSEQ:NP_036560|VEGA:OTTHUMP00000174915 Tax_Id=9606 Gene_Symbol=NPTN Isoform 2 of Neuroplastin;>IPI:IPI00964352.1|SWISS-PROT:Q9Y639-5|TREMBL:F5GZD0;Q9UFM8|ENSEMBL:ENSP00000444548|REFSEQ:NP_001	1	N	VIIRDSPVLPVTLQCNLTSSSHTLTYSYWTK	_DSPVLPVTLQCN(de)LTSSSHTLTYSYWTK_	0.772647	17.5354	1.62757	4.69049	1.07484			IPI00170706	>IPI:IPI00170706.2|SWISS-PROT:Q9UHN6-1|ENSEMBL:ENSP00000366243|REFSEQ:NP_037522|H-INV:HIT000071095|VEGA:OTTHUMP00000021450 Tax_Id=9606 Gene_Symbol=TMEM2 Isoform 1 of Transmembrane protein 2;>IPI:IPI01011640.1|SWISS-PROT:Q9UHN6-2|ENSEMBL:ENSP00000366266|REF	1	N	AKILESERFDTHEYRNESRRLQEFLRFQDPG	_FDTHEYRN(de)ESR_	0.0308388	0	0.112877	6.04057	1.87194
IPI00395488	>IPI:IPI00395488.2|SWISS-PROT:Q6EMK4|ENSEMBL:ENSP00000306864|REFSEQ:NP_612449|H-INV:HIT000250873|VEGA:OTTHUMP00000159843 Tax_Id=9606 Gene_Symbol=VASN Vasorin	1	N	LSNLDLTANRLHEITNETFRGLRRLERLYLG	_LHEITN(de)ETFR_	0.0414818	14.9	0.0909916	16.9059	1.13326			IPI00982476	>IPI:IPI00982476.1|TREMBL:B3KNG6;D6QS48|ENSEMBL:ENSP00000438248|REFSEQ:NP_001186601 Tax_Id=9606 Gene_Symbol=CALU calumenin isoform d precursor;>IPI:IPI00045396.3|SWISS-PROT:O43852-2|ENSEMBL:ENSP00000408838|REFSEQ:NP_001124146|VEGA:OTTHUMP00000212713 Tax_Id	1	N	FDMNQDGLISWDEYRNVTYGTYLDDPDPDDG	_N(de)VTYGTYLDDPDPDDGFNYK_	0.598205	9.78516	1.27925	6.02812	1.09659			IPI00217882	>IPI:IPI00217882.3|SWISS-PROT:Q99523|TREMBL:A8KAQ3|ENSEMBL:ENSP00000256637|REFSEQ:NP_002950|H-INV:HIT000050816|VEGA:OTTHUMP00000013784 Tax_Id=9606 Gene_Symbol=SORT1 Sortilin;>IPI:IPI01008999.1|TREMBL:B4DWI3|ENSEMBL:ENSP00000438597|REFSEQ:NP_001192157 Tax_I	1	N	DRHLYTTTGGETDFTNVTSLRGVYITSVLSE	_HLYTTTGGETDFTN(de)VTSLR_	0.35858	9.56575	0.742547	1.26486	1.05019			IPI00015102	>IPI:IPI00015102.2|SWISS-PROT:Q13740-1|TREMBL:B3KNN9|ENSEMBL:ENSP00000305988|REFSEQ:NP_001618|H-INV:HIT000028614|VEGA:OTTHUMP00000214313 Tax_Id=9606 Gene_Symbol=ALCAM Isoform 1 of CD166 antigen;>IPI:IPI00807403.1|SWISS-PROT:Q13740-2 Tax_Id=9606 Gene_Symbol	1	N	KKLGDCISEDSYPDGNITWYRNGKVLHPLEG	_LGDCISEDSYPDGN(de)ITWYR_	0.147581	17.2248	0.539455	1.36099	1.86999
IPI00298237	>IPI:IPI00298237.8|SWISS-PROT:O14773-1|TREMBL:B2R608;B4DIV8;D3DQU2;Q53HP2|ENSEMBL:ENSP00000299427|REFSEQ:NP_000382|H-INV:HIT000062428|VEGA:OTTHUMP00000164588 Tax_Id=9606 Gene_Symbol=TPP1 cDNA FLJ56402, highly similar to Tripeptidyl-peptidase 1;>IPI:IPI0090	1	N	KFLSSSPHLPPSSYFNASGRAYPDVAALSDG	_FLSSSPHLPPSSYFN(de)ASGR_	1.00042	11.4721	2.158	6.45447	1.10908			IPI00748502	>IPI:IPI00748502.2|SWISS-PROT:O75718|TREMBL:B3KME2;B3KS71|ENSEMBL:ENSP00000323696|REFSEQ:NP_006362|H-INV:HIT000244111|VEGA:OTTHUMP00000161311 Tax_Id=9606 Gene_Symbol=CRTAP Cartilage-associated protein;>IPI:IPI01009252.1|TREMBL:B3KX16;B4DPA3;Q8NB01|ENSEMBL:	1	N	SDEHFQPRPEAVQFFNVTTLQKELYDFAKEN	_DTWGLSDEHFQPRPEAVQFFN(de)VTTLQK_	0.527793	13.6456	1.12761	17.9031	1.09522			IPI00552690	>IPI:IPI00552690.4|TREMBL:B4DHC3;E9PGC5|ENSEMBL:ENSP00000357190|VEGA:OTTHUMP00000233055 Tax_Id=9606 Gene_Symbol=PTPRK Uncharacterized protein;>IPI:IPI00980074.1|TREMBL:B7ZMG0|ENSEMBL:ENSP00000432973|VEGA:OTTHUMP00000233080 Tax_Id=9606 Gene_Symbol=PTPRK Unc	1	N	IQARRIAVDWESLGYNITRCHTFNVTICYHY	_IAVDWESLGYN(de)ITR_	0.205179	13.218	0.417327	13.7948	1.02429			IPI00257239	>IPI:IPI00257239.1|SWISS-PROT:Q9NY97-1|TREMBL:Q54AC1|ENSEMBL:ENSP00000305595;ENSP00000384692|REFSEQ:NP_006568|H-INV:HIT000053281|VEGA:OTTHUMP00000159816;OTTHUMP00000201846 Tax_Id=9606 Gene_Symbol=B3GNT2;B3GNT1 Isoform 1 of UDP-GlcNAc:betaGal beta-1,3-N-ace	1	N	LSMLTNQTGEAGRLSNISHLNYCEPDLRVTS	_LSN(de)ISHLNYCEPDLR_	0.0745652	10.4407	0.254615	0.33364	1.77175
IPI00922428	>IPI:IPI00922428.1|TREMBL:B7Z6H3|ENSEMBL:ENSP00000439250 Tax_Id=9606 Gene_Symbol=FKBP9 cDNA FLJ51089, highly similar to FK506-binding protein 9;>IPI:IPI00182126.3|SWISS-PROT:O95302|TREMBL:B3KQQ0|ENSEMBL:ENSP00000242209|REFSEQ:NP_009201|H-INV:HIT000048470|V	1	N	CERISQSGDFLRYHYNGTLLDGTLFDSSYSR	_YHYN(de)GTLLDGTLFDSSYSR_	0.0775546	14.4042	0.16633	12.1694	1.10077			IPI00291755	>IPI:IPI00291755.6|SWISS-PROT:Q8TEM1-1|ENSEMBL:ENSP00000254508|REFSEQ:NP_079199|VEGA:OTTHUMP00000208000 Tax_Id=9606 Gene_Symbol=NUP210 Isoform 1 of Nuclear pore membrane glycoprotein 210;>IPI:IPI00871723.1|SWISS-PROT:Q8TEM1-2|H-INV:HIT000262424 Tax_Id=9606	1	N	QAELRIREGSGYFFLNTSTADVVKVAYQEAR	_IREGSGYFFLN(de)TSTADVVK_	0.533819	9.27792	1.1198	6.6264	1.06882			IPI00303300	>IPI:IPI00303300.3|SWISS-PROT:Q96AY3|TREMBL:Q658U4;Q6ZME7|ENSEMBL:ENSP00000317232|REFSEQ:NP_068758|H-INV:HIT000037576|VEGA:OTTHUMP00000164742 Tax_Id=9606 Gene_Symbol=FKBP10 Peptidyl-prolyl cis-trans isomerase FKBP10;>IPI:IPI01013799.1|TREMBL:C9JPC3;F5H1P8|	1	N	CVRRAGAGDFMRYHYNGSLMDGTLFDSSYSR	_YHYN(de)GSLMDGTLFDSSYSR_	1.38679	19.098	2.8117	4.23323	1.01969			IPI00218424	>IPI:IPI00218424.4|SWISS-PROT:P21802-1|TREMBL:D3DRD5;D3DRD9|ENSEMBL:ENSP00000351276|REFSEQ:NP_000132|H-INV:HIT000196672|VEGA:OTTHUMP00000020621 Tax_Id=9606 Gene_Symbol=FGFR2 Fibroblast growth factor receptor 2 precursor;>IPI:IPI00218422.1|SWISS-PROT:P21802	1	N	PDGLPYLKVLKAAGVNTTDKEIEVLYIRNVT	_AAGVN(de)TTDKEIEVLYIR_	0.0812833	0	0.259914	11.3217	1.677
IPI01012400	>IPI:IPI01012400.1|ENSEMBL:ENSP00000329797|VEGA:OTTHUMP00000238285 Tax_Id=9606 Gene_Symbol=CADM1 52 kDa protein;>IPI:IPI01012391.1|TREMBL:F5H0J4;F5H0P2|ENSEMBL:ENSP00000438730;ENSP00000439817|VEGA:OTTHUMP00000238282 Tax_Id=9606 Gene_Symbol=CADM1 Uncharacte	1	N	FRDFRPLKDSRFQLLNFSSSELKVSLTNVSI	_FQLLN(de)FSSSELK_	0.375709	15.241	0.794922	11.0315	1.0812			IPI00382432	>IPI:IPI00382432.1|SWISS-PROT:Q3T906-1|TREMBL:Q68CM9;Q9NPW9;Q9NV34|ENSEMBL:ENSP00000299314|REFSEQ:NP_077288|H-INV:HIT000331461 Tax_Id=9606 Gene_Symbol=GNPTAB Isoform 1 of N-acetylglucosamine-1-phosphotransferase subunits alpha/beta	1	N	GQDHFHELYKVILLPNQTHYIIPKGECLPYF	_VILLPN(de)QTHYIIPK_	0.512897	12.635	1.03149	10.1307	1.00799			IPI00294455	>IPI:IPI00294455.2|SWISS-PROT:Q16880|ENSEMBL:ENSP00000311648;ENSP00000378019|REFSEQ:NP_001121646;NP_003351|H-INV:HIT000047843|VEGA:OTTHUMP00000163836;OTTHUMP00000219707 Tax_Id=9606 Gene_Symbol=UGT8 2-hydroxyacylsphingosine 1-beta-galactosyltransferase	1	N	QKLSEIHKDQPGHPVNRTIYWIDYIIRHNGA	_LSEIHKDQPGHPVN(de)R_	1.19184	4.4504	0.59582	15.513	-1.00024			IPI00290039	>IPI:IPI00290039.7|SWISS-PROT:Q9H5V8-1|ENSEMBL:ENSP00000296129|REFSEQ:NP_073753|H-INV:HIT000080366|VEGA:OTTHUMP00000164120 Tax_Id=9606 Gene_Symbol=CDCP1 Isoform 1 of CUB domain-containing protein 1;>IPI:IPI00736241.3|SWISS-PROT:Q9H5V8-2 Tax_Id=9606 Gene_Sy	1	N	VVPAHLRASVSFLNFNLSNCERKEERVEYYI	_ASVSFLNFN(de)LSNCER_	0.0539359	8.43853	0.168196	15.629	1.64083
IPI00294455	>IPI:IPI00294455.2|SWISS-PROT:Q16880|ENSEMBL:ENSP00000311648;ENSP00000378019|REFSEQ:NP_001121646;NP_003351|H-INV:HIT000047843|VEGA:OTTHUMP00000163836;OTTHUMP00000219707 Tax_Id=9606 Gene_Symbol=UGT8 2-hydroxyacylsphingosine 1-beta-galactosyltransferase;>IPI	1	N	APSNHYSLQRYPGIFNSTTSDAFLQSKMRNI	_YPGIFN(de)STTSDAFLQSK_	0.682002	11.0904	1.4161	8.24204	1.05408			IPI01012400	>IPI:IPI01012400.1|ENSEMBL:ENSP00000329797|VEGA:OTTHUMP00000238285 Tax_Id=9606 Gene_Symbol=CADM1 52 kDa protein;>IPI:IPI01012391.1|TREMBL:F5H0J4;F5H0P2|ENSEMBL:ENSP00000438730;ENSP00000439817|VEGA:OTTHUMP00000238282 Tax_Id=9606 Gene_Symbol=CADM1 Uncharacte	1	N	FRDFRPLKDSRFQLLNFSSSELKVSLTNVSI	_FQLLN(de)FSSSELK_	0.375709	15.241	0.749249	15.0917	0.995828			IPI00026249	>IPI:IPI00026249.4|SWISS-PROT:Q03924|TREMBL:E9PAX9|ENSEMBL:ENSP00000282869|REFSEQ:NP_056936|H-INV:HIT000195786|VEGA:OTTHUMP00000210209 Tax_Id=9606 Gene_Symbol=ZNF117 Zinc finger protein 117;>IPI:IPI00956130.2|ENSEMBL:ENSP00000381683 Tax_Id=9606 Gene_Symbol	1	N	TGEKPYKCKECGKAFNQTSHLIRHKRIHTEE	_AFN(de)QTSHLIR_	0.069531	0	0.03457	6.29016	-1.00814			IPI00654619	>IPI:IPI00654619.1|SWISS-PROT:O60512-1|TREMBL:A8K5Z0;Q71VA3|ENSEMBL:ENSP00000320965;ENSP00000356977|REFSEQ:NP_001186802;NP_001186803;NP_003770|H-INV:HIT000034716|VEGA:OTTHUMP00000032247;OTTHUMP00000032248 Tax_Id=9606 Gene_Symbol=B4GALT3 Beta 1,4-galactosyl	1	N	QGPTFDYSHPRDVYSNLSHLPGAPGGPPAPQ	_DVYSN(de)LSHLPGAPGGPPAPQGLPYCPER_	0.0727616	7.10987	0.216243	10.8669	1.5714
IPI00884105	>IPI:IPI00884105.2|SWISS-PROT:P11279|TREMBL:B3KRY3|ENSEMBL:ENSP00000333298|REFSEQ:NP_005552|H-INV:HIT000091043|VEGA:OTTHUMP00000018748 Tax_Id=9606 Gene_Symbol=LAMP1 Lysosome-associated membrane glycoprotein 1;>IPI:IPI00908532.1|TREMBL:B4DWL3|ENSEMBL:ENSP00	1	N	ASMGLQLNLTYERKDNTTVTRLLNINPNKTS	_KDN(de)TTVTR_	0.126055	10.6017	0.254754	12.9052	1.01505			IPI00027505	>IPI:IPI00027505.2|SWISS-PROT:P06756-1|TREMBL:A5YM53;B7ZLX0|ENSEMBL:ENSP00000261023|REFSEQ:NP_002201|H-INV:HIT000194350|VEGA:OTTHUMP00000163473 Tax_Id=9606 Gene_Symbol=ITGAV Isoform 1 of Integrin alpha-V;>IPI:IPI00555991.2|SWISS-PROT:P06756-2|ENSEMBL:ENSP0	1	N	SASSRMFLLVGAPKANTTQPGIVEGGQVLKC	_AN(de)TTQPGIVEGGQVLK_	2.65034	8.05091	1.32772	9.18738	-0.99723			IPI00295940	>IPI:IPI00295940.4|SWISS-PROT:Q9UH99|TREMBL:B4E2A6;Q2T9F7|ENSEMBL:ENSP00000216064;ENSP00000383992;ENSP00000385740|REFSEQ:NP_001186509;NP_056189|H-INV:HIT000000393|VEGA:OTTHUMP00000198989;OTTHUMP00000199094 Tax_Id=9606 Gene_Symbol=SUN2 cDNA FLJ55508, highly	1	N	PTAVTLEHVPKALSPNSTISSAPKDFAIFGF	_ALSPN(de)STISSAPK_	0.496126	9.44465	0.236277	7.35864	-1.07023			IPI00023673	>IPI:IPI00023673.1|SWISS-PROT:Q08380|ENSEMBL:ENSP00000262776|REFSEQ:NP_005558|H-INV:HIT000192184 Tax_Id=9606 Gene_Symbol=LGALS3BP Galectin-3-binding protein;>IPI:IPI01010990.1|TREMBL:B4DVE1;B4DWA8|ENSEMBL:ENSP00000438601 Tax_Id=9606 Gene_Symbol=LGALS3BP cD	1	N	KSNCRHERDAGVVCTNETRSTHTLDLSRELS	_DAGVVCTN(de)ETR_	0.313074	15.7102	0.878264	5.99266	1.48815
IPI00006280	>IPI:IPI00006280.4|SWISS-PROT:Q12770-1|TREMBL:B7Z6H0|ENSEMBL:ENSP00000265565|REFSEQ:NP_036367|H-INV:HIT000042334|VEGA:OTTHUMP00000155199 Tax_Id=9606 Gene_Symbol=SCAP Isoform 1 of Sterol regulatory element-binding protein cleavage-activating protein;>IPI:IP	1	N	PAFSIFPPDAPKLPENQTSPGESPERGGPAE	_LPEN(de)QTSPGESPER_	0.159936	16.6431	0.0764802	14.6312	-1.06434			IPI00414542	>IPI:IPI00414542.2|SWISS-PROT:Q9BQ51-1|TREMBL:A4GW21;Q2LC89|ENSEMBL:ENSP00000380855|REFSEQ:NP_079515|VEGA:OTTHUMP00000021030 Tax_Id=9606 Gene_Symbol=PDCD1LG2 Isoform 1 of Programmed cell death 1 ligand 2;>IPI:IPI00429366.2|SWISS-PROT:Q9BQ51-2|ENSEMBL:ENSP0	1	N	HVNLGAITASLQKVENDTSPHRERATLLEEQ	_VEN(de)DTSPHR_	0.110133	10.1101	0.0543958	13.3087	-1.01768			IPI00384734	>IPI:IPI00384734.1|TREMBL:P78409;Q7KYR6 Tax_Id=9606 Gene_Symbol=BTN3A2 Butyrophilin;>IPI:IPI00012977.1|SWISS-PROT:O00478|TREMBL:A8K6Q7;Q53FI5;Q53FK5|ENSEMBL:ENSP00000244519|REFSEQ:NP_008925|H-INV:HIT000037345|VEGA:OTTHUMP00000016166 Tax_Id=9606 Gene_Symbol	1	N	LRDGITAGKAALRIHNVTASDSGKYLCYFQH	_IHN(de)VTASDSGK_	0.0331295	14.5587	0.0156969	10.195	-1.07764			IPI01014827	>IPI:IPI01014827.1|TREMBL:F5H299|ENSEMBL:ENSP00000439395 Tax_Id=9606 Gene_Symbol=COL1A2 Uncharacterized protein;>IPI:IPI00304962.4|SWISS-PROT:P08123|TREMBL:A2TIK1;B4DN66;Q75N18|ENSEMBL:ENSP00000297268|REFSEQ:NP_000080|H-INV:HIT000054073|VEGA:OTTHUMP0000019	1	N	TQLAFMRLLANYASQNITYHCKNSIAYMDEE	_LLANYASQN(de)ITYHCK_	0.0250691	0	0.067223	17.9999	1.42305
IPI00922878	>IPI:IPI00922878.1|TREMBL:B7Z8E7 Tax_Id=9606 Gene_Symbol=- cDNA FLJ55400, highly similar to Protein OS-9;>IPI:IPI00329760.8|SWISS-PROT:Q13438-1|TREMBL:Q9BR60|ENSEMBL:ENSP00000318165|REFSEQ:NP_006803|H-INV:HIT000058004 Tax_Id=9606 Gene_Symbol=OS9 Isoform 1	1	N	SKQHRLKRYHSQTYGNGSKCDLNGRPREAEV	_YHSQTYGN(de)GSK_	0.0636625	3.78974	0.0296504	7.39764	-1.10239			IPI00018901	>IPI:IPI00018901.2|SWISS-PROT:P19440-1|TREMBL:A2VCM7;Q6ISU8;Q6NZY2|ENSEMBL:ENSP00000248923;ENSP00000383231;ENSP00000383232;ENSP00000383233;ENSP00000385975|REFSEQ:NP_001027536;NP_001027537;NP_005256;NP_038347|H-INV:HIT000191240|VEGA:OTTHUMP00000028921;OTTHU	1	N	KRAVEEPRLHNQLLPNVTTVERNIDQAVTAA	_LHNQLLPN(de)VTTVER_	0.454198	16.4712	0.223041	4.16817	-1.02601			IPI00946159	>IPI:IPI00946159.1|SWISS-PROT:Q9NY47-5|TREMBL:C9JVC9|ENSEMBL:ENSP00000407393|VEGA:OTTHUMP00000210932 Tax_Id=9606 Gene_Symbol=CACNA2D2 Uncharacterized protein;>IPI:IPI00796052.6|SWISS-PROT:Q9NY47-1|TREMBL:C9JGM2|ENSEMBL:ENSP00000390526;ENSP00000418081|REFSE	1	N	LRLDFIEDPNFKNKVNYSYAAVQIPTDIYKG	_VN(de)YSYAAVQIPTDIYK_	0.12203	17.2806	0.0574865	0	-1.08594			IPI00291755	>IPI:IPI00291755.6|SWISS-PROT:Q8TEM1-1|ENSEMBL:ENSP00000254508|REFSEQ:NP_079199|VEGA:OTTHUMP00000208000 Tax_Id=9606 Gene_Symbol=NUP210 Isoform 1 of Nuclear pore membrane glycoprotein 210;>IPI:IPI00871723.1|SWISS-PROT:Q8TEM1-2|H-INV:HIT000262424 Tax_Id=9606	1	N	NIPKVLLPFTRATRVNFTLEASEGCYRWLST	_VN(de)FTLEASEGCYR_	0.303313	5.95241	0.809279	11.851	1.41583
IPI00971173	>IPI:IPI00971173.1|SWISS-PROT:P41217-3|ENSEMBL:ENSP00000420298|REFSEQ:NP_001004196|VEGA:OTTHUMP00000214501 Tax_Id=9606 Gene_Symbol=CD200 Isoform 3 of OX-2 membrane glycoprotein;>IPI:IPI00013162.4|SWISS-PROT:P41217-1 Tax_Id=9606 Gene_Symbol=CD200 Isoform 1	1	N	QPIVSLHYKFSEDHLNITCSATARPAPMVFW	_FSEDHLN(de)ITCSATAR_	0.309049	6.11931	0.143914	5.557	-1.10263			IPI00455316	>IPI:IPI00455316.3|SWISS-PROT:Q86XX4-2|TREMBL:E9PHH6;Q69YV4;Q6AI26|ENSEMBL:ENSP00000264895;ENSP00000422834|REFSEQ:NP_079350|VEGA:OTTHUMP00000219233 Tax_Id=9606 Gene_Symbol=FRAS1 extracellular matrix protein FRAS1 isoform 1 precursor;>IPI:IPI00943593.2|SWIS	1	N	LSFINSEKPSGKIVYNITLPLHPNQGIIEHR	_IVYN(de)ITLPLHPNQGIIEHR_	0.25989	7.47799	0.1269	9.50618	-1.03421			IPI00023807	>IPI:IPI00023807.3|SWISS-PROT:Q92854-1|TREMBL:Q4LE41|ENSEMBL:ENSP00000348822;ENSP00000388768;ENSP00000405102;ENSP00000416523|REFSEQ:NP_006369|H-INV:HIT000220644|VEGA:OTTHUMP00000208950;OTTHUMP00000208951;OTTHUMP00000208957 Tax_Id=9606 Gene_Symbol=SEMA4D Is	1	N	KPRPGACIDSEARAANYTSSLNLPDKTLQFV	_AAN(de)YTSSLNLPDK_	0.204142	6.21099	0.0955668	2.62848	-1.09499			IPI00783698	>IPI:IPI00783698.4|SWISS-PROT:Q8NBN3-1|TREMBL:A8K0M6;A8K285|ENSEMBL:ENSP00000374484|REFSEQ:NP_056312|H-INV:HIT000081905 Tax_Id=9606 Gene_Symbol=TMEM87A Isoform 1 of Transmembrane protein 87A;>IPI:IPI01013197.1|TREMBL:A8K369;B4DN92|ENSEMBL:ENSP00000438181 T	1	N	RGLSGKYQTSSKLFQNCSELFKTQTFSGDFM	_LFQN(de)CSELFK_	0.620436	9.41975	1.60004	14.2123	1.36675
IPI00783698	>IPI:IPI00783698.4|SWISS-PROT:Q8NBN3-1|TREMBL:A8K0M6;A8K285|ENSEMBL:ENSP00000374484|REFSEQ:NP_056312|H-INV:HIT000081905 Tax_Id=9606 Gene_Symbol=TMEM87A Isoform 1 of Transmembrane protein 87A;>IPI:IPI01013197.1|TREMBL:A8K369;B4DN92|ENSEMBL:ENSP00000438181 T	1	N	RGLSGKYQTSSKLFQNCSELFKTQTFSGDFM	_LFQN(de)CSELFK_	0.620436	9.41975	0.288146	10.8311	-1.10648			IPI00023673	>IPI:IPI00023673.1|SWISS-PROT:Q08380|ENSEMBL:ENSP00000262776|REFSEQ:NP_005558|H-INV:HIT000192184 Tax_Id=9606 Gene_Symbol=LGALS3BP Galectin-3-binding protein;>IPI:IPI01010990.1|TREMBL:B4DVE1;B4DWA8|ENSEMBL:ENSP00000438601 Tax_Id=9606 Gene_Symbol=LGALS3BP cD	1	N	DLTDASVVCRALGFENATQALGRAAFGQGSG	_ALGFEN(de)ATQALGR_	2.33114	13.9456	1.12444	6.52046	-1.05182			IPI00022608	>IPI:IPI00022608.2|SWISS-PROT:Q92673|TREMBL:B4DJ13|ENSEMBL:ENSP00000260197|REFSEQ:NP_003096|H-INV:HIT000325376|VEGA:OTTHUMP00000231797 Tax_Id=9606 Gene_Symbol=SORL1 Sortilin-related receptor;>IPI:IPI00979542.1|TREMBL:E9PPB3|ENSEMBL:ENSP00000434634|VEGA:OTT	1	N	DLIRKTDRSYKVKSRNSTVEYTLNKLEPGGK	_N(de)STVEYTLNK_	0.116281	10.0102	0.0538146	0	-1.11155			IPI00303300	>IPI:IPI00303300.3|SWISS-PROT:Q96AY3|TREMBL:Q658U4;Q6ZME7|ENSEMBL:ENSP00000317232|REFSEQ:NP_068758|H-INV:HIT000037576|VEGA:OTTHUMP00000164742 Tax_Id=9606 Gene_Symbol=FKBP10 Peptidyl-prolyl cis-trans isomerase FKBP10;>IPI:IPI01013799.1|TREMBL:C9JPC3;F5H1P8|	1	N	CPRMVQDGDFVRYHYNGTLLDGTSFDTSYSK	_YHYN(de)GTLLDGTSFDTSYSK_	1.18386	18.4735	3.02182	7.80355	1.35192
IPI00956390	>IPI:IPI00956390.1|ENSEMBL:ENSP00000393312|REFSEQ:NP_001167538 Tax_Id=9606 Gene_Symbol=FGFR1 basic fibroblast growth factor receptor 1 isoform 14 precursor;>IPI:IPI00005142.1|SWISS-PROT:P11362-1|ENSEMBL:ENSP00000400162|REFSEQ:NP_075598 Tax_Id=9606 Gene_Sym	1	N	QSINWLRDGVQLAESNRTRITGEEVEVQDSV	_DGVQLAESN(de)R_	0.125776	11.6864	0.0575793	12.4561	-1.12723			IPI00853149	>IPI:IPI00853149.1|SWISS-PROT:Q92545|TREMBL:Q0P631|ENSEMBL:ENSP00000186436|REFSEQ:NP_056163|H-INV:HIT000042390|VEGA:OTTHUMP00000203014 Tax_Id=9606 Gene_Symbol=TMEM131 Transmembrane protein 131;>IPI:IPI00916157.3|TREMBL:B4DMG2|ENSEMBL:ENSP00000391566;ENSP00	1	N	TKGVMRASFSSREADNHTAFIRIKTNASDST	_EADN(de)HTAFIR_	0.125982	4.0433	0.0607451	13.9108	-1.05238			IPI00984294	>IPI:IPI00984294.1|ENSEMBL:ENSP00000433689|VEGA:OTTHUMP00000232166 Tax_Id=9606 Gene_Symbol=THY1 Protein;>IPI:IPI00983621.1|TREMBL:E9PNQ8|ENSEMBL:ENSP00000432808|VEGA:OTTHUMP00000232167 Tax_Id=9606 Gene_Symbol=THY1 Uncharacterized protein;>IPI:IPI00022892.2	1	N	CALHHSGHSPPISSQNVTVLRDKLVKCEGIS	_DEGTYTCALHHSGHSPPISSQN(de)VTVLR_	12.3266	8.53062	5.40602	11.3415	-1.18913			IPI00470361	>IPI:IPI00470361.1|SWISS-PROT:Q96J84-2|TREMBL:Q5W0G0|ENSEMBL:ENSP00000357154;ENSP00000357155|VEGA:OTTHUMP00000024056 Tax_Id=9606 Gene_Symbol=KIRREL Isoform 2 of Kin of IRRE-like protein 1;>IPI:IPI00470360.1|SWISS-PROT:Q96J84-1|ENSEMBL:ENSP00000352138|REFSE	1	N	IDGGPVILLQAGTPHNLTCRAFNAKPAATII	_IDGGPVILLQAGTPHN(de)LTCR_	0.0844785	13.5746	0.203483	12.09	1.26825
IPI00257239	>IPI:IPI00257239.1|SWISS-PROT:Q9NY97-1|TREMBL:Q54AC1|ENSEMBL:ENSP00000305595;ENSP00000384692|REFSEQ:NP_006568|H-INV:HIT000053281|VEGA:OTTHUMP00000159816;OTTHUMP00000201846 Tax_Id=9606 Gene_Symbol=B3GNT2;B3GNT1 Isoform 1 of UDP-GlcNAc:betaGal beta-1,3-N-ace	1	N	LSMLTNQTGEAGRLSNISHLNYCEPDLRVTS	_LSN(de)ISHLNYCEPDLR_	0.0745652	10.4407	0.0334555	14.0759	-1.15626			IPI00472754	>IPI:IPI00472754.3|SWISS-PROT:Q8IZA0-1|TREMBL:B1AN14;B2RBC8|ENSEMBL:ENSP00000318406|REFSEQ:NP_079150|H-INV:HIT000258959|VEGA:OTTHUMP00000004589 Tax_Id=9606 Gene_Symbol=KIAA0319L Isoform 1 of Dyslexia-associated protein KIAA0319-like protein;>IPI:IPI0084430	1;2	N	KVIVEGQNAHGEGYVNVTVKPEPRKNRPPIA	_VIVEGQNAHGEGYVN(de)VTVKPEPR_	0.31251	12.308	0.148196	9.73144	-1.07639			IPI00956390	>IPI:IPI00956390.1|ENSEMBL:ENSP00000393312|REFSEQ:NP_001167538 Tax_Id=9606 Gene_Symbol=FGFR1 basic fibroblast growth factor receptor 1 isoform 14 precursor;>IPI:IPI00005142.1|SWISS-PROT:P11362-1|ENSEMBL:ENSP00000400162|REFSEQ:NP_075598 Tax_Id=9606 Gene_Sym	1	N	SDPQPHIQWLKHIEVNGSKIGPDNLPYVQIL	_HIEVN(de)GSK_	0.116067	0.983851	0.050785	11.9134	-1.19249			IPI00747849	>IPI:IPI00747849.2|SWISS-PROT:P05026-1|TREMBL:A3KLL5;Q6LEU2|ENSEMBL:ENSP00000356789;ENSP00000356790|REFSEQ:NP_001668|VEGA:OTTHUMP00000032537;OTTHUMP00000032538 Tax_Id=9606 Gene_Symbol=ATP1B1 Isoform 1 of Sodium/potassium-transporting ATPase subunit beta-1;	1	N	RGERKVCRFKLEWLGNCSGLNDETYGYKEGK	_LEWLGN(de)CSGLNDETYGYK_	0.411542	12.6644	0.983436	4.97777	1.25679
IPI00216172	>IPI:IPI00216172.2|TREMBL:Q6Q3G8|ENSEMBL:ENSP00000408411|REFSEQ:NP_001116078|VEGA:OTTHUMP00000226572 Tax_Id=9606 Gene_Symbol=LAMP2 lysosome-associated membrane glycoprotein 2 isoform C precursor;>IPI:IPI00009030.1|SWISS-PROT:P13473-1|ENSEMBL:ENSP0000020063	1	N	NITQDKVASVININPNTTHSTGSCRSHTALL	_VASVININPN(de)TTHSTGSCR_	2.40339	5.97981	1.04844	3.01663	-1.19682			IPI00023137	>IPI:IPI00023137.1|SWISS-PROT:O14657|ENSEMBL:ENSP00000259339|REFSEQ:NP_055321|H-INV:HIT000077183|VEGA:OTTHUMP00000022350 Tax_Id=9606 Gene_Symbol=TOR1B Torsin-1B;>IPI:IPI00941838.2|TREMBL:F8WCG1|ENSEMBL:ENSP00000412196 Tax_Id=9606 Gene_Symbol=TOR1B Uncharac	1	N	IYCRFAECCREERPLNASALKLDLEEKLFGQ	_EERPLN(de)ASALK_	0.161825	12.1913	0.0763671	13.5157	-1.08341			IPI00027505	>IPI:IPI00027505.2|SWISS-PROT:P06756-1|TREMBL:A5YM53;B7ZLX0|ENSEMBL:ENSP00000261023|REFSEQ:NP_002201|H-INV:HIT000194350|VEGA:OTTHUMP00000163473 Tax_Id=9606 Gene_Symbol=ITGAV Isoform 1 of Integrin alpha-V;>IPI:IPI00555991.2|SWISS-PROT:P06756-2|ENSEMBL:ENSP0	1	N	KSLLWTETFMNKENQNHSYSLKSSASFNVIE	_ENQN(de)HSYSLK_	0.440329	9.70902	0.189114	8.12598	-1.21933			IPI00027078	>IPI:IPI00027078.3|SWISS-PROT:O75976|TREMBL:B7Z7T9;B7ZAU4|ENSEMBL:ENSP00000225719|REFSEQ:NP_001295|H-INV:HIT000053657|VEGA:OTTHUMP00000163684 Tax_Id=9606 Gene_Symbol=CPD Carboxypeptidase D;>IPI:IPI00979354.1|TREMBL:F5GZH6|ENSEMBL:ENSP00000444443|REFSEQ:NP_	2	N	VKGFVKDSITGSGLENATISVAGINHNITTG	_DSITGSGLEN(de)ATISVAGINHN(de)ITTGR_	0.873717	15.9517	2.07832	15.0747	1.25018
IPI00030255	>IPI:IPI00030255.1|SWISS-PROT:O60568|TREMBL:B3KQQ3;Q9UG85|ENSEMBL:ENSP00000223127|REFSEQ:NP_001075|H-INV:HIT000035363|VEGA:OTTHUMP00000211487 Tax_Id=9606 Gene_Symbol=PLOD3 Procollagen-lysine,2-oxoglutarate 5-dioxygenase 3;>IPI:IPI00926874.1|ENSEMBL:ENSP000	1	N	IFDNPVDWKEQYIHENYSRALEGEGIVEQPC	_EQYIHEN(de)YSR_	0.469363	4.94876	0.202549	9.06748	-1.21243			IPI00946159	>IPI:IPI00946159.1|SWISS-PROT:Q9NY47-5|TREMBL:C9JVC9|ENSEMBL:ENSP00000407393|VEGA:OTTHUMP00000210932 Tax_Id=9606 Gene_Symbol=CACNA2D2 Uncharacterized protein;>IPI:IPI00796052.6|SWISS-PROT:Q9NY47-1|TREMBL:C9JGM2|ENSEMBL:ENSP00000390526;ENSP00000418081|REFSE	1	N	LRLDFIEDPNFKNKVNYSYAAVQIPTDIYKG	_VN(de)YSYAAVQIPTDIYK_	0.12203	17.2806	0.0545339	12.3937	-1.16201			IPI00853454	>IPI:IPI00853454.1|ENSEMBL:ENSP00000377191|VEGA:OTTHUMP00000195576 Tax_Id=9606 Gene_Symbol=LAMB1 200 kDa protein;>IPI:IPI00013976.4|SWISS-PROT:P07942|TREMBL:Q8TAS6|ENSEMBL:ENSP00000222399|REFSEQ:NP_002282|H-INV:HIT000196005|VEGA:OTTHUMP00000195574 Tax_Id=9	1	N	MAQVEVKLSDTTSQSNSTAKELDSLQTEAES	_LSDTTSQSN(de)STAK_	2.71318	9.92638	1.13164	13.5473	-1.26157			IPI00414717	>IPI:IPI00414717.1|SWISS-PROT:Q92896-2|ENSEMBL:ENSP00000205061|REFSEQ:NP_036333 Tax_Id=9606 Gene_Symbol=GLG1 Isoform 2 of Golgi apparatus protein 1;>IPI:IPI00923461.1|TREMBL:B7Z8Y4|ENSEMBL:ENSP00000406946|REFSEQ:NP_001139138 Tax_Id=9606 Gene_Symbol=GLG1 Go	1	N	VGKGYMVSCLVDHRGNITEYQCHQYITKMTA	_GN(de)ITEYQCHQYITK_	0.447209	12.5942	0.994213	2.75455	1.15261
IPI00018274	>IPI:IPI00018274.1|SWISS-PROT:P00533-1|TREMBL:A8K2T7;A9CB80;B7Z2I3;E7BSV0;F2YGG7;Q2TTR7|ENSEMBL:ENSP00000275493|REFSEQ:NP_005219|VEGA:OTTHUMP00000159661 Tax_Id=9606 Gene_Symbol=EGFR Isoform 1 of Epidermal growth factor receptor;>IPI:IPI00915452.4|TREMBL:E9	1	N	CNGIGIGEFKDSLSINATNIKHFKNCTSISG	_DSLSIN(de)ATNIK_	0.134437	7.20194	0.0573293	3.66088	-1.22959			IPI00884105	>IPI:IPI00884105.2|SWISS-PROT:P11279|TREMBL:B3KRY3|ENSEMBL:ENSP00000333298|REFSEQ:NP_005552|H-INV:HIT000091043|VEGA:OTTHUMP00000018748 Tax_Id=9606 Gene_Symbol=LAMP1 Lysosome-associated membrane glycoprotein 1;>IPI:IPI00908532.1|TREMBL:B4DWL3|ENSEMBL:ENSP00	1	N	SDATVVLNRSSCGKENTSDPSLVIAFGRGHT	_SSCGKEN(de)TSDPSLVIAFGR_	1.2957	5.35524	0.567392	8.99215	-1.19132			IPI00291755	>IPI:IPI00291755.6|SWISS-PROT:Q8TEM1-1|ENSEMBL:ENSP00000254508|REFSEQ:NP_079199|VEGA:OTTHUMP00000208000 Tax_Id=9606 Gene_Symbol=NUP210 Isoform 1 of Nuclear pore membrane glycoprotein 210	1	N	ATNRDDFVQIGKGPTNNTCVVRTVSVGLTLL	_GPTN(de)NTCVVR_	0.338663	18.7091	0.139197	5.21385	-1.28273			IPI00879931	>IPI:IPI00879931.1|TREMBL:E9PGN7|ENSEMBL:ENSP00000384420|VEGA:OTTHUMP00000197004 Tax_Id=9606 Gene_Symbol=SERPING1 Uncharacterized protein;>IPI:IPI00877698.2|TREMBL:B4E1F0|ENSEMBL:ENSP00000367574|VEGA:OTTHUMP00000197007 Tax_Id=9606 Gene_Symbol=SERPING1 cDNA	1	N	NASRTLYSSSPRVLSNNSDANLELINTWVAK	_VLSN(de)NSDANLELINTWVAK_	0.0744598	0.182313	0.159596	12.52	1.09989
IPI00382432	>IPI:IPI00382432.1|SWISS-PROT:Q3T906-1|TREMBL:Q68CM9;Q9NPW9;Q9NV34|ENSEMBL:ENSP00000299314|REFSEQ:NP_077288|H-INV:HIT000331461 Tax_Id=9606 Gene_Symbol=GNPTAB Isoform 1 of N-acetylglucosamine-1-phosphotransferase subunits alpha/beta	1	N	QHAKIKNQAIITDETNDSLVAPQEKQVHKSI	_NQAIITDETN(de)DSLVAPQEK_	0.109608	8.28049	0.0467054	13.4376	-1.23069			IPI00023673	>IPI:IPI00023673.1|SWISS-PROT:Q08380|ENSEMBL:ENSP00000262776|REFSEQ:NP_005558|H-INV:HIT000192184 Tax_Id=9606 Gene_Symbol=LGALS3BP Galectin-3-binding protein;>IPI:IPI01010990.1|TREMBL:B4DVE1;B4DWA8|ENSEMBL:ENSP00000438601 Tax_Id=9606 Gene_Symbol=LGALS3BP cD	1	N	KSNCRHERDAGVVCTNETRSTHTLDLSRELS	_DAGVVCTN(de)ETR_	0.313074	15.7102	0.133907	12.5913	-1.22527			IPI00291136	>IPI:IPI00291136.4|SWISS-PROT:P12109|TREMBL:Q8TBN2|ENSEMBL:ENSP00000355180|REFSEQ:NP_001839|H-INV:HIT000053797|VEGA:OTTHUMP00000115501 Tax_Id=9606 Gene_Symbol=COL6A1 Collagen alpha-1(VI) chain;>IPI:IPI00975947.1|TREMBL:D3DSM7 Tax_Id=9606 Gene_Symbol=- Coll	1	N	EPRLSIIATDHTYRRNFTAADWGQSRDAEEA	_RN(de)FTAADWGQSR_	0.512835	6.65252	0.210502	7.18606	-1.28466			IPI00946159	>IPI:IPI00946159.1|SWISS-PROT:Q9NY47-5|TREMBL:C9JVC9|ENSEMBL:ENSP00000407393|VEGA:OTTHUMP00000210932 Tax_Id=9606 Gene_Symbol=CACNA2D2 Uncharacterized protein;>IPI:IPI00796052.6|SWISS-PROT:Q9NY47-1|TREMBL:C9JGM2|ENSEMBL:ENSP00000390526;ENSP00000418081|REFSE	1	N	PNKAAEDWTENPEPFNASFYRRSLDNHGYVF	_AAEDWTENPEPFN(de)ASFYR_	0.192424	8.44469	0.404431	19.0512	1.0716
IPI00946159	>IPI:IPI00946159.1|SWISS-PROT:Q9NY47-5|TREMBL:C9JVC9|ENSEMBL:ENSP00000407393|VEGA:OTTHUMP00000210932 Tax_Id=9606 Gene_Symbol=CACNA2D2 Uncharacterized protein;>IPI:IPI00796052.6|SWISS-PROT:Q9NY47-1|TREMBL:C9JGM2|ENSEMBL:ENSP00000390526;ENSP00000418081|REFSE	1;2	N	EGHVFIAPREYCKDLNASDNNTEFLKNFIEL	_DLN(de)ASDNNTEFLK_	0.238943	11.6987	0.0994024	19.8925	-1.26532			IPI00216172	>IPI:IPI00216172.2|TREMBL:Q6Q3G8|ENSEMBL:ENSP00000408411|REFSEQ:NP_001116078|VEGA:OTTHUMP00000226572 Tax_Id=9606 Gene_Symbol=LAMP2 lysosome-associated membrane glycoprotein 2 isoform C precursor;>IPI:IPI00009030.1|SWISS-PROT:P13473-1|ENSEMBL:ENSP0000020063	1	N	YAKWQMNFTVRYETTNKTYKTVTISDHGTVT	_YETTN(de)KTYK_	0.314328	8.30294	0.12642	14.5276	-1.31405			IPI00027505	>IPI:IPI00027505.2|SWISS-PROT:P06756-1|TREMBL:A5YM53;B7ZLX0|ENSEMBL:ENSP00000261023|REFSEQ:NP_002201|H-INV:HIT000194350|VEGA:OTTHUMP00000163473 Tax_Id=9606 Gene_Symbol=ITGAV Isoform 1 of Integrin alpha-V;>IPI:IPI00555991.2|SWISS-PROT:P06756-2|ENSEMBL:ENSP0	1	N	NPLRIKISSLQTTEKNDTVAGQGERDHLITK	_ISSLQTTEKN(de)DTVAGQGER_	3.08391	9.23744	1.23607	6.66977	-1.319			IPI00410488	>IPI:IPI00410488.2|SWISS-PROT:Q5ZPR3-1|TREMBL:A8K6Q6;A8K9J6;B4DK26|ENSEMBL:ENSP00000320084|REFSEQ:NP_001019907|H-INV:HIT000249150|VEGA:OTTHUMP00000174914 Tax_Id=9606 Gene_Symbol=CD276 Isoform 1 of CD276 antigen;>IPI:IPI00719044.1|SWISS-PROT:Q5ZPR3-4 Tax_Id	1	N	GLFDVHSILRVVLGANGTYSCLVRNPVLQQD	_VVLGAN(de)GTYSCLVR_	2.07775	15.9843	4.35429	5.46009	1.06741
IPI00005107	>IPI:IPI00005107.2|SWISS-PROT:O15118|TREMBL:B4DIP7;Q59GR1|ENSEMBL:ENSP00000269228|REFSEQ:NP_000262|H-INV:HIT000061676|VEGA:OTTHUMP00000162699 Tax_Id=9606 Gene_Symbol=NPC1 Niemann-Pick C1 protein;>IPI:IPI00646796.2|TREMBL:B4DET3|ENSEMBL:ENSP00000408606 Tax_	2	N	QSSCCRVDNITDQFCNASVVDPACVRCRPLT	_VDN(de)ITDQFCN(de)ASVVDPACVR_	0.250416	16.995	0.102536	10.4944	-1.28819			IPI00743104	>IPI:IPI00743104.2|SWISS-PROT:P56199|TREMBL:B4DTY8|ENSEMBL:ENSP00000282588|REFSEQ:NP_852478|VEGA:OTTHUMP00000161814 Tax_Id=9606 Gene_Symbol=ITGA1 Integrin alpha-1	1	N	GTVVMQKASQIIIPRNTTFNVESTKKNEPLA	_N(de)TTFNVESTKK_	0.0250002	11.8039	0.0100373	0	-1.31657			IPI00884105	>IPI:IPI00884105.2|SWISS-PROT:P11279|TREMBL:B3KRY3|ENSEMBL:ENSP00000333298|REFSEQ:NP_005552|H-INV:HIT000091043|VEGA:OTTHUMP00000018748 Tax_Id=9606 Gene_Symbol=LAMP1 Lysosome-associated membrane glycoprotein 1;>IPI:IPI00908532.1|TREMBL:B4DWL3|ENSEMBL:ENSP00	1	N	SDATVVLNRSSCGKENTSDPSLVIAFGRGHT	_SSCGKEN(de)TSDPSLVIAFGR_	1.2957	5.35524	0.512656	4.82802	-1.33767			IPI00746431	>IPI:IPI00746431.1|TREMBL:D6RCR8|ENSEMBL:ENSP00000388457;ENSP00000425539|REFSEQ:NP_001035272|H-INV:HIT000335234|VEGA:OTTHUMP00000217628 Tax_Id=9606 Gene_Symbol=CLDND1 claudin domain-containing protein 1 isoform b;>IPI:IPI00072743.3|SWISS-PROT:Q9NY35-1|ENSE	1	N	DEADEKTYNDALFRYNGTVGLWRRCITIPKN	_YN(de)GTVGLWR_	0.0575641	9.70627	0.119676	1.48818	1.0559
IPI00005107	>IPI:IPI00005107.2|SWISS-PROT:O15118|TREMBL:B4DIP7;Q59GR1|ENSEMBL:ENSP00000269228|REFSEQ:NP_000262|H-INV:HIT000061676|VEGA:OTTHUMP00000162699 Tax_Id=9606 Gene_Symbol=NPC1 Niemann-Pick C1 protein;>IPI:IPI00646796.2|TREMBL:B4DET3|ENSEMBL:ENSP00000408606 Tax_	2	N	YFDWVKPQSSCCRVDNITDQFCNASVVDPAC	_VDN(de)ITDQFCN(de)ASVVDPACVR_	0.250416	16.995	0.102536	10.4944	-1.28819			IPI00298281	>IPI:IPI00298281.4|SWISS-PROT:P11047|TREMBL:Q6NVY8|ENSEMBL:ENSP00000258341|REFSEQ:NP_002284|H-INV:HIT000191137|VEGA:OTTHUMP00000033450 Tax_Id=9606 Gene_Symbol=LAMC1 Laminin subunit gamma-1	1	N	NKAHEAERIASAVQKNATSTKAEAERTFAEV	_IASAVQKN(de)ATSTK_	0.0925813	17.8574	0.0363915	15.708	-1.34712			IPI00006280	>IPI:IPI00006280.4|SWISS-PROT:Q12770-1|TREMBL:B7Z6H0|ENSEMBL:ENSP00000265565|REFSEQ:NP_036367|H-INV:HIT000042334|VEGA:OTTHUMP00000155199 Tax_Id=9606 Gene_Symbol=SCAP Isoform 1 of Sterol regulatory element-binding protein cleavage-activating protein;>IPI:IP	1	N	PAFSIFPPDAPKLPENQTSPGESPERGGPAE	_LPEN(de)QTSPGESPER_	0.159936	16.6431	0.0626136	9.09195	-1.35295			IPI00303300	>IPI:IPI00303300.3|SWISS-PROT:Q96AY3|TREMBL:Q658U4;Q6ZME7|ENSEMBL:ENSP00000317232|REFSEQ:NP_068758|H-INV:HIT000037576|VEGA:OTTHUMP00000164742 Tax_Id=9606 Gene_Symbol=FKBP10 Peptidyl-prolyl cis-trans isomerase FKBP10;>IPI:IPI01013799.1|TREMBL:C9JPC3;F5H1P8|	1	N	CVRRAGAGDFMRYHYNGSLMDGTLFDSSYSR	_YHYN(de)GSLMDGTLFDSSYSR_	1.38679	19.098	2.85375	7.93332	1.04111
IPI00073763	>IPI:IPI00073763.4|SWISS-PROT:Q9C0C4|TREMBL:Q53RE7;Q6P5A5;Q8NBN9;Q9NX92|ENSEMBL:ENSP00000306844|REFSEQ:NP_060259|H-INV:HIT000339272|VEGA:OTTHUMP00000161095 Tax_Id=9606 Gene_Symbol=SEMA4C Semaphorin-4C;>IPI:IPI00435974.1|TREMBL:Q71RG3 Tax_Id=9606 Gene_Symbo	1	N	ADCVLARDPYCAWSVNTSRCVAVGGHSGSLL	_DPYCAWSVN(de)TSR_	0.196627	10.6811	0.0794183	13.8561	-1.30792			IPI00748502	>IPI:IPI00748502.2|SWISS-PROT:O75718|TREMBL:B3KME2;B3KS71|ENSEMBL:ENSP00000323696|REFSEQ:NP_006362|H-INV:HIT000244111|VEGA:OTTHUMP00000161311 Tax_Id=9606 Gene_Symbol=CRTAP Cartilage-associated protein;>IPI:IPI01009252.1|TREMBL:B3KX16;B4DPA3;Q8NB01|ENSEMBL:	1	N	RLHRLLRDSEAFCHRNCSAAPQPEPAAGLAS	_N(de)CSAAPQPEPAAGLASYPELR_	0.100482	16.3803	0.0393525	12.6422	-1.35241			IPI00789155	>IPI:IPI00789155.1|TREMBL:B3KPG9;B3KQF5;D6QS49;D6QS56;D6QS57;D6QS58;F5H3F1|ENSEMBL:ENSP00000420381;ENSP00000439139|REFSEQ:NP_001186600|H-INV:HIT000012952|VEGA:OTTHUMP00000212714 Tax_Id=9606 Gene_Symbol=CALU calumenin isoform c precurosr;>IPI:IPI00941900.1|	1	N	HDLNEDGLVSWEEYKNATYGYVLDDPDPDDG	_N(de)ATYGYVLDDPDPDDGFNYK_	3.15093	6.95239	1.18892	7.18461	-1.40613			IPI00003648	>IPI:IPI00003648.2|SWISS-PROT:Q15223-1|ENSEMBL:ENSP00000264025|REFSEQ:NP_002846|VEGA:OTTHUMP00000232094 Tax_Id=9606 Gene_Symbol=PVRL1 Isoform Delta of Poliovirus receptor-related protein 1;>IPI:IPI00218887.1|SWISS-PROT:Q15223-2|TREMBL:Q6SYC0|ENSEMBL:ENSP00	1	N	ADANPPATEYHWTTLNGSLPKGVEAQNRTLF	_ADANPPATEYHWTTLN(de)GSLPK_	0.949673	8.53552	1.92867	15.7228	1.0221
IPI00018901	>IPI:IPI00018901.2|SWISS-PROT:P19440-1|TREMBL:A2VCM7;Q6ISU8;Q6NZY2|ENSEMBL:ENSP00000248923;ENSP00000383231;ENSP00000383232;ENSP00000383233;ENSP00000385975|REFSEQ:NP_001027536;NP_001027537;NP_005256;NP_038347|H-INV:HIT000191240|VEGA:OTTHUMP00000028921;OTTHU	1	N	KRAVEEPRLHNQLLPNVTTVERNIDQAVTAA	_LHNQLLPN(de)VTTVER_	0.454198	16.4712	0.180803	10.4492	-1.3289			IPI00027505	>IPI:IPI00027505.2|SWISS-PROT:P06756-1|TREMBL:A5YM53;B7ZLX0|ENSEMBL:ENSP00000261023|REFSEQ:NP_002201|H-INV:HIT000194350|VEGA:OTTHUMP00000163473 Tax_Id=9606 Gene_Symbol=ITGAV Isoform 1 of Integrin alpha-V;>IPI:IPI00555991.2|SWISS-PROT:P06756-2|ENSEMBL:ENSP0	1	N	KSLLWTETFMNKENQNHSYSLKSSASFNVIE	_ENQN(de)HSYSLK_	0.440329	9.70902	0.168786	14.4653	-1.38339			IPI00002478	>IPI:IPI00002478.1|SWISS-PROT:P42892-1|ENSEMBL:ENSP00000364028|REFSEQ:NP_001388|H-INV:HIT000387546|VEGA:OTTHUMP00000002725 Tax_Id=9606 Gene_Symbol=ECE1 Isoform B of Endothelin-converting enzyme 1;>IPI:IPI00216762.1|SWISS-PROT:P42892-4|ENSEMBL:ENSP000002642	1	N	GREYDKDGNLRPWWKNSSVEAFKRQTECMVE	_N(de)SSVEAFKR_	0.0527648	9.03329	0.0195978	9.26209	-1.42889			IPI00922428	>IPI:IPI00922428.1|TREMBL:B7Z6H3|ENSEMBL:ENSP00000439250 Tax_Id=9606 Gene_Symbol=FKBP9 cDNA FLJ51089, highly similar to FK506-binding protein 9;>IPI:IPI00182126.3|SWISS-PROT:O95302|TREMBL:B3KQQ0|ENSEMBL:ENSP00000242209|REFSEQ:NP_009201|H-INV:HIT000048470|V	1	N	CPRTIQVSDFVRYHYNGTFLDGTLFDSSHNR	_YHYN(de)GTFLDGTLFDSSHNR_	0.137833	5.91208	0.277935	7.82368	1.01182
IPI00289819	>IPI:IPI00289819.5|SWISS-PROT:P11717|TREMBL:A0N9R6;A0N9R7;B4DUY7;Q59EZ3|ENSEMBL:ENSP00000349437|REFSEQ:NP_000867|H-INV:HIT000325277|VEGA:OTTHUMP00000017536 Tax_Id=9606 Gene_Symbol=IGF2R Cation-independent mannose-6-phosphate receptor	2	N	IRDPNSGFVFNLNPLNSSQGYNVSGIGKIFM	_DPNSGFVFNLNPLN(de)SSQGYN(de)VSGIGK_	0.522717	7.90078	0.200169	5.54907	-1.38481			IPI00337495	>IPI:IPI00337495.3|SWISS-PROT:O00469-2|TREMBL:B4DHG3|ENSEMBL:ENSP00000282903|REFSEQ:NP_891988|H-INV:HIT000051859|VEGA:OTTHUMP00000215204 Tax_Id=9606 Gene_Symbol=PLOD2 Isoform 2 of Procollagen-lysine,2-oxoglutarate 5-dioxygenase 2;>IPI:IPI00472165.1|SWISS-P	1	N	VGEDFQGGGCKFLRYNCSIESPRKGWSFMHP	_YN(de)CSIESPR_	0.142694	18.7413	0.0519026	10.9352	-1.45905			IPI00018901	>IPI:IPI00018901.2|SWISS-PROT:P19440-1|TREMBL:A2VCM7;Q6ISU8;Q6NZY2|ENSEMBL:ENSP00000248923;ENSP00000383231;ENSP00000383232;ENSP00000383233;ENSP00000385975|REFSEQ:NP_001027536;NP_001027537;NP_005256;NP_038347|H-INV:HIT000191240|VEGA:OTTHUMP00000028921;OTTHU	1	N	KRAVEEPRLHNQLLPNVTTVERNIDQAVTAA	_LHNQLLPN(de)VTTVER_	0.454198	16.4712	0.168116	2.58133	-1.43386			IPI00012989	>IPI:IPI00012989.2|SWISS-PROT:O00754|TREMBL:A8K6A7;Q59E90|ENSEMBL:ENSP00000395473|REFSEQ:NP_000519|H-INV:HIT000029880|VEGA:OTTHUMP00000209823 Tax_Id=9606 Gene_Symbol=MAN2B1 Lysosomal alpha-mannosidase;>IPI:IPI00644131.1|TREMBL:Q93093|ENSEMBL:ENSP0000022136	1	N	LYSTPACYLWELNKANLTWSVKHDDFFPYAD	_AN(de)LTWSVK_	0.0992659	10.7602	0.199939	2.36931	1.01019
IPI00289819	>IPI:IPI00289819.5|SWISS-PROT:P11717|TREMBL:A0N9R6;A0N9R7;B4DUY7;Q59EZ3|ENSEMBL:ENSP00000349437|REFSEQ:NP_000867|H-INV:HIT000325277|VEGA:OTTHUMP00000017536 Tax_Id=9606 Gene_Symbol=IGF2R Cation-independent mannose-6-phosphate receptor	2	N	GFVFNLNPLNSSQGYNVSGIGKIFMFNVCGT	_DPNSGFVFNLNPLN(de)SSQGYN(de)VSGIGK_	0.522717	7.90078	0.200169	5.54907	-1.38481			IPI00984294	>IPI:IPI00984294.1|ENSEMBL:ENSP00000433689|VEGA:OTTHUMP00000232166 Tax_Id=9606 Gene_Symbol=THY1 Protein;>IPI:IPI00983621.1|TREMBL:E9PNQ8|ENSEMBL:ENSP00000432808|VEGA:OTTHUMP00000232167 Tax_Id=9606 Gene_Symbol=THY1 Uncharacterized protein;>IPI:IPI00022892.2	1	N	CALHHSGHSPPISSQNVTVLRDKLVKCEGIS	_DEGTYTCALHHSGHSPPISSQN(de)VTVLR_	12.3266	8.53062	4.44359	3.5818	-1.47197			IPI00853454	>IPI:IPI00853454.1|ENSEMBL:ENSP00000377191|VEGA:OTTHUMP00000195576 Tax_Id=9606 Gene_Symbol=LAMB1 200 kDa protein;>IPI:IPI00013976.4|SWISS-PROT:P07942|TREMBL:Q8TAS6|ENSEMBL:ENSP00000222399|REFSEQ:NP_002282|H-INV:HIT000196005|VEGA:OTTHUMP00000195574 Tax_Id=9	1;2	N	ITKYFQMSLEAEERVNASTTEPNSTVEQSAL	_VN(de)ASTTEPN(de)STVEQSALMR_	2.30065	11.1922	0.820523	11.6257	-1.48742			IPI00296922	>IPI:IPI00296922.4|SWISS-PROT:P55268|ENSEMBL:ENSP00000307156;ENSP00000388325|REFSEQ:NP_002283|VEGA:OTTHUMP00000210663;OTTHUMP00000210664 Tax_Id=9606 Gene_Symbol=LAMB2 Laminin subunit beta-2;>IPI:IPI00743203.2|TREMBL:E7EMH6;F5H520;Q15483;Q8N9Q8|ENSEMBL:ENSP	1	N	ASEAQQRAQAALDKANASRGQVEQANQELQE	_AQAALDKAN(de)ASR_	0.163496	10.9244	0.0801781	18.3512	-1.02798
IPI00022608	>IPI:IPI00022608.2|SWISS-PROT:Q92673|TREMBL:B4DJ13|ENSEMBL:ENSP00000260197|REFSEQ:NP_003096|H-INV:HIT000325376|VEGA:OTTHUMP00000231797 Tax_Id=9606 Gene_Symbol=SORL1 Sortilin-related receptor	1	N	KSFKKISDKLNFGLGNRSEAVIAQFYHSPAD	_LNFGLGN(de)R_	0.0746727	5.67538	0.0284299	0	-1.39317			IPI00002478	>IPI:IPI00002478.1|SWISS-PROT:P42892-1|ENSEMBL:ENSP00000364028|REFSEQ:NP_001388|H-INV:HIT000387546|VEGA:OTTHUMP00000002725 Tax_Id=9606 Gene_Symbol=ECE1 Isoform B of Endothelin-converting enzyme 1;>IPI:IPI00216762.1|SWISS-PROT:P42892-4|ENSEMBL:ENSP000002642	1	N	GREYDKDGNLRPWWKNSSVEAFKRQTECMVE	_N(de)SSVEAFKR_	0.0527648	9.03329	0.0189886	14.1016	-1.47444			IPI00018769	>IPI:IPI00018769.4|SWISS-PROT:P35442|TREMBL:Q6MZL6|ENSEMBL:ENSP00000355751|REFSEQ:NP_003238|H-INV:HIT000192170|VEGA:OTTHUMP00000042899 Tax_Id=9606 Gene_Symbol=THBS2 Thrombospondin-2;>IPI:IPI01009846.1|ENSEMBL:ENSP00000375948 Tax_Id=9606 Gene_Symbol=THBS2 4	1	N	PTRAYGYSGVSLKVVNSTTGTGEHLRNALWH	_VVN(de)STTGTGEHLR_	0.0935579	2.19807	0.0328665	7.41582	-1.50924			IPI00020557	>IPI:IPI00020557.2|SWISS-PROT:Q07954|TREMBL:Q59FG2;Q6LAF4;Q6LBN5|ENSEMBL:ENSP00000243077|REFSEQ:NP_002323|H-INV:HIT000321395 Tax_Id=9606 Gene_Symbol=LRP1 Prolow-density lipoprotein receptor-related protein 1	1	N	SNRHRRQIDRGVTHLNISGLKMPRGIAIDWV	_GVTHLN(de)ISGLK_	0.553831	15.9222	0.270536	7.99393	-1.03362
IPI00027235	>IPI:IPI00027235.1|SWISS-PROT:O75882-1|TREMBL:C9IZD4|ENSEMBL:ENSP00000262919|REFSEQ:NP_647537|VEGA:OTTHUMP00000030103 Tax_Id=9606 Gene_Symbol=ATRN Isoform 1 of Attractin;>IPI:IPI00162735.3|SWISS-PROT:O75882-2|TREMBL:B4DZ36|ENSEMBL:ENSP00000416587|REFSEQ:NP	1	N	PHCTDNCGFPHRGICNSSDVRGCSCFSDWQG	_GICN(de)SSDVR_	0.111541	0	0.042433	19.0379	-1.39432			IPI00419722	>IPI:IPI00419722.4|SWISS-PROT:Q6UXD5-1|TREMBL:B7Z5L4|ENSEMBL:ENSP00000312550|REFSEQ:NP_963869|VEGA:OTTHUMP00000162992 Tax_Id=9606 Gene_Symbol=SEZ6L2 cDNA FLJ61340, highly similar to Homo sapiens seizure related 6 homolog-like 2 (SEZ6L2), transcript variant	1	N	LGRIVSPEPGGAVGPNLTCRWVIEAAEGRRL	_IVSPEPGGAVGPN(de)LTCR_	0.299997	3.27459	0.107426	18.5618	-1.48161			IPI00334238	>IPI:IPI00334238.1|SWISS-PROT:O95502|ENSEMBL:ENSP00000327545|REFSEQ:NP_055108|H-INV:HIT000026166|VEGA:OTTHUMP00000197414 Tax_Id=9606 Gene_Symbol=NPTXR Neuronal pentraxin receptor	1	N	PLAASPARALPGGADNASVASGAAASPGPQR	_ALPGGADN(de)ASVASGAAASPGPQR_	0.114053	1.26169	0.0398106	14.3707	-1.51848			IPI00221224	>IPI:IPI00221224.6|SWISS-PROT:P15144|TREMBL:B4DP01;B4DP96;B4DPH5;B4DV63;Q59E93;Q71E46;Q8IVL7|ENSEMBL:ENSP00000300060|REFSEQ:NP_001141|H-INV:HIT000194832|VEGA:OTTHUMP00000194690 Tax_Id=9606 Gene_Symbol=ANPEP Aminopeptidase N	1	N	KSFPCFDEPAMKAEFNITLIHPKDLTALSNM	_AEFN(de)ITLIHPK_	0.04934	17.4993	0.0240502	0	-1.03671
IPI00016112	>IPI:IPI00016112.6|SWISS-PROT:Q92626-1|ENSEMBL:ENSP00000252804|REFSEQ:NP_036425|H-INV:HIT000073735|VEGA:OTTHUMP00000199942 Tax_Id=9606 Gene_Symbol=PXDN Isoform 1 of Peroxidasin homolog;>IPI:IPI00888304.4|TREMBL:Q96GF5|ENSEMBL:ENSP00000414098|VEGA:OTTHUMP00	1	N	IKQTSLARILCDNADNITRVQSDVFRVAEFP	_ILCDNADN(de)ITR_	0.553894	7.31029	0.206228	4.81504	-1.42537			IPI00293074	>IPI:IPI00293074.7|SWISS-PROT:Q8IWA5-2 Tax_Id=9606 Gene_Symbol=SLC44A2 Isoform 2 of Choline transporter-like protein 2;>IPI:IPI00549521.4|SWISS-PROT:Q8IWA5-1|ENSEMBL:ENSP00000336888|REFSEQ:NP_065161|H-INV:HIT000433448 Tax_Id=9606 Gene_Symbol=SLC44A2 Isofor	1	N	VGNETTYEDGHGSRKNITDLVEGAKKANGVL	_KN(de)ITDLVEGAK_	0.27288	9.17463	0.0969693	18.3987	-1.49267			IPI00472754	>IPI:IPI00472754.3|SWISS-PROT:Q8IZA0-1|TREMBL:B1AN14;B2RBC8|ENSEMBL:ENSP00000318406|REFSEQ:NP_079150|H-INV:HIT000258959|VEGA:OTTHUMP00000004589 Tax_Id=9606 Gene_Symbol=KIAA0319L Isoform 1 of Dyslexia-associated protein KIAA0319-like protein;>IPI:IPI0084430	1;2	N	KVIVEGQNAHGEGYVNVTVKPEPRKNRPPIA	_VIVEGQNAHGEGYVN(de)VTVKPEPR_	0.31251	12.308	0.107504	4.1581	-1.53952			IPI00006280	>IPI:IPI00006280.4|SWISS-PROT:Q12770-1|TREMBL:B7Z6H0|ENSEMBL:ENSP00000265565|REFSEQ:NP_036367|H-INV:HIT000042334|VEGA:OTTHUMP00000155199 Tax_Id=9606 Gene_Symbol=SCAP Isoform 1 of Sterol regulatory element-binding protein cleavage-activating protein;>IPI:IP	1	N	PAFSIFPPDAPKLPENQTSPGESPERGGPAE	_LPEN(de)QTSPGESPER_	0.159936	16.6431	0.0763554	8.24607	-1.06669
IPI00744685	>IPI:IPI00744685.3|TREMBL:A6NHF2|ENSEMBL:ENSP00000400995|VEGA:OTTHUMP00000209135 Tax_Id=9606 Gene_Symbol=BTD cDNA FLJ59679, highly similar to Biotinidase;>IPI:IPI00927683.1|TREMBL:B4DLJ9|ENSEMBL:ENSP00000388212|VEGA:OTTHUMP00000209134 Tax_Id=9606 Gene_Symb	1	N	PQVVRWNPCLEPHRFNDTEVLQRLSCMAIRG	_FN(de)DTEVLQR_	0.0639952	0	0.0237909	6.69216	-1.42755			IPI00303300	>IPI:IPI00303300.3|SWISS-PROT:Q96AY3|TREMBL:Q658U4;Q6ZME7|ENSEMBL:ENSP00000317232|REFSEQ:NP_068758|H-INV:HIT000037576|VEGA:OTTHUMP00000164742 Tax_Id=9606 Gene_Symbol=FKBP10 Peptidyl-prolyl cis-trans isomerase FKBP10;>IPI:IPI01013799.1|TREMBL:C9JPC3;F5H1P8|	1	N	DVVEIRTLSRPSETCNETTKLGDFVRYHYNC	_TLSRPSETCN(de)ETTK_	0.112106	9.55002	0.0393368	17.0928	-1.51091			IPI00030255	>IPI:IPI00030255.1|SWISS-PROT:O60568|TREMBL:B3KQQ3;Q9UG85|ENSEMBL:ENSP00000223127|REFSEQ:NP_001075|H-INV:HIT000035363|VEGA:OTTHUMP00000211487 Tax_Id=9606 Gene_Symbol=PLOD3 Procollagen-lysine,2-oxoglutarate 5-dioxygenase 3;>IPI:IPI00926874.1|ENSEMBL:ENSP000	1	N	IFDNPVDWKEQYIHENYSRALEGEGIVEQPC	_EQYIHEN(de)YSR_	0.469363	4.94876	0.160847	12.2402	-1.54501			IPI00023807	>IPI:IPI00023807.3|SWISS-PROT:Q92854-1|TREMBL:Q4LE41|ENSEMBL:ENSP00000348822;ENSP00000388768;ENSP00000405102;ENSP00000416523|REFSEQ:NP_006369|H-INV:HIT000220644|VEGA:OTTHUMP00000208950;OTTHUMP00000208951;OTTHUMP00000208957 Tax_Id=9606 Gene_Symbol=SEMA4D Is	1	N	KPRPGACIDSEARAANYTSSLNLPDKTLQFV	_AAN(de)YTSSLNLPDK_	0.204142	6.21099	0.096608	12.3473	-1.07936
IPI00419722	>IPI:IPI00419722.4|SWISS-PROT:Q6UXD5-1|TREMBL:B7Z5L4|ENSEMBL:ENSP00000312550|REFSEQ:NP_963869|VEGA:OTTHUMP00000162992 Tax_Id=9606 Gene_Symbol=SEZ6L2 cDNA FLJ61340, highly similar to Homo sapiens seizure related 6 homolog-like 2 (SEZ6L2), transcript variant	1	N	LGRIVSPEPGGAVGPNLTCRWVIEAAEGRRL	_IVSPEPGGAVGPN(de)LTCR_	0.299997	3.27459	0.110949	12.0053	-1.43505			IPI00015102	>IPI:IPI00015102.2|SWISS-PROT:Q13740-1|TREMBL:B3KNN9|ENSEMBL:ENSP00000305988|REFSEQ:NP_001618|H-INV:HIT000028614|VEGA:OTTHUMP00000214313 Tax_Id=9606 Gene_Symbol=ALCAM Isoform 1 of CD166 antigen;>IPI:IPI00807403.1|SWISS-PROT:Q13740-2 Tax_Id=9606 Gene_Symbol	1	N	KKLGDCISEDSYPDGNITWYRNGKVLHPLEG	_LGDCISEDSYPDGN(de)ITWYR_	0.147581	17.2248	0.0511509	8.18285	-1.52868			IPI00023673	>IPI:IPI00023673.1|SWISS-PROT:Q08380|ENSEMBL:ENSP00000262776|REFSEQ:NP_005558|H-INV:HIT000192184 Tax_Id=9606 Gene_Symbol=LGALS3BP Galectin-3-binding protein;>IPI:IPI01010990.1|TREMBL:B4DVE1;B4DWA8|ENSEMBL:ENSP00000438601 Tax_Id=9606 Gene_Symbol=LGALS3BP cD	1	N	DFEGWKAAIPSALDTNSSKSTSSFPCPAGHF	_AAIPSALDTN(de)SSK_	0.705749	7.6556	0.238517	9.01893	-1.56506			IPI00783665	>IPI:IPI00783665.5|SWISS-PROT:O15230|TREMBL:O75079|ENSEMBL:ENSP00000252999|REFSEQ:NP_005551|H-INV:HIT000079754|VEGA:OTTHUMP00000031475 Tax_Id=9606 Gene_Symbol=LAMA5 Laminin subunit alpha-5	1	N	RLEEALQRKQELSRDNATLQATLHAARDTLA	_DN(de)ATLQATLHAAR_	0.190265	16.2991	0.0894088	3.27114	-1.08952
IPI00291136	>IPI:IPI00291136.4|SWISS-PROT:P12109|TREMBL:Q8TBN2|ENSEMBL:ENSP00000355180|REFSEQ:NP_001839|H-INV:HIT000053797|VEGA:OTTHUMP00000115501 Tax_Id=9606 Gene_Symbol=COL6A1 Collagen alpha-1(VI) chain;>IPI:IPI00975947.1|TREMBL:D3DSM7 Tax_Id=9606 Gene_Symbol=- Coll	1	N	EPRLSIIATDHTYRRNFTAADWGQSRDAEEA	_RN(de)FTAADWGQSR_	0.512835	6.65252	0.184919	9.68333	-1.4716			IPI00298281	>IPI:IPI00298281.4|SWISS-PROT:P11047|TREMBL:Q6NVY8|ENSEMBL:ENSP00000258341|REFSEQ:NP_002284|H-INV:HIT000191137|VEGA:OTTHUMP00000033450 Tax_Id=9606 Gene_Symbol=LAMC1 Laminin subunit gamma-1	1	N	DILNNLKDFDRRVNDNKTAAEEALRKIPAIN	_VNDN(de)KTAAEEALR_	0.726612	7.56076	0.241554	9.56715	-1.58884			IPI00018274	>IPI:IPI00018274.1|SWISS-PROT:P00533-1|TREMBL:A8K2T7;A9CB80;B7Z2I3;E7BSV0;F2YGG7;Q2TTR7|ENSEMBL:ENSP00000275493|REFSEQ:NP_005219|VEGA:OTTHUMP00000159661 Tax_Id=9606 Gene_Symbol=EGFR Isoform 1 of Epidermal growth factor receptor;>IPI:IPI00915452.4|TREMBL:E9	1	N	CNGIGIGEFKDSLSINATNIKHFKNCTSISG	_DSLSIN(de)ATNIK_	0.134437	7.20194	0.0403471	6.50075	-1.7364			IPI00216172	>IPI:IPI00216172.2|TREMBL:Q6Q3G8|ENSEMBL:ENSP00000408411|REFSEQ:NP_001116078|VEGA:OTTHUMP00000226572 Tax_Id=9606 Gene_Symbol=LAMP2 lysosome-associated membrane glycoprotein 2 isoform C precursor;>IPI:IPI00009030.1|SWISS-PROT:P13473-1|ENSEMBL:ENSP0000020063	1	N	YAKWQMNFTVRYETTNKTYKTVTISDHGTVT	_YETTN(de)KTYK_	0.314328	8.30294	0.147499	7.61437	-1.09156
IPI00022608	>IPI:IPI00022608.2|SWISS-PROT:Q92673|TREMBL:B4DJ13|ENSEMBL:ENSP00000260197|REFSEQ:NP_003096|H-INV:HIT000325376|VEGA:OTTHUMP00000231797 Tax_Id=9606 Gene_Symbol=SORL1 Sortilin-related receptor;>IPI:IPI00979542.1|TREMBL:E9PPB3|ENSEMBL:ENSP00000434634|VEGA:OTT	1	N	RGVRPPAPSLKAKAINQTAVECTWTGPRNVV	_AIN(de)QTAVECTWTGPR_	0.235726	14.7464	0.0841117	12.2909	-1.48673			IPI00221393	>IPI:IPI00221393.1|SWISS-PROT:Q8WWI5-1|TREMBL:B3KMS7|ENSEMBL:ENSP00000363852;ENSP00000433072|REFSEQ:NP_536856|H-INV:HIT000053358|VEGA:OTTHUMP00000021837;OTTHUMP00000021838 Tax_Id=9606 Gene_Symbol=SLC44A1 Isoform 1 of Choline transporter-like protein 1;>IPI	1	N	QELKTLSDVQKFAEINGSALCSYNLKPSEYT	_FAEIN(de)GSALCSYNLKPSEYTTSPK_	0.465467	14.583	0.154071	11.3225	-1.59509			IPI00465259	>IPI:IPI00465259.4|SWISS-PROT:Q8N697-1|ENSEMBL:ENSP00000266771|REFSEQ:NP_663623|H-INV:HIT000083574|VEGA:OTTHUMP00000238743 Tax_Id=9606 Gene_Symbol=SLC15A4 Isoform 1 of Solute carrier family 15 member 4;>IPI:IPI01013385.1|ENSEMBL:ENSP00000365935|VEGA:OTTHUM	1	N	APATRAALCGSARLLNCTAPGPDAAARCCSP	_LLN(de)CTAPGPDAAAR_	0.174116	3.21481	0.0466466	0.619607	-1.90021			IPI00414542	>IPI:IPI00414542.2|SWISS-PROT:Q9BQ51-1|TREMBL:A4GW21;Q2LC89|ENSEMBL:ENSP00000380855|REFSEQ:NP_079515|VEGA:OTTHUMP00000021030 Tax_Id=9606 Gene_Symbol=PDCD1LG2 Isoform 1 of Programmed cell death 1 ligand 2;>IPI:IPI00429366.2|SWISS-PROT:Q9BQ51-2|ENSEMBL:ENSP0	1	N	HVNLGAITASLQKVENDTSPHRERATLLEEQ	_VEN(de)DTSPHR_	0.110133	10.1101	0.0510331	2.94391	-1.10974
IPI00023673	>IPI:IPI00023673.1|SWISS-PROT:Q08380|ENSEMBL:ENSP00000262776|REFSEQ:NP_005558|H-INV:HIT000192184 Tax_Id=9606 Gene_Symbol=LGALS3BP Galectin-3-binding protein;>IPI:IPI01010990.1|TREMBL:B4DVE1;B4DWA8|ENSEMBL:ENSP00000438601 Tax_Id=9606 Gene_Symbol=LGALS3BP cD	1	N	DFEGWKAAIPSALDTNSSKSTSSFPCPAGHF	_AAIPSALDTN(de)SSK_	0.705749	7.6556	0.251275	7.22517	-1.48989			IPI00844303	>IPI:IPI00844303.1|TREMBL:A4D2Q0|ENSEMBL:ENSP00000388743;ENSP00000409909|VEGA:OTTHUMP00000199973 Tax_Id=9606 Gene_Symbol=SUN1 Uncharacterized protein;>IPI:IPI00783943.2|SWISS-PROT:O94901-1|TREMBL:A5PL20;A7MCZ7;E9PHI4|ENSEMBL:ENSP00000297445;ENSP00000384116	1	N	DLQTMLRDLQLQILRNVTHHVSVTKQLPTSE	_N(de)VTHHVSVTK_	0.176099	10.7244	0.0577595	14.5704	-1.60825			IPI00956390	>IPI:IPI00956390.1|ENSEMBL:ENSP00000393312|REFSEQ:NP_001167538 Tax_Id=9606 Gene_Symbol=FGFR1 basic fibroblast growth factor receptor 1 isoform 14 precursor;>IPI:IPI00005142.1|SWISS-PROT:P11362-1|ENSEMBL:ENSP00000400162|REFSEQ:NP_075598 Tax_Id=9606 Gene_Sym	1	N	QSINWLRDGVQLAESNRTRITGEEVEVQDSV	_DGVQLAESN(de)R_	0.125776	11.6864	0.0331267	10.1406	-1.92479			IPI00413732	>IPI:IPI00413732.3|ENSEMBL:ENSP00000263012 Tax_Id=9606 Gene_Symbol=NOMO3;NOMO1 139 kDa protein;>IPI:IPI00465432.3|SWISS-PROT:Q5JPE7-1|ENSEMBL:ENSP00000370883|REFSEQ:NP_001004060|H-INV:HIT000027767 Tax_Id=9606 Gene_Symbol=NOMO2 Isoform 1 of Nodal modulator	1	N	EFYQDGNGRENVGIYNLSKGVNRFCLSKPGV	_ENVGIYN(de)LSK_	0.818756	4.02075	0.376049	10.1737	-1.12251
IPI00016112	>IPI:IPI00016112.6|SWISS-PROT:Q92626-1|ENSEMBL:ENSP00000252804|REFSEQ:NP_036425|H-INV:HIT000073735|VEGA:OTTHUMP00000199942 Tax_Id=9606 Gene_Symbol=PXDN Isoform 1 of Peroxidasin homolog	1	N	RDHGIPPYHDYRVYCNLSAAHTFEDLKNEIK	_VYCN(de)LSAAHTFEDLK_	0.485463	2.44904	0.172361	5.44825	-1.49392			IPI00956390	>IPI:IPI00956390.1|ENSEMBL:ENSP00000393312|REFSEQ:NP_001167538 Tax_Id=9606 Gene_Symbol=FGFR1 basic fibroblast growth factor receptor 1 isoform 14 precursor;>IPI:IPI00005142.1|SWISS-PROT:P11362-1|ENSEMBL:ENSP00000400162|REFSEQ:NP_075598 Tax_Id=9606 Gene_Sym	1	N	QSINWLRDGVQLAESNRTRITGEEVEVQDSV	_DGVQLAESN(de)R_	0.125776	11.6864	0.0394399	3.9171	-1.67313			IPI00301395	>IPI:IPI00301395.4|SWISS-PROT:Q9H3G5|TREMBL:B3KW79;O75225;Q75MM4;Q9NZ90|ENSEMBL:ENSP00000265394;ENSP00000379572;ENSP00000387164|REFSEQ:NP_061902;NP_112601|H-INV:HIT000252593|VEGA:OTTHUMP00000122610;OTTHUMP00000122611;OTTHUMP00000202581 Tax_Id=9606 Gene_Sym	1	N	KLLDGDLTSDPSYFQNVTGCSNYYNFLRCTE	_LLDGDLTSDPSYFQN(de)VTGCSNYYNFLR_	0.433392	13.3349	0.110997	14.0736	-1.96516			IPI00023673	>IPI:IPI00023673.1|SWISS-PROT:Q08380|ENSEMBL:ENSP00000262776|REFSEQ:NP_005558|H-INV:HIT000192184 Tax_Id=9606 Gene_Symbol=LGALS3BP Galectin-3-binding protein;>IPI:IPI01010990.1|TREMBL:B4DVE1;B4DWA8|ENSEMBL:ENSP00000438601 Tax_Id=9606 Gene_Symbol=LGALS3BP cD	1	N	FHTVPFQLLARYKGLNLTEDTYKPRIYTSPT	_YKGLN(de)LTEDTYKPR_	0.312794	16.7263	0.140502	10.0388	-1.15462
IPI00217561	>IPI:IPI00217561.2|SWISS-PROT:P05556-3|ENSEMBL:ENSP00000364094 Tax_Id=9606 Gene_Symbol=ITGB1 Isoform Beta-1C of Integrin beta-1;>IPI:IPI00217562.5|SWISS-PROT:P05556-4 Tax_Id=9606 Gene_Symbol=ITGB1 Isoform Beta-1C-2 of Integrin beta-1;>IPI:IPI00549336.2|SWI	1	N	KGEKKDTCTQECSYFNITKVESRDKLPQPVQ	_KDTCTQECSYFN(de)ITK_	1.34366	14.1297	0.456734	11.6842	-1.55674			IPI00291136	>IPI:IPI00291136.4|SWISS-PROT:P12109|TREMBL:Q8TBN2|ENSEMBL:ENSP00000355180|REFSEQ:NP_001839|H-INV:HIT000053797|VEGA:OTTHUMP00000115501 Tax_Id=9606 Gene_Symbol=COL6A1 Collagen alpha-1(VI) chain;>IPI:IPI00975947.1|TREMBL:D3DSM7 Tax_Id=9606 Gene_Symbol=- Coll	1	N	EPRLSIIATDHTYRRNFTAADWGQSRDAEEA	_RN(de)FTAADWGQSR_	0.512835	6.65252	0.157292	14.6061	-1.70505			IPI00908404	>IPI:IPI00908404.2|TREMBL:B4E284;F6S8M0|ENSEMBL:ENSP00000438497|VEGA:OTTHUMP00000239532 Tax_Id=9606 Gene_Symbol=GNS cDNA FLJ51188, highly similar to N-acetylglucosamine-6-sulfatase;>IPI:IPI00012102.1|SWISS-PROT:P15586|TREMBL:A8K6V6|ENSEMBL:ENSP00000258145|	1	N	DIKVPLLVRGPGIKPNQTSKMLVANIDLGPT	_GPGIKPN(de)QTSK_	1.62095	6.18381	0.399364	2.45021	-2.02107			IPI00334058	>IPI:IPI00334058.1|SWISS-PROT:O43688-2|ENSEMBL:ENSP00000329697|REFSEQ:NP_808211 Tax_Id=9606 Gene_Symbol=PPAP2C Isoform 2 of Lipid phosphate phosphohydrolase 2;>IPI:IPI00216620.1|SWISS-PROT:O43688-1|ENSEMBL:ENSP00000269812|REFSEQ:NP_003703|H-INV:HIT00003120	1	N	RPNFLAVCDPDWSRVNCSVYVQLEKVCRGNP	_VN(de)CSVYVQLEK_	0.306251	6.79564	0.137012	8.54955	-1.16041
IPI00031620	>IPI:IPI00031620.2|SWISS-PROT:P32942|TREMBL:B2R736;Q5NKU1|ENSEMBL:ENSP00000160262|REFSEQ:NP_002153|H-INV:HIT000323062 Tax_Id=9606 Gene_Symbol=ICAM3 Intercellular adhesion molecule 3	1	N	ATARADQEGAREIVCNVTLGGERREARENLT	_EIVCN(de)VTLGGER_	0.266871	12.9018	0.0881561	7.51154	-1.59801			IPI00382843	>IPI:IPI00382843.1|TREMBL:O75942;Q6SES1;Q7KYY8 Tax_Id=9606 Gene_Symbol=PRNP Major prion protein;>IPI:IPI00022284.3|SWISS-PROT:P04156-1|TREMBL:A1YVW6;B2R5Q9;B4DDS1;D4P3Q7;Q53YK7;Q540C4;Q5U0K3;Q6FGN5;Q6FGR8;Q86XR1|ENSEMBL:ENSP00000368752;ENSP00000399376|REFS	1	N	ITIKQHTVTTTTKGENFTETDVKMMERVVEQ	_GEN(de)FTETDVK_	0.239446	10.2678	0.0692353	0	-1.79012			IPI00844303	>IPI:IPI00844303.1|TREMBL:A4D2Q0|ENSEMBL:ENSP00000388743;ENSP00000409909|VEGA:OTTHUMP00000199973 Tax_Id=9606 Gene_Symbol=SUN1 Uncharacterized protein;>IPI:IPI00783943.2|SWISS-PROT:O94901-1|TREMBL:A5PL20;A7MCZ7;E9PHI4|ENSEMBL:ENSP00000297445;ENSP00000384116	1	N	DLQTMLRDLQLQILRNVTHHVSVTKQLPTSE	_N(de)VTHHVSVTK_	0.176099	10.7244	0.0423388	8.16896	-2.05633			IPI00018274	>IPI:IPI00018274.1|SWISS-PROT:P00533-1|TREMBL:A8K2T7;A9CB80;B7Z2I3;E7BSV0;F2YGG7;Q2TTR7|ENSEMBL:ENSP00000275493|REFSEQ:NP_005219|VEGA:OTTHUMP00000159661 Tax_Id=9606 Gene_Symbol=EGFR Isoform 1 of Epidermal growth factor receptor;>IPI:IPI00915452.4|TREMBL:E9	1	N	CNGIGIGEFKDSLSINATNIKHFKNCTSISG	_DSLSIN(de)ATNIK_	0.134437	7.20194	0.0599537	4.83042	-1.16501
IPI00301395	>IPI:IPI00301395.4|SWISS-PROT:Q9H3G5|TREMBL:B3KW79;O75225;Q75MM4;Q9NZ90|ENSEMBL:ENSP00000265394;ENSP00000379572;ENSP00000387164|REFSEQ:NP_061902;NP_112601|H-INV:HIT000252593|VEGA:OTTHUMP00000122610;OTTHUMP00000122611;OTTHUMP00000202581 Tax_Id=9606 Gene_Sym	1	N	KLLDGDLTSDPSYFQNVTGCSNYYNFLRCTE	_LLDGDLTSDPSYFQN(de)VTGCSNYYNFLR_	0.433392	13.3349	0.139594	12.2891	-1.63443			IPI00005707	>IPI:IPI00005707.7|SWISS-PROT:Q9UBG0|ENSEMBL:ENSP00000307513|REFSEQ:NP_006030|H-INV:HIT000000434 Tax_Id=9606 Gene_Symbol=MRC2 C-type mannose receptor 2	1	N	CLEAQGGQVRVTPACNTSLPAQRWKWVSRNR	_VTPACN(de)TSLPAQR_	0.295824	8.06949	0.0851237	7.17217	-1.79711			IPI00293074	>IPI:IPI00293074.7|SWISS-PROT:Q8IWA5-2 Tax_Id=9606 Gene_Symbol=SLC44A2 Isoform 2 of Choline transporter-like protein 2;>IPI:IPI00549521.4|SWISS-PROT:Q8IWA5-1|ENSEMBL:ENSP00000336888|REFSEQ:NP_065161|H-INV:HIT000433448 Tax_Id=9606 Gene_Symbol=SLC44A2 Isofor	1	N	VGNETTYEDGHGSRKNITDLVEGAKKANGVL	_KN(de)ITDLVEGAK_	0.27288	9.17463	0.0647145	4.6838	-2.0761			IPI00479623	>IPI:IPI00479623.2|SWISS-PROT:Q9NXG6-3|ENSEMBL:ENSP00000341422|REFSEQ:NP_808807|VEGA:OTTHUMP00000082686 Tax_Id=9606 Gene_Symbol=P4HTM Isoform 3 of Transmembrane prolyl 4-hydroxylase;>IPI:IPI00219456.5|SWISS-PROT:Q9NXG6-1|ENSEMBL:ENSP00000373235|REFSEQ:NP_8	1	N	PVYPETICSHTKLVANESVPFETSCRQVSPN	_LVAN(de)ESVPFETSCR_	0.179908	5.67458	0.0795144	10.1173	-1.17797
IPI00329054	>IPI:IPI00329054.1|SWISS-PROT:Q86WC4|ENSEMBL:ENSP00000193322|REFSEQ:NP_054747|H-INV:HIT000049125|VEGA:OTTHUMP00000016938 Tax_Id=9606 Gene_Symbol=OSTM1 Osteopetrosis-associated transmembrane protein 1	1	N	QQVVSKMDNISRAAGNTSESQSCARSLLMAD	_AAGN(de)TSESQSCAR_	0.400597	3.12152	0.12789	14.032	-1.64725			IPI00027505	>IPI:IPI00027505.2|SWISS-PROT:P06756-1|TREMBL:A5YM53;B7ZLX0|ENSEMBL:ENSP00000261023|REFSEQ:NP_002201|H-INV:HIT000194350|VEGA:OTTHUMP00000163473 Tax_Id=9606 Gene_Symbol=ITGAV Isoform 1 of Integrin alpha-V;>IPI:IPI00555991.2|SWISS-PROT:P06756-2|ENSEMBL:ENSP0	1	N	NPLRIKISSLQTTEKNDTVAGQGERDHLITK	_ISSLQTTEKN(de)DTVAGQGER_	3.08391	9.23744	0.875984	5.07463	-1.81579			IPI00000877	>IPI:IPI00000877.1|SWISS-PROT:Q9Y4L1|TREMBL:A8C1Z0;Q6IN67|ENSEMBL:ENSP00000384144|REFSEQ:NP_001124463;NP_006380|H-INV:HIT000220888|VEGA:OTTHUMP00000232709 Tax_Id=9606 Gene_Symbol=HYOU1 Hypoxia up-regulated protein 1;>IPI:IPI01011324.1|TREMBL:B3KXH0;B7Z766|	1	N	ISSLFGGGTTPDAKENGTDTVQEEEESPAEG	_EN(de)GTDTVQEEEESPAEGSK_	11.6109	7.93636	1.4402	5.13586	-3.01113			IPI00020470	>IPI:IPI00020470.4|SWISS-PROT:Q68CQ7-1|ENSEMBL:ENSP00000266014;ENSP00000378263;ENSP00000385730;ENSP00000418853;ENSP00000419612|REFSEQ:NP_001010983;NP_060916;NP_690909|H-INV:HIT000295086|VEGA:OTTHUMP00000213401;OTTHUMP00000213439;OTTHUMP00000213440 Tax_Id=9	1	N	NPGVFVANLTEWKRQNITNQLEKWMKLNVEE	_RQN(de)ITNQLEK_	0.084453	3.61841	0.0359639	7.80768	-1.2316
IPI00023542	>IPI:IPI00023542.6|SWISS-PROT:Q9BVK6|TREMBL:B2R8A2;B4DPP4|ENSEMBL:ENSP00000330945|REFSEQ:NP_059980|H-INV:HIT000281614|VEGA:OTTHUMP00000161452 Tax_Id=9606 Gene_Symbol=TMED9 Transmembrane emp24 domain-containing protein 9	1	N	FTSHTPGEHQICLHSNSTKFSLFAGGMLRVH	_FTFTSHTPGEHQICLHSN(de)STK_	0.61235	13.2736	0.187729	16.9014	-1.70571			IPI00892655	>IPI:IPI00892655.1|TREMBL:B0FYL6;B0FYL7;B0FZD0;C0LZS2;D4P5A5;E7BBQ2;F1BE19;F5CA56;F5CIT6;F5CJX4;F5CJX5;F8W1L0;Q0EFB3;Q2L6G1;Q7JFP0;Q99693;Q99695;Q9UDZ9;Q9UE02;Q9UMF1|ENSEMBL:ENSP00000402134;ENSP00000446775|H-INV:HIT000384523|VEGA:OTTHUMP00000194942 Tax_Id=	1	N	LHSLQEIRVCEIHEDNSTRSSQHFYYDGELF	_VCEIHEDN(de)STR_	0.0290288	10.4155	0.00817741	11.5837	-1.82777			IPI00470535	>IPI:IPI00470535.2|TREMBL:F8WC36;Q9UIU0|ENSEMBL:ENSP00000284088 Tax_Id=9606 Gene_Symbol=CACNA2D1 Uncharacterized protein;>IPI:IPI00978064.1|SWISS-PROT:P54289-1|ENSEMBL:ENSP00000348589 Tax_Id=9606 Gene_Symbol=CACNA2D1 Isoform 1 of Voltage-dependent calcium	1	N	EVVYYNAKDDLDPEKNDSEPGSQRIKPVFIE	_DDLDPEKN(de)DSEPGSQR_	0.263281	3.13963	0.0299713	10.213	-3.13495			IPI00291136	>IPI:IPI00291136.4|SWISS-PROT:P12109|TREMBL:Q8TBN2|ENSEMBL:ENSP00000355180|REFSEQ:NP_001839|H-INV:HIT000053797|VEGA:OTTHUMP00000115501 Tax_Id=9606 Gene_Symbol=COL6A1 Collagen alpha-1(VI) chain;>IPI:IPI00975947.1|TREMBL:D3DSM7 Tax_Id=9606 Gene_Symbol=- Coll	1	N	EPRLSIIATDHTYRRNFTAADWGQSRDAEEA	_RN(de)FTAADWGQSR_	0.512835	6.65252	0.216107	8.66859	-1.24675
IPI00296259	>IPI:IPI00296259.4|SWISS-PROT:Q7Z7H5-1|ENSEMBL:ENSP00000404042|REFSEQ:NP_872353|H-INV:HIT000093923|VEGA:OTTHUMP00000159498 Tax_Id=9606 Gene_Symbol=TMED4 Isoform 1 of Transmembrane emp24 domain-containing protein 4;>IPI:IPI00914891.1|SWISS-PROT:Q7Z7H5-2 Tax	1	N	FTSHTPGDHQICLHSNSTRMALFAGGKLRVH	_FTFTSHTPGDHQICLHSN(de)STR_	0.558699	17.4586	0.168862	2.14549	-1.72623			IPI00030255	>IPI:IPI00030255.1|SWISS-PROT:O60568|TREMBL:B3KQQ3;Q9UG85|ENSEMBL:ENSP00000223127|REFSEQ:NP_001075|H-INV:HIT000035363|VEGA:OTTHUMP00000211487 Tax_Id=9606 Gene_Symbol=PLOD3 Procollagen-lysine,2-oxoglutarate 5-dioxygenase 3;>IPI:IPI00926874.1|ENSEMBL:ENSP000	1	N	IFDNPVDWKEQYIHENYSRALEGEGIVEQPC	_EQYIHEN(de)YSR_	0.469363	4.94876	0.131814	16.5092	-1.8322			IPI00549891	>IPI:IPI00549891.3|SWISS-PROT:Q7LGA3-1|TREMBL:B3KN15|ENSEMBL:ENSP00000359581|REFSEQ:NP_036394|VEGA:OTTHUMP00000011908 Tax_Id=9606 Gene_Symbol=HS2ST1 Isoform 1 of Heparan sulfate 2-O-sulfotransferase 1;>IPI:IPI00040900.5|SWISS-PROT:Q7LGA3-2|TREMBL:A6ND99|EN	1	N	AYDLCAKNKYHVLHINTTKNNPVMSLQDQVR	_YHVLHIN(de)TTK_	0.298665	5.40678	0.0179384	0	-4.05741			IPI00853149	>IPI:IPI00853149.1|SWISS-PROT:Q92545|TREMBL:Q0P631|ENSEMBL:ENSP00000186436|REFSEQ:NP_056163|H-INV:HIT000042390|VEGA:OTTHUMP00000203014 Tax_Id=9606 Gene_Symbol=TMEM131 Transmembrane protein 131;>IPI:IPI00916157.3|TREMBL:B4DMG2|ENSEMBL:ENSP00000391566;ENSP00	1	N	TKGVMRASFSSREADNHTAFIRIKTNASDST	_EADN(de)HTAFIR_	0.125982	4.0433	0.0525153	9.89476	-1.26241
IPI00908404	>IPI:IPI00908404.2|TREMBL:B4E284;F6S8M0|ENSEMBL:ENSP00000438497|VEGA:OTTHUMP00000239532 Tax_Id=9606 Gene_Symbol=GNS cDNA FLJ51188, highly similar to N-acetylglucosamine-6-sulfatase;>IPI:IPI00012102.1|SWISS-PROT:P15586|TREMBL:A8K6V6|ENSEMBL:ENSP00000258145|	1	N	DIKVPLLVRGPGIKPNQTSKMLVANIDLGPT	_GPGIKPN(de)QTSK_	1.62095	6.18381	0.488409	6.56562	-1.73068			IPI00939931	>IPI:IPI00939931.2|TREMBL:C9JP68|ENSEMBL:ENSP00000359940|REFSEQ:NP_001164432 Tax_Id=9606 Gene_Symbol=IGSF1 immunoglobulin superfamily member 1 isoform 3;>IPI:IPI00043215.3|SWISS-PROT:Q8N6C5-1|ENSEMBL:ENSP00000355010|REFSEQ:NP_001546|VEGA:OTTHUMP00000024029	1	N	DGDFVINNVEGKGIGNYSCSYRLQAYPDIWS	_GIGN(de)YSCSYR_	0.196857	10.0292	0.0537632	12.7853	-1.87246																IPI00289561	>IPI:IPI00289561.3|SWISS-PROT:O75462|ENSEMBL:ENSP00000376188|REFSEQ:NP_004741|H-INV:HIT000065940 Tax_Id=9606 Gene_Symbol=CRLF1 Cytokine receptor-like factor 1	2	N	TLNGRRLPPELSRVLNASTLALALANLNGSR	_VLN(de)ASTLALALANLN(de)GSR_	0.177154	17.5285	0.0736607	17.0092	-1.26604
IPI00004962	>IPI:IPI00004962.2|SWISS-PROT:O00461|ENSEMBL:ENSP00000417354|REFSEQ:NP_055313|H-INV:HIT000220430|VEGA:OTTHUMP00000213059 Tax_Id=9606 Gene_Symbol=GOLIM4 Golgi integral membrane protein 4;>IPI:IPI00945220.1|TREMBL:F8W785|ENSEMBL:ENSP00000309893|VEGA:OTTHUMP0	1	N	NRIPSLRKPDPAEQQNVTQVAHSPQGYNTAR	_KPDPAEQQN(de)VTQVAHSPQGYNTAR_	0.0596126	19.8723	0.0179442	0	-1.7321			IPI00025252	>IPI:IPI00025252.1|SWISS-PROT:P30101|ENSEMBL:ENSP00000300289|REFSEQ:NP_005304|H-INV:HIT000294181|VEGA:OTTHUMP00000041709 Tax_Id=9606 Gene_Symbol=PDIA3 Protein disulfide-isomerase A3;>IPI:IPI01012004.1|TREMBL:B3KQT9;B4DDM1|ENSEMBL:ENSP00000443648 Tax_Id=960	1	N	KGIVPLAKVDCTANTNTCNKYGVSGYPTLKI	_VDCTANTN(de)TCNK_	0.16325	6.78498	0.0444104	15.5874	-1.87811																IPI00289561	>IPI:IPI00289561.3|SWISS-PROT:O75462|ENSEMBL:ENSP00000376188|REFSEQ:NP_004741|H-INV:HIT000065940 Tax_Id=9606 Gene_Symbol=CRLF1 Cytokine receptor-like factor 1	2	N	RVLNASTLALALANLNGSRQRSGDNLVCHAR	_VLN(de)ASTLALALANLN(de)GSR_	0.177154	17.5285	0.0736607	17.0092	-1.26604
IPI00337495	>IPI:IPI00337495.3|SWISS-PROT:O00469-2|TREMBL:B4DHG3|ENSEMBL:ENSP00000282903|REFSEQ:NP_891988|H-INV:HIT000051859|VEGA:OTTHUMP00000215204 Tax_Id=9606 Gene_Symbol=PLOD2 Isoform 2 of Procollagen-lysine,2-oxoglutarate 5-dioxygenase 2;>IPI:IPI00472165.1|SWISS-P	1	N	VGEDFQGGGCKFLRYNCSIESPRKGWSFMHP	_YN(de)CSIESPR_	0.142694	18.7413	0.0429443	1.8582	-1.73239			IPI00288894	>IPI:IPI00288894.1|SWISS-PROT:P78536-1|TREMBL:B2RNB2;Q53RS1|ENSEMBL:ENSP00000309968|REFSEQ:NP_003174|H-INV:HIT000221077|VEGA:OTTHUMP00000115493 Tax_Id=9606 Gene_Symbol=ADAM17 Isoform A of Disintegrin and metalloproteinase domain-containing protein 17;>IPI:	1	N	IPFCEREQQLESCACNETDNSCKVCCRDLSG	_EQQLESCACN(de)ETDNSCK_	0.0698949	10.7748	0.0186505	6.28294	-1.90597																IPI00298281	>IPI:IPI00298281.4|SWISS-PROT:P11047|TREMBL:Q6NVY8|ENSEMBL:ENSP00000258341|REFSEQ:NP_002284|H-INV:HIT000191137|VEGA:OTTHUMP00000033450 Tax_Id=9606 Gene_Symbol=LAMC1 Laminin subunit gamma-1	1	N	DILNNLKDFDRRVNDNKTAAEEALRKIPAIN	_VNDN(de)KTAAEEALR_	0.726612	7.56076	0.299402	9.0574	-1.2791
IPI00009507	>IPI:IPI00009507.1|SWISS-PROT:Q16563-1|TREMBL:A4D0R1;A8K865|ENSEMBL:ENSP00000011473|REFSEQ:NP_006745|H-INV:HIT000322915|VEGA:OTTHUMP00000212300 Tax_Id=9606 Gene_Symbol=SYPL1 Isoform 1 of Synaptophysin-like protein 1;>IPI:IPI00335277.1|SWISS-PROT:Q16563-2|T	1	N	GQTEIQVNCPPAVTENKTVTATFGYPFRLNE	_GQTEIQVNCPPAVTEN(de)K_	0.560688	9.80143	0.165681	4.5801	-1.75879			IPI00023673	>IPI:IPI00023673.1|SWISS-PROT:Q08380|ENSEMBL:ENSP00000262776|REFSEQ:NP_005558|H-INV:HIT000192184 Tax_Id=9606 Gene_Symbol=LGALS3BP Galectin-3-binding protein;>IPI:IPI01010990.1|TREMBL:B4DVE1;B4DWA8|ENSEMBL:ENSP00000438601 Tax_Id=9606 Gene_Symbol=LGALS3BP cD	1	N	DFEGWKAAIPSALDTNSSKSTSSFPCPAGHF	_AAIPSALDTN(de)SSK_	0.705749	7.6556	0.188286	8.7729	-1.90623																IPI00024811	>IPI:IPI00024811.1|SWISS-PROT:O60487|ENSEMBL:ENSP00000278937;ENSP00000408362|REFSEQ:NP_005788;NP_658911|H-INV:HIT000075951|VEGA:OTTHUMP00000234557;OTTHUMP00000234558 Tax_Id=9606 Gene_Symbol=MPZL2 Myelin protein zero-like protein 2	1	N	IAAVEIYTSRVLEAVNGTDARLKCTFSSFAP	_VLEAVN(de)GTDAR_	0.0548987	9.71072	0.0223188	0	-1.29851
IPI00748502	>IPI:IPI00748502.2|SWISS-PROT:O75718|TREMBL:B3KME2;B3KS71|ENSEMBL:ENSP00000323696|REFSEQ:NP_006362|H-INV:HIT000244111|VEGA:OTTHUMP00000161311 Tax_Id=9606 Gene_Symbol=CRTAP Cartilage-associated protein;>IPI:IPI01009252.1|TREMBL:B3KX16;B4DPA3;Q8NB01|ENSEMBL:	1	N	RLHRLLRDSEAFCHRNCSAAPQPEPAAGLAS	_N(de)CSAAPQPEPAAGLASYPELR_	0.100482	16.3803	0.0296523	13.3366	-1.76072			IPI00019146	>IPI:IPI00019146.6|SWISS-PROT:P78310-1|ENSEMBL:ENSP00000284878|REFSEQ:NP_001329|H-INV:HIT000031695|VEGA:OTTHUMP00000083232 Tax_Id=9606 Gene_Symbol=CXADR Isoform 1 of Coxsackievirus and adenovirus receptor;>IPI:IPI00607658.1|SWISS-PROT:P78310-2|TREMBL:B7WPI	1	N	TSWLAEMTSSVISVKNASSEYSGTYSCTVRN	_N(de)ASSEYSGTYSCTVR_	0.213712	5.46325	0.0563242	13.7949	-1.92384																IPI00152540	>IPI:IPI00152540.3|SWISS-PROT:Q6YHK3-1|ENSEMBL:ENSP00000287097|REFSEQ:NP_598000|VEGA:OTTHUMP00000016748 Tax_Id=9606 Gene_Symbol=CD109 Isoform 1 of CD109 antigen;>IPI:IPI00795801.1|SWISS-PROT:Q6YHK3-4|ENSEMBL:ENSP00000388062|REFSEQ:NP_001153059 Tax_Id=9606	1	N	TLQTPLYCSMNSKHLNGTITAKYTYGKPVKG	_HLN(de)GTITAK_	0.0615871	9.0316	0.0246422	7.10697	-1.3215
IPI00019146	>IPI:IPI00019146.6|SWISS-PROT:P78310-1|ENSEMBL:ENSP00000284878|REFSEQ:NP_001329|H-INV:HIT000031695|VEGA:OTTHUMP00000083232 Tax_Id=9606 Gene_Symbol=CXADR Isoform 1 of Coxsackievirus and adenovirus receptor;>IPI:IPI00607658.1|SWISS-PROT:P78310-2|TREMBL:B7WPI	1	N	TSWLAEMTSSVISVKNASSEYSGTYSCTVRN	_N(de)ASSEYSGTYSCTVR_	0.213712	5.46325	0.0630225	6.33553	-1.76173			IPI00472566	>IPI:IPI00472566.4|SWISS-PROT:Q8N0W4-2|TREMBL:A8K4S1;B3KP11|ENSEMBL:ENSP00000370483 Tax_Id=9606 Gene_Symbol=NLGN4X Isoform 2 of Neuroligin-4, X-linked;>IPI:IPI00181174.1|SWISS-PROT:Q8N0W4-1|TREMBL:B3KMT6|ENSEMBL:ENSP00000275857;ENSP00000370482;ENSP00000370	1	N	RFQPPEPPSSWTGIRNTTQFAAVCPQHLDER	_N(de)TTQFAAVCPQHLDER_	0.449872	3.28293	0.114067	11.5127	-1.97964																IPI00217882	>IPI:IPI00217882.3|SWISS-PROT:Q99523|TREMBL:A8KAQ3|ENSEMBL:ENSP00000256637|REFSEQ:NP_002950|H-INV:HIT000050816|VEGA:OTTHUMP00000013784 Tax_Id=9606 Gene_Symbol=SORT1 Sortilin	1	N	DEECGRVRDFVAKLANNTHQHVFDDLRGSVS	_LAN(de)NTHQHVFDDLR_	0.346525	7.29804	0.132512	9.73697	-1.38684
IPI00302966	>IPI:IPI00302966.5|SWISS-PROT:Q96AE7|TREMBL:Q9H906|ENSEMBL:ENSP00000039989|REFSEQ:NP_060729|H-INV:HIT000037897|VEGA:OTTHUMP00000232806 Tax_Id=9606 Gene_Symbol=TTC17 Tetratricopeptide repeat protein 17;>IPI:IPI00302309.6|TREMBL:Q6MZP1;Q8NEC0;Q9NV73;Q9NVK3;Q	1	N	WLILNEAGLYWRAVGNSTFAIACLQRALNLA	_AVGN(de)STFAIACLQR_	0.100327	19.4302	0.0295381	5.37931	-1.76406			IPI00334058	>IPI:IPI00334058.1|SWISS-PROT:O43688-2|ENSEMBL:ENSP00000329697|REFSEQ:NP_808211 Tax_Id=9606 Gene_Symbol=PPAP2C Isoform 2 of Lipid phosphate phosphohydrolase 2;>IPI:IPI00216620.1|SWISS-PROT:O43688-1|ENSEMBL:ENSP00000269812|REFSEQ:NP_003703|H-INV:HIT00003120	1	N	RPNFLAVCDPDWSRVNCSVYVQLEKVCRGNP	_VN(de)CSVYVQLEK_	0.306251	6.79564	0.0765918	16.1069	-1.99945																IPI00334238	>IPI:IPI00334238.1|SWISS-PROT:O95502|ENSEMBL:ENSP00000327545|REFSEQ:NP_055108|H-INV:HIT000026166|VEGA:OTTHUMP00000197414 Tax_Id=9606 Gene_Symbol=NPTXR Neuronal pentraxin receptor	1	N	PLAASPARALPGGADNASVASGAAASPGPQR	_ALPGGADN(de)ASVASGAAASPGPQR_	0.114053	1.26169	0.0434247	6.3631	-1.39312
IPI00472566	>IPI:IPI00472566.4|SWISS-PROT:Q8N0W4-2|TREMBL:A8K4S1;B3KP11|ENSEMBL:ENSP00000370483 Tax_Id=9606 Gene_Symbol=NLGN4X Isoform 2 of Neuroligin-4, X-linked;>IPI:IPI00181174.1|SWISS-PROT:Q8N0W4-1|TREMBL:B3KMT6|ENSEMBL:ENSP00000275857;ENSP00000370482;ENSP00000370	1	N	RFQPPEPPSSWTGIRNTTQFAAVCPQHLDER	_N(de)TTQFAAVCPQHLDER_	0.449872	3.28293	0.130066	8.27167	-1.79027			IPI00946159	>IPI:IPI00946159.1|SWISS-PROT:Q9NY47-5|TREMBL:C9JVC9|ENSEMBL:ENSP00000407393|VEGA:OTTHUMP00000210932 Tax_Id=9606 Gene_Symbol=CACNA2D2 Uncharacterized protein;>IPI:IPI00796052.6|SWISS-PROT:Q9NY47-1|TREMBL:C9JGM2|ENSEMBL:ENSP00000390526;ENSP00000418081|REFSE	1	N	YKAGFEYAFDQLQNSNITRANCNKMIMMFTD	_AGFEYAFDQLQNSN(de)ITR_	0.394933	7.85219	0.0856105	4.34871	-2.20575																IPI00016665	>IPI:IPI00016665.4|SWISS-PROT:Q6UWJ1-1|ENSEMBL:ENSP00000389399|REFSEQ:NP_060375|H-INV:HIT000252812|VEGA:OTTHUMP00000018770 Tax_Id=9606 Gene_Symbol=TMCO3 Isoform 1 of Transmembrane and coiled-coil domain-containing protein 3;>IPI:IPI00787600.1|SWISS-PROT:Q6	1	N	EAVLRVEEEEANSKQNITKREVEDDLGLSML	_VEEEEANSKQN(de)ITK_	0.0402547	6.88568	0.0153144	0	-1.39427
IPI00472754	>IPI:IPI00472754.3|SWISS-PROT:Q8IZA0-1|TREMBL:B1AN14;B2RBC8|ENSEMBL:ENSP00000318406|REFSEQ:NP_079150|H-INV:HIT000258959|VEGA:OTTHUMP00000004589 Tax_Id=9606 Gene_Symbol=KIAA0319L Isoform 1 of Dyslexia-associated protein KIAA0319-like protein;>IPI:IPI0084430	1;2	N	KVIVEGQNAHGEGYVNVTVKPEPRKNRPPIA	_VIVEGQNAHGEGYVN(de)VTVKPEPR_	0.31251	12.308	0.0895846	6.80916	-1.80258			IPI00000877	>IPI:IPI00000877.1|SWISS-PROT:Q9Y4L1|TREMBL:A8C1Z0;Q6IN67|ENSEMBL:ENSP00000384144|REFSEQ:NP_001124463;NP_006380|H-INV:HIT000220888|VEGA:OTTHUMP00000232709 Tax_Id=9606 Gene_Symbol=HYOU1 Hypoxia up-regulated protein 1;>IPI:IPI01011324.1|TREMBL:B3KXH0;B7Z766|	1	N	ISSLFGGGTTPDAKENGTDTVQEEEESPAEG	_EN(de)GTDTVQEEEESPAEGSK_	11.6109	7.93636	1.20414	11.5727	-3.2694																IPI00027505	>IPI:IPI00027505.2|SWISS-PROT:P06756-1|TREMBL:A5YM53;B7ZLX0|ENSEMBL:ENSP00000261023|REFSEQ:NP_002201|H-INV:HIT000194350|VEGA:OTTHUMP00000163473 Tax_Id=9606 Gene_Symbol=ITGAV Isoform 1 of Integrin alpha-V;>IPI:IPI00555991.2|SWISS-PROT:P06756-2|ENSEMBL:ENSP0	1	N	SASSRMFLLVGAPKANTTQPGIVEGGQVLKC	_AN(de)TTQPGIVEGGQVLK_	2.65034	8.05091	1.00608	8.31549	-1.39743
IPI00217561	>IPI:IPI00217561.2|SWISS-PROT:P05556-3|ENSEMBL:ENSP00000364094 Tax_Id=9606 Gene_Symbol=ITGB1 Isoform Beta-1C of Integrin beta-1;>IPI:IPI00217562.5|SWISS-PROT:P05556-4 Tax_Id=9606 Gene_Symbol=ITGB1 Isoform Beta-1C-2 of Integrin beta-1;>IPI:IPI00549336.2|SWI	1	N	STTPAKLRNPCTSEQNCTSPFSYKNVLSLTN	_NPCTSEQN(de)CTSPFSYK_	0.79508	17.8907	0.227508	2.9353	-1.80518			IPI00554481	>IPI:IPI00554481.1|SWISS-PROT:P08195-4|ENSEMBL:ENSP00000367124;ENSP00000440001|VEGA:OTTHUMP00000236710 Tax_Id=9606 Gene_Symbol=SLC3A2 Isoform 4 of 4F2 cell-surface antigen heavy chain;>IPI:IPI01010400.1|TREMBL:F5H4J7|ENSEMBL:ENSP00000444862|VEGA:OTTHUMP000	1	N	ITKGFSEDRLLIAGTNSSDLQQILSLLESNK	_LLIAGTN(de)SSDLQQILSLLESNK_	8.05259	11.2307	0.192798	19.004	-5.38429																IPI01013306	>IPI:IPI01013306.1|TREMBL:A8K139;F5H025|ENSEMBL:ENSP00000438430 Tax_Id=9606 Gene_Symbol=L1CAM Uncharacterized protein;>IPI:IPI00871467.2|SWISS-PROT:P32004-1|TREMBL:Q7Z3Z9|ENSEMBL:ENSP00000359074;ENSP00000359077|REFSEQ:NP_000416|H-INV:HIT000196402|VEGA:OTTH	1	N	EMAPEKWYSLGKVPGNQTSTTLKLSPYVHYT	_VPGN(de)QTSTTLK_	0.653255	2.72428	0.247207	5.5813	-1.40193
IPI00020557	>IPI:IPI00020557.2|SWISS-PROT:Q07954|TREMBL:Q59FG2;Q6LAF4;Q6LBN5|ENSEMBL:ENSP00000243077|REFSEQ:NP_002323|H-INV:HIT000321395 Tax_Id=9606 Gene_Symbol=LRP1 Prolow-density lipoprotein receptor-related protein 1;>IPI:IPI00448904.2|TREMBL:Q6PJ72|ENSEMBL:ENSP000	1	N	MDGSDEGPHCRELQGNCSRLGCQHHCVPTLD	_ELQGN(de)CSR_	0.245024	3.10567	0.0693067	16.8152	-1.82186																													IPI00328243	>IPI:IPI00328243.2|SWISS-PROT:Q8IV08|ENSEMBL:ENSP00000348901;ENSP00000386293;ENSP00000386938;ENSP00000387022;ENSP00000387050|REFSEQ:NP_001026866;NP_036400|H-INV:HIT000051669|VEGA:OTTHUMP00000202292;OTTHUMP00000202323;OTTHUMP00000202324;OTTHUMP00000202325;O	1	N	PSMRAFLLSLAALRDNHTHSDIQVKLFVVPA	_DN(de)HTHSDIQVK_	1.64355	3.48754	0.618457	14.4221	-1.41007
IPI00855785	>IPI:IPI00855785.2|SWISS-PROT:P02751-15|ENSEMBL:ENSP00000346839|REFSEQ:NP_997647|VEGA:OTTHUMP00000164053 Tax_Id=9606 Gene_Symbol=FN1 Isoform 15 of Fibronectin;>IPI:IPI00339227.5|SWISS-PROT:P02751-7|TREMBL:Q6MZM7|ENSEMBL:ENSP00000323534|H-INV:HIT000054375|V	1	N	QQTTKLDAPTNLQFVNETDSTVLVRWTPPRA	_LDAPTNLQFVN(de)ETDSTVLVR_	0.580691	8.55273	0.149129	12.249	-1.96121																													IPI00472566	>IPI:IPI00472566.4|SWISS-PROT:Q8N0W4-2|TREMBL:A8K4S1;B3KP11|ENSEMBL:ENSP00000370483 Tax_Id=9606 Gene_Symbol=NLGN4X Isoform 2 of Neuroligin-4, X-linked;>IPI:IPI00181174.1|SWISS-PROT:Q8N0W4-1|TREMBL:B3KMT6|ENSEMBL:ENSP00000275857;ENSP00000370482;ENSP00000370	1	N	RFQPPEPPSSWTGIRNTTQFAAVCPQHLDER	_N(de)TTQFAAVCPQHLDER_	0.449872	3.28293	0.168493	1.84039	-1.41683
IPI00020557	>IPI:IPI00020557.2|SWISS-PROT:Q07954|TREMBL:Q59FG2;Q6LAF4;Q6LBN5|ENSEMBL:ENSP00000243077|REFSEQ:NP_002323|H-INV:HIT000321395 Tax_Id=9606 Gene_Symbol=LRP1 Prolow-density lipoprotein receptor-related protein 1	1	N	EGACVVNKQSGDVTCNCTDGRVAPSCLTCVG	_QSGDVTCN(de)CTDGR_	0.100352	6.77508	0.0246908	4.1883	-2.02303																													IPI00337495	>IPI:IPI00337495.3|SWISS-PROT:O00469-2|TREMBL:B4DHG3|ENSEMBL:ENSP00000282903|REFSEQ:NP_891988|H-INV:HIT000051859|VEGA:OTTHUMP00000215204 Tax_Id=9606 Gene_Symbol=PLOD2 Isoform 2 of Procollagen-lysine,2-oxoglutarate 5-dioxygenase 2;>IPI:IPI00472165.1|SWISS-P	1	N	FYTKVYIDPLKREAINITLDHKCKIFQTLNG	_EAIN(de)ITLDHK_	0.708899	11.806	0.261596	18.8642	-1.43824
IPI00303300	>IPI:IPI00303300.3|SWISS-PROT:Q96AY3|TREMBL:Q658U4;Q6ZME7|ENSEMBL:ENSP00000317232|REFSEQ:NP_068758|H-INV:HIT000037576|VEGA:OTTHUMP00000164742 Tax_Id=9606 Gene_Symbol=FKBP10 Peptidyl-prolyl cis-trans isomerase FKBP10;>IPI:IPI01013799.1|TREMBL:C9JPC3;F5H1P8|	1	N	DVVEIRTLSRPSETCNETTKLGDFVRYHYNC	_TLSRPSETCN(de)ETTK_	0.112106	9.55002	0.0258369	16.2183	-2.11736																													IPI00884105	>IPI:IPI00884105.2|SWISS-PROT:P11279|TREMBL:B3KRY3|ENSEMBL:ENSP00000333298|REFSEQ:NP_005552|H-INV:HIT000091043|VEGA:OTTHUMP00000018748 Tax_Id=9606 Gene_Symbol=LAMP1 Lysosome-associated membrane glycoprotein 1;>IPI:IPI00908532.1|TREMBL:B4DWL3|ENSEMBL:ENSP00	1	N	SDATVVLNRSSCGKENTSDPSLVIAFGRGHT	_SSCGKEN(de)TSDPSLVIAFGR_	1.2957	5.35524	0.475446	13.5684	-1.44638
IPI00926820	>IPI:IPI00926820.1|TREMBL:B5M451;E9PDL9|ENSEMBL:ENSP00000390394|VEGA:OTTHUMP00000208478 Tax_Id=9606 Gene_Symbol=SLC4A7 Solute carrier family 4 sodium bicarbonate cotransporter member 7;>IPI:IPI00926934.1|TREMBL:B5M450;B5M453|ENSEMBL:ENSP00000414797|VEGA:OT	1	N	QWKKDNITAHNISWRNLTVSECKKLRGVFLG	_N(de)LTVSECKK_	0.128376	11.427	0.0291845	8.33892	-2.1371																													IPI00219825	>IPI:IPI00219825.2|SWISS-PROT:P07602-2|TREMBL:B1AVU8;C9JIZ6;Q53FJ5|ENSEMBL:ENSP00000362212;ENSP00000378392|REFSEQ:NP_001035931|VEGA:OTTHUMP00000019777 Tax_Id=9606 Gene_Symbol=PSAP Uncharacterized protein;>IPI:IPI00744835.1|SWISS-PROT:P07602-3|TREMBL:B4DEK5	1	N	ICKDVVTAAGDMLKDNATEEEILVYLEKTCD	_DVVTAAGDMLKDN(de)ATEEEILVYLEK_	27.4162	12.4586	10.0557	18.5155	-1.44701
IPI00414717	>IPI:IPI00414717.1|SWISS-PROT:Q92896-2|ENSEMBL:ENSP00000205061|REFSEQ:NP_036333 Tax_Id=9606 Gene_Symbol=GLG1 Isoform 2 of Golgi apparatus protein 1;>IPI:IPI00923461.1|TREMBL:B7Z8Y4|ENSEMBL:ENSP00000406946|REFSEQ:NP_001139138 Tax_Id=9606 Gene_Symbol=GLG1 Go	1	N	KKKVDVVICLSTTVRNDTLQEAKEHRVSLKC	_N(de)DTLQEAK_	0.206799	5.0408	0.046029	11.016	-2.16761																													IPI00382432	>IPI:IPI00382432.1|SWISS-PROT:Q3T906-1|TREMBL:Q68CM9;Q9NPW9;Q9NV34|ENSEMBL:ENSP00000299314|REFSEQ:NP_077288|H-INV:HIT000331461 Tax_Id=9606 Gene_Symbol=GNPTAB Isoform 1 of N-acetylglucosamine-1-phosphotransferase subunits alpha/beta	1	N	QHAKIKNQAIITDETNDSLVAPQEKQVHKSI	_NQAIITDETN(de)DSLVAPQEK_	0.109608	8.28049	0.0391143	9.56082	-1.48659
IPI00291755	>IPI:IPI00291755.6|SWISS-PROT:Q8TEM1-1|ENSEMBL:ENSP00000254508|REFSEQ:NP_079199|VEGA:OTTHUMP00000208000 Tax_Id=9606 Gene_Symbol=NUP210 Isoform 1 of Nuclear pore membrane glycoprotein 210	1	N	ATNRDDFVQIGKGPTNNTCVVRTVSVGLTLL	_GPTN(de)NTCVVR_	0.338663	18.7091	0.0723679	16.003	-2.22643																													IPI00018901	>IPI:IPI00018901.2|SWISS-PROT:P19440-1|TREMBL:A2VCM7;Q6ISU8;Q6NZY2|ENSEMBL:ENSP00000248923;ENSP00000383231;ENSP00000383232;ENSP00000383233;ENSP00000385975|REFSEQ:NP_001027536;NP_001027537;NP_005256;NP_038347|H-INV:HIT000191240|VEGA:OTTHUMP00000028921;OTTHU	1	N	KRAVEEPRLHNQLLPNVTTVERNIDQAVTAA	_LHNQLLPN(de)VTTVER_	0.454198	16.4712	0.159212	10.0613	-1.51237
IPI00027505	>IPI:IPI00027505.2|SWISS-PROT:P06756-1|TREMBL:A5YM53;B7ZLX0|ENSEMBL:ENSP00000261023|REFSEQ:NP_002201|H-INV:HIT000194350|VEGA:OTTHUMP00000163473 Tax_Id=9606 Gene_Symbol=ITGAV Isoform 1 of Integrin alpha-V;>IPI:IPI00555991.2|SWISS-PROT:P06756-2|ENSEMBL:ENSP0	1	N	KSLLWTETFMNKENQNHSYSLKSSASFNVIE	_ENQN(de)HSYSLK_	0.440329	9.70902	0.0907561	7.20574	-2.27852																													IPI00101037	>IPI:IPI00101037.3|SWISS-PROT:Q96D15|ENSEMBL:ENSP00000270645|REFSEQ:NP_065701|H-INV:HIT000085190 Tax_Id=9606 Gene_Symbol=RCN3 Reticulocalbin-3	1	N	YDTDRDGRVGWEELRNATYGHYAPGEEFHDV	_N(de)ATYGHYAPGEEFHDVEDAETYKK_	1.44686	7.50075	0.491988	7.29565	-1.55623
IPI00000877	>IPI:IPI00000877.1|SWISS-PROT:Q9Y4L1|TREMBL:A8C1Z0;Q6IN67|ENSEMBL:ENSP00000384144|REFSEQ:NP_001124463;NP_006380|H-INV:HIT000220888|VEGA:OTTHUMP00000232709 Tax_Id=9606 Gene_Symbol=HYOU1 Hypoxia up-regulated protein 1;>IPI:IPI01011324.1|TREMBL:B3KXH0;B7Z766|	1	N	ISSLFGGGTTPDAKENGTDTVQEEEESPAEG	_EN(de)GTDTVQEEEESPAEGSK_	11.6109	7.93636	2.22555	14.5186	-2.38324																													IPI00844303	>IPI:IPI00844303.1|TREMBL:A4D2Q0|ENSEMBL:ENSP00000388743;ENSP00000409909|VEGA:OTTHUMP00000199973 Tax_Id=9606 Gene_Symbol=SUN1 Uncharacterized protein;>IPI:IPI00783943.2|SWISS-PROT:O94901-1|TREMBL:A5PL20;A7MCZ7;E9PHI4|ENSEMBL:ENSP00000297445;ENSP00000384116	1	N	DLQTMLRDLQLQILRNVTHHVSVTKQLPTSE	_N(de)VTHHVSVTK_	0.176099	10.7244	0.0543288	16.9306	-1.6966
IPI00470535	>IPI:IPI00470535.2|TREMBL:F8WC36;Q9UIU0|ENSEMBL:ENSP00000284088 Tax_Id=9606 Gene_Symbol=CACNA2D1 Uncharacterized protein;>IPI:IPI00978064.1|SWISS-PROT:P54289-1|ENSEMBL:ENSP00000348589 Tax_Id=9606 Gene_Symbol=CACNA2D1 Isoform 1 of Voltage-dependent calcium	1	N	EVVYYNAKDDLDPEKNDSEPGSQRIKPVFIE	_DDLDPEKN(de)DSEPGSQR_	0.263281	3.13963	0.0450834	4.62304	-2.54594																													IPI00382843	>IPI:IPI00382843.1|TREMBL:O75942;Q6SES1;Q7KYY8 Tax_Id=9606 Gene_Symbol=PRNP Major prion protein;>IPI:IPI00022284.3|SWISS-PROT:P04156-1|TREMBL:A1YVW6;B2R5Q9;B4DDS1;D4P3Q7;Q53YK7;Q540C4;Q5U0K3;Q6FGN5;Q6FGR8;Q86XR1|ENSEMBL:ENSP00000368752;ENSP00000399376|REFS	1	N	ITIKQHTVTTTTKGENFTETDVKMMERVVEQ	_GEN(de)FTETDVK_	0.239446	10.2678	0.0696651	19.5368	-1.78119
IPI00984294	>IPI:IPI00984294.1|ENSEMBL:ENSP00000433689|VEGA:OTTHUMP00000232166 Tax_Id=9606 Gene_Symbol=THY1 Protein;>IPI:IPI00983621.1|TREMBL:E9PNQ8|ENSEMBL:ENSP00000432808|VEGA:OTTHUMP00000232167 Tax_Id=9606 Gene_Symbol=THY1 Uncharacterized protein;>IPI:IPI00022892.2	1	N	CALHHSGHSPPISSQNVTVLRDKLVKCEGIS	_DEGTYTCALHHSGHSPPISSQN(de)VTVLR_	12.3266	8.53062	1.51026	11.7413	-3.0289																													IPI00020557	>IPI:IPI00020557.2|SWISS-PROT:Q07954|TREMBL:Q59FG2;Q6LAF4;Q6LBN5|ENSEMBL:ENSP00000243077|REFSEQ:NP_002323|H-INV:HIT000321395 Tax_Id=9606 Gene_Symbol=LRP1 Prolow-density lipoprotein receptor-related protein 1	1	N	YWVDAFYDRIETILLNGTDRKIVYEGPELNH	_IETILLN(de)GTDRK_	1.1422	1.32176	0.32681	5.89996	-1.80529
IPI00549891	>IPI:IPI00549891.3|SWISS-PROT:Q7LGA3-1|TREMBL:B3KN15|ENSEMBL:ENSP00000359581|REFSEQ:NP_036394|VEGA:OTTHUMP00000011908 Tax_Id=9606 Gene_Symbol=HS2ST1 Isoform 1 of Heparan sulfate 2-O-sulfotransferase 1;>IPI:IPI00040900.5|SWISS-PROT:Q7LGA3-2|TREMBL:A6ND99|EN	1	N	AYDLCAKNKYHVLHINTTKNNPVMSLQDQVR	_YHVLHIN(de)TTK_	0.298665	5.40678	0.0248171	3.62371	-3.58912																													IPI00289819	>IPI:IPI00289819.5|SWISS-PROT:P11717|TREMBL:A0N9R6;A0N9R7;B4DUY7;Q59EZ3|ENSEMBL:ENSP00000349437|REFSEQ:NP_000867|H-INV:HIT000325277|VEGA:OTTHUMP00000017536 Tax_Id=9606 Gene_Symbol=IGF2R Cation-independent mannose-6-phosphate receptor	2	N	IRDPNSGFVFNLNPLNSSQGYNVSGIGKIFM	_DPNSGFVFNLNPLN(de)SSQGYN(de)VSGIGK_	0.522717	7.90078	0.13162	14.3249	-1.98965
IPI00414717	>IPI:IPI00414717.1|SWISS-PROT:Q92896-2|ENSEMBL:ENSP00000205061|REFSEQ:NP_036333 Tax_Id=9606 Gene_Symbol=GLG1 Isoform 2 of Golgi apparatus protein 1;>IPI:IPI00923461.1|TREMBL:B7Z8Y4|ENSEMBL:ENSP00000406946|REFSEQ:NP_001139138 Tax_Id=9606 Gene_Symbol=GLG1 Go	1	N	VGKGYMVSCLVDHRGNITEYQCHQYITKMTA	_GN(de)ITEYQCHQYITK_	0.447209	12.5942	0.0335001	10.4538	-3.73871																													IPI00289819	>IPI:IPI00289819.5|SWISS-PROT:P11717|TREMBL:A0N9R6;A0N9R7;B4DUY7;Q59EZ3|ENSEMBL:ENSP00000349437|REFSEQ:NP_000867|H-INV:HIT000325277|VEGA:OTTHUMP00000017536 Tax_Id=9606 Gene_Symbol=IGF2R Cation-independent mannose-6-phosphate receptor	2	N	GFVFNLNPLNSSQGYNVSGIGKIFMFNVCGT	_DPNSGFVFNLNPLN(de)SSQGYN(de)VSGIGK_	0.522717	7.90078	0.13162	14.3249	-1.98965
																																							IPI00027505	>IPI:IPI00027505.2|SWISS-PROT:P06756-1|TREMBL:A5YM53;B7ZLX0|ENSEMBL:ENSP00000261023|REFSEQ:NP_002201|H-INV:HIT000194350|VEGA:OTTHUMP00000163473 Tax_Id=9606 Gene_Symbol=ITGAV Isoform 1 of Integrin alpha-V;>IPI:IPI00555991.2|SWISS-PROT:P06756-2|ENSEMBL:ENSP0	1	N	NPLRIKISSLQTTEKNDTVAGQGERDHLITK	_ISSLQTTEKN(de)DTVAGQGER_	3.08391	9.23744	0.745575	9.77473	-2.04834
																																							IPI00030255	>IPI:IPI00030255.1|SWISS-PROT:O60568|TREMBL:B3KQQ3;Q9UG85|ENSEMBL:ENSP00000223127|REFSEQ:NP_001075|H-INV:HIT000035363|VEGA:OTTHUMP00000211487 Tax_Id=9606 Gene_Symbol=PLOD3 Procollagen-lysine,2-oxoglutarate 5-dioxygenase 3;>IPI:IPI00926874.1|ENSEMBL:ENSP000	1	N	IFDNPVDWKEQYIHENYSRALEGEGIVEQPC	_EQYIHEN(de)YSR_	0.469363	4.94876	0.0909886	12.4619	-2.36695
																																							IPI00472754	>IPI:IPI00472754.3|SWISS-PROT:Q8IZA0-1|TREMBL:B1AN14;B2RBC8|ENSEMBL:ENSP00000318406|REFSEQ:NP_079150|H-INV:HIT000258959|VEGA:OTTHUMP00000004589 Tax_Id=9606 Gene_Symbol=KIAA0319L Isoform 1 of Dyslexia-associated protein KIAA0319-like protein;>IPI:IPI0084430	1;2	N	KVIVEGQNAHGEGYVNVTVKPEPRKNRPPIA	_VIVEGQNAHGEGYVN(de)VTVKPEPR_	0.31251	12.308	0.0549359	5.6547	-2.50808
																																							IPI00027505	>IPI:IPI00027505.2|SWISS-PROT:P06756-1|TREMBL:A5YM53;B7ZLX0|ENSEMBL:ENSP00000261023|REFSEQ:NP_002201|H-INV:HIT000194350|VEGA:OTTHUMP00000163473 Tax_Id=9606 Gene_Symbol=ITGAV Isoform 1 of Integrin alpha-V;>IPI:IPI00555991.2|SWISS-PROT:P06756-2|ENSEMBL:ENSP0	1	N	KSLLWTETFMNKENQNHSYSLKSSASFNVIE	_ENQN(de)HSYSLK_	0.440329	9.70902	0.0663747	12.4752	-2.72988
																																							IPI00301395	>IPI:IPI00301395.4|SWISS-PROT:Q9H3G5|TREMBL:B3KW79;O75225;Q75MM4;Q9NZ90|ENSEMBL:ENSP00000265394;ENSP00000379572;ENSP00000387164|REFSEQ:NP_061902;NP_112601|H-INV:HIT000252593|VEGA:OTTHUMP00000122610;OTTHUMP00000122611;OTTHUMP00000202581 Tax_Id=9606 Gene_Sym	1	N	KLLDGDLTSDPSYFQNVTGCSNYYNFLRCTE	_LLDGDLTSDPSYFQN(de)VTGCSNYYNFLR_	0.433392	13.3349	0.0503624	10.9	-3.10525
																																							IPI00000877	>IPI:IPI00000877.1|SWISS-PROT:Q9Y4L1|TREMBL:A8C1Z0;Q6IN67|ENSEMBL:ENSP00000384144|REFSEQ:NP_001124463;NP_006380|H-INV:HIT000220888|VEGA:OTTHUMP00000232709 Tax_Id=9606 Gene_Symbol=HYOU1 Hypoxia up-regulated protein 1;>IPI:IPI01011324.1|TREMBL:B3KXH0;B7Z766|	1	N	ISSLFGGGTTPDAKENGTDTVQEEEESPAEG	_EN(de)GTDTVQEEEESPAEGSK_	11.6109	7.93636	0.899432	9.39562	-3.69032
																																							IPI00744558	>IPI:IPI00744558.2|ENSEMBL:ENSP00000366119 Tax_Id=9606 Gene_Symbol=C19orf63 28 kDa protein;>IPI:IPI00880178.1|SWISS-PROT:Q5UCC4-3 Tax_Id=9606 Gene_Symbol=C19orf63 Isoform 3 of UPF0510 protein INM02;>IPI:IPI00419642.4|SWISS-PROT:Q5UCC4-1|ENSEMBL:ENSP0000033	1	N	GCRGHEVEDVDLELFNTSVQLQPPTTAPGPE	_GHEVEDVDLELFN(de)TSVQLQPPTTAPGPETAAFIER_	0.813807	18.7219	0.0264523	0	-4.94322

## Sheet: iPSCs or ESCs vs. SCs
Leading proteins	Fasta headers	Number of Deamidation (NQ)	Amino acid	Sequence window	Modified sequence	Avg_ HGra	CV_ HGra	Avg_ Gra1	CV_ Gra1	Log2_Gra1:HGra			Leading proteins	Fasta headers	Number of Deamidation (NQ)	Amino acid	Sequence window	Modified sequence	Avg_ HGra	CV_ HGra	Avg_ Gra2	CV_ Gra2	Log2_Gra2:HGra			Leading proteins	Fasta headers	Number of Deamidation (NQ)	Amino acid	Sequence window	Modified sequence	Avg_ HGra	CV_ HGra	Avg_ Gra7	CV_ Gra7	Log2_Gra7:HGra			Leading proteins	Fasta headers	Number of Deamidation (NQ)	Amino acid	Sequence window	Modified sequence	Avg_ HF	CV_ HF	Avg_ CBF46	CV_ CBF46	Log2_CBF46:HF
IPI00289561	>IPI:IPI00289561.3|SWISS-PROT:O75462|ENSEMBL:ENSP00000376188|REFSEQ:NP_004741|H-INV:HIT000065940 Tax_Id=9606 Gene_Symbol=CRLF1 Cytokine receptor-like factor 1	2	N	TLNGRRLPPELSRVLNASTLALALANLNGSR	_VLN(de)ASTLALALANLN(de)GSR_	0.00405028	1.33522	0.506096	10.1251	6.96525			IPI00219825	>IPI:IPI00219825.2|SWISS-PROT:P07602-2|TREMBL:B1AVU8;C9JIZ6;Q53FJ5|ENSEMBL:ENSP00000362212;ENSP00000378392|REFSEQ:NP_001035931|VEGA:OTTHUMP00000019777 Tax_Id=9606 Gene_Symbol=PSAP Uncharacterized protein;>IPI:IPI00744835.1|SWISS-PROT:P07602-3|TREMBL:B4DEK5	1;2	N	VCKKLVGYLDRNLEKNSTKQEILAALEKGCS	_NLEKN(de)STKQEILAALEK_	0.0945109	10.8662	11.483	13.8178	6.9248			IPI00922511	>IPI:IPI00922511.1|TREMBL:B7Z5W1|ENSEMBL:ENSP00000394809 Tax_Id=9606 Gene_Symbol=F11R cDNA FLJ54854, highly similar to Junctional adhesion molecule A;>IPI:IPI00001754.1|SWISS-PROT:Q9Y624|TREMBL:D3DVF0;Q6FIB4|ENSEMBL:ENSP00000289779;ENSP00000337141;ENSP0000	1	N	GIVMPTNPKSTRAFSNSSYVLNPTTGELVFD	_AFSN(de)SSYVLNPTTGELVFDPLSASDTGEYSCEAR_	0.0269906	0.820469	2.97112	17.5869	6.7824			IPI00003648	>IPI:IPI00003648.2|SWISS-PROT:Q15223-1|ENSEMBL:ENSP00000264025|REFSEQ:NP_002846|VEGA:OTTHUMP00000232094 Tax_Id=9606 Gene_Symbol=PVRL1 Isoform Delta of Poliovirus receptor-related protein 1;>IPI:IPI00218887.1|SWISS-PROT:Q15223-2|TREMBL:Q6SYC0|ENSEMBL:ENSP00	1	N	TRLKGEAEYQEIRNPNGTVTVISRYRLVPSR	_NPN(de)GTVTVISR_	0.0174775	14.6234	0.650236	8.71354	5.21739
IPI00289561	>IPI:IPI00289561.3|SWISS-PROT:O75462|ENSEMBL:ENSP00000376188|REFSEQ:NP_004741|H-INV:HIT000065940 Tax_Id=9606 Gene_Symbol=CRLF1 Cytokine receptor-like factor 1	2	N	RVLNASTLALALANLNGSRQRSGDNLVCHAR	_VLN(de)ASTLALALANLN(de)GSR_	0.00405028	1.33522	0.506096	10.1251	6.96525			IPI00922511	>IPI:IPI00922511.1|TREMBL:B7Z5W1|ENSEMBL:ENSP00000394809 Tax_Id=9606 Gene_Symbol=F11R cDNA FLJ54854, highly similar to Junctional adhesion molecule A;>IPI:IPI00001754.1|SWISS-PROT:Q9Y624|TREMBL:D3DVF0;Q6FIB4|ENSEMBL:ENSP00000289779;ENSP00000337141;ENSP0000	1	N	GIVMPTNPKSTRAFSNSSYVLNPTTGELVFD	_AFSN(de)SSYVLNPTTGELVFDPLSASDTGEYSCEAR_	0.0269906	0.820469	2.21586	6.82114	6.35926			IPI00219825	>IPI:IPI00219825.2|SWISS-PROT:P07602-2|TREMBL:B1AVU8;C9JIZ6;Q53FJ5|ENSEMBL:ENSP00000362212;ENSP00000378392|REFSEQ:NP_001035931|VEGA:OTTHUMP00000019777 Tax_Id=9606 Gene_Symbol=PSAP Uncharacterized protein;>IPI:IPI00744835.1|SWISS-PROT:P07602-3|TREMBL:B4DEK5	1;2	N	VCKKLVGYLDRNLEKNSTKQEILAALEKGCS	_NLEKN(de)STKQEILAALEK_	0.0945109	10.8662	9.55333	1.6394	6.65938			IPI00400826	>IPI:IPI00400826.1|SWISS-PROT:P10909-2|ENSEMBL:ENSP00000315130|VEGA:OTTHUMP00000128311 Tax_Id=9606 Gene_Symbol=CLU Isoform 2 of Clusterin;>IPI:IPI00954954.1|SWISS-PROT:P10909-5|ENSEMBL:ENSP00000446413 Tax_Id=9606 Gene_Symbol=CLU Isoform 5 of Clusterin;>IPI	1	N	LEQLNEQFNWVSRLANLTQGEDQYYLRVTTV	_LAN(de)LTQGEDQYYLR_	0.104528	16.596	2.67652	2.87794	4.67839
IPI01025459	>IPI:IPI01025459.1|ENSEMBL:ENSP00000451180 Tax_Id=9606 Gene_Symbol=NPC2 24 kDa protein;>IPI:IPI00301579.4|TREMBL:B4DV10;E7EMS2|ENSEMBL:ENSP00000412103 Tax_Id=9606 Gene_Symbol=NPC2 cDNA FLJ59142, highly similar to Epididymal secretory protein E1;>IPI:IPI010	1	N	PTQPCQLSKGQSYSVNVTFTSNIQSKSSKAV	_GQSYSVN(de)VTFTSNIQSK_	0.00800231	13.7659	0.742011	14.4228	6.53488			IPI00217882	>IPI:IPI00217882.3|SWISS-PROT:Q99523|TREMBL:A8KAQ3|ENSEMBL:ENSP00000256637|REFSEQ:NP_002950|H-INV:HIT000050816|VEGA:OTTHUMP00000013784 Tax_Id=9606 Gene_Symbol=SORT1 Sortilin;>IPI:IPI01008999.1|TREMBL:B4DWI3|ENSEMBL:ENSP00000438597|REFSEQ:NP_001192157 Tax_I	1	N	DRHLYTTTGGETDFTNVTSLRGVYITSVLSE	_HLYTTTGGETDFTN(de)VTSLR_	0.029193	0	0.836569	3.45304	4.84079			IPI00217882	>IPI:IPI00217882.3|SWISS-PROT:Q99523|TREMBL:A8KAQ3|ENSEMBL:ENSP00000256637|REFSEQ:NP_002950|H-INV:HIT000050816|VEGA:OTTHUMP00000013784 Tax_Id=9606 Gene_Symbol=SORT1 Sortilin;>IPI:IPI01008999.1|TREMBL:B4DWI3|ENSEMBL:ENSP00000438597|REFSEQ:NP_001192157 Tax_I	1	N	DRHLYTTTGGETDFTNVTSLRGVYITSVLSE	_HLYTTTGGETDFTN(de)VTSLR_	0.029193	0	0.742547	1.26486	4.66879			IPI00644025	>IPI:IPI00644025.1|SWISS-PROT:Q7L0J3-1|TREMBL:A8K6Q3|ENSEMBL:ENSP00000358142|REFSEQ:NP_055664|H-INV:HIT000000461|VEGA:OTTHUMP00000014065 Tax_Id=9606 Gene_Symbol=SV2A Isoform 1 of Synaptic vesicle glycoprotein 2A;>IPI:IPI00645484.1|SWISS-PROT:Q7L0J3-2|TREMB	1	N	NTDLFEYKFVNSRLINSTFLHNKEGCPLDVT	_LIN(de)STFLHNK_	0.0256487	13.0184	0.562715	5.59526	4.45545
IPI00922511	>IPI:IPI00922511.1|TREMBL:B7Z5W1|ENSEMBL:ENSP00000394809 Tax_Id=9606 Gene_Symbol=F11R cDNA FLJ54854, highly similar to Junctional adhesion molecule A;>IPI:IPI00001754.1|SWISS-PROT:Q9Y624|TREMBL:D3DVF0;Q6FIB4|ENSEMBL:ENSP00000289779;ENSP00000337141;ENSP0000	1	N	GIVMPTNPKSTRAFSNSSYVLNPTTGELVFD	_AFSN(de)SSYVLNPTTGELVFDPLSASDTGEYSCEAR_	0.0269906	0.820469	1.88925	2.24222	6.12921			IPI00604773	>IPI:IPI00604773.2|TREMBL:B7ZKQ8;F5GWY5|ENSEMBL:ENSP00000440518 Tax_Id=9606 Gene_Symbol=PODXL PODXL protein;>IPI:IPI01018674.1|SWISS-PROT:O00592-1|ENSEMBL:ENSP00000367817|REFSEQ:NP_001018121|VEGA:OTTHUMP00000206940 Tax_Id=9606 Gene_Symbol=PODXL Isoform 1 o	1;2	N	EDLETQTQSEKQLVLNLTGNTLCAGGASDEK	_QLVLN(de)LTGNTLCAGGASDEK_	0.0867694	14.9398	2.2902	11.9028	4.72214			IPI01013306	>IPI:IPI01013306.1|TREMBL:A8K139;F5H025|ENSEMBL:ENSP00000438430 Tax_Id=9606 Gene_Symbol=L1CAM Uncharacterized protein;>IPI:IPI00871467.2|SWISS-PROT:P32004-1|TREMBL:Q7Z3Z9|ENSEMBL:ENSP00000359074;ENSP00000359077|REFSEQ:NP_000416|H-INV:HIT000196402|VEGA:OTTH	1	N	EMAPEKWYSLGKVPGNQTSTTLKLSPYVHYT	_VPGN(de)QTSTTLK_	0.0196717	17.4939	0.428377	9.064	4.44469			IPI00747849	>IPI:IPI00747849.2|SWISS-PROT:P05026-1|TREMBL:A3KLL5;Q6LEU2|ENSEMBL:ENSP00000356789;ENSP00000356790|REFSEQ:NP_001668|VEGA:OTTHUMP00000032537;OTTHUMP00000032538 Tax_Id=9606 Gene_Symbol=ATP1B1 Isoform 1 of Sodium/potassium-transporting ATPase subunit beta-1;	1	N	RGERKVCRFKLEWLGNCSGLNDETYGYKEGK	_LEWLGN(de)CSGLNDETYGYK_	0.0555847	13.6016	0.983436	4.97777	4.14507
IPI00006774	>IPI:IPI00006774.4|SWISS-PROT:Q6UWB1|ENSEMBL:ENSP00000263379|REFSEQ:NP_004834|H-INV:HIT000064512 Tax_Id=9606 Gene_Symbol=IL27RA Interleukin-27 receptor subunit alpha	2	N	GDPLEKLNWVRLPPGNLSALLPGNFTVGVPY	_LPPGN(de)LSALLPGN(de)FTVGVPYR_	0.00379737	0	0.147659	15.5401	5.28113			IPI01013306	>IPI:IPI01013306.1|TREMBL:A8K139;F5H025|ENSEMBL:ENSP00000438430 Tax_Id=9606 Gene_Symbol=L1CAM Uncharacterized protein;>IPI:IPI00871467.2|SWISS-PROT:P32004-1|TREMBL:Q7Z3Z9|ENSEMBL:ENSP00000359074;ENSP00000359077|REFSEQ:NP_000416|H-INV:HIT000196402|VEGA:OTTH	1	N	EMAPEKWYSLGKVPGNQTSTTLKLSPYVHYT	_VPGN(de)QTSTTLK_	0.0196717	17.4939	0.3457	2.33265	4.13533			IPI01013306	>IPI:IPI01013306.1|TREMBL:A8K139;F5H025|ENSEMBL:ENSP00000438430 Tax_Id=9606 Gene_Symbol=L1CAM Uncharacterized protein;>IPI:IPI00871467.2|SWISS-PROT:P32004-1|TREMBL:Q7Z3Z9|ENSEMBL:ENSP00000359074;ENSP00000359077|REFSEQ:NP_000416|H-INV:HIT000196402|VEGA:OTTH	1	N	FPYANGTLGIRDLQANDTGRYFCLAANDQNN	_DLQAN(de)DTGR_	0.0111411	0	0.157992	9.29024	3.82589			IPI00151990	>IPI:IPI00151990.3|SWISS-PROT:Q96J42-1|ENSEMBL:ENSP00000351157|REFSEQ:NP_078991|VEGA:OTTHUMP00000159377 Tax_Id=9606 Gene_Symbol=TXNDC15 Isoform 1 of Thioredoxin domain-containing protein 15;>IPI:IPI00854766.1|SWISS-PROT:Q96J42-2|TREMBL:C9JY70|ENSEMBL:ENSP0	2	N	NTESLKSPKVNCEERNITGLENFTLKILNMS	_N(de)ITGLEN(de)FTLK_	0.0404786	14.889	0.60221	7.89326	3.89503
IPI00006774	>IPI:IPI00006774.4|SWISS-PROT:Q6UWB1|ENSEMBL:ENSP00000263379|REFSEQ:NP_004834|H-INV:HIT000064512 Tax_Id=9606 Gene_Symbol=IL27RA Interleukin-27 receptor subunit alpha	2	N	WVRLPPGNLSALLPGNFTVGVPYRITVTAVS	_LPPGN(de)LSALLPGN(de)FTVGVPYR_	0.00379737	0	0.147659	15.5401	5.28113			IPI00220194	>IPI:IPI00220194.6|SWISS-PROT:P11166|TREMBL:B3KVN0;Q0P512;Q59GX2|ENSEMBL:ENSP00000416293|REFSEQ:NP_006507|H-INV:HIT000387867|VEGA:OTTHUMP00000009006 Tax_Id=9606 Gene_Symbol=SLC2A1 Solute carrier family 2, facilitated glucose transporter member 1;>IPI:IPI01	1	N	TGVINAPQKVIEEFYNQTWVHRYGESILPTT	_VIEEFYN(de)QTWVHR_	0.918519	7.59929	13.1348	8.63431	3.83794			IPI00334058	>IPI:IPI00334058.1|SWISS-PROT:O43688-2|ENSEMBL:ENSP00000329697|REFSEQ:NP_808211 Tax_Id=9606 Gene_Symbol=PPAP2C Isoform 2 of Lipid phosphate phosphohydrolase 2;>IPI:IPI00216620.1|SWISS-PROT:O43688-1|ENSEMBL:ENSP00000269812|REFSEQ:NP_003703|H-INV:HIT00003120	1	N	RPNFLAVCDPDWSRVNCSVYVQLEKVCRGNP	_VN(de)CSVYVQLEK_	0.0216683	0	0.23933	14.2338	3.46534			IPI00151990	>IPI:IPI00151990.3|SWISS-PROT:Q96J42-1|ENSEMBL:ENSP00000351157|REFSEQ:NP_078991|VEGA:OTTHUMP00000159377 Tax_Id=9606 Gene_Symbol=TXNDC15 Isoform 1 of Thioredoxin domain-containing protein 15;>IPI:IPI00854766.1|SWISS-PROT:Q96J42-2|TREMBL:C9JY70|ENSEMBL:ENSP0	2	N	SPKVNCEERNITGLENFTLKILNMSQDLMDF	_N(de)ITGLEN(de)FTLK_	0.0404786	14.889	0.60221	7.89326	3.89503
IPI01013306	>IPI:IPI01013306.1|TREMBL:A8K139;F5H025|ENSEMBL:ENSP00000438430 Tax_Id=9606 Gene_Symbol=L1CAM Uncharacterized protein;>IPI:IPI00871467.2|SWISS-PROT:P32004-1|TREMBL:Q7Z3Z9|ENSEMBL:ENSP00000359074;ENSP00000359077|REFSEQ:NP_000416|H-INV:HIT000196402|VEGA:OTTH	1	N	EMAPEKWYSLGKVPGNQTSTTLKLSPYVHYT	_VPGN(de)QTSTTLK_	0.0196717	17.4939	0.568712	17.2491	4.8535			IPI01013306	>IPI:IPI01013306.1|TREMBL:A8K139;F5H025|ENSEMBL:ENSP00000438430 Tax_Id=9606 Gene_Symbol=L1CAM Uncharacterized protein;>IPI:IPI00871467.2|SWISS-PROT:P32004-1|TREMBL:Q7Z3Z9|ENSEMBL:ENSP00000359074;ENSP00000359077|REFSEQ:NP_000416|H-INV:HIT000196402|VEGA:OTTH	1	N	FPYANGTLGIRDLQANDTGRYFCLAANDQNN	_DLQAN(de)DTGR_	0.0111411	0	0.136431	12.5989	3.6142			IPI00028931	>IPI:IPI00028931.2|SWISS-PROT:Q14126|ENSEMBL:ENSP00000261590|REFSEQ:NP_001934 Tax_Id=9606 Gene_Symbol=DSG2 Desmoglein-2	1	N	IKLAKLPDFESRYVQNGTYTVKIVAISEDYP	_YVQN(de)GTYTVK_	0.166455	6.41187	1.46774	7.11356	3.14039			IPI00009802	>IPI:IPI00009802.1|SWISS-PROT:P13611-1|TREMBL:Q59FG9|ENSEMBL:ENSP00000265077|REFSEQ:NP_004376|H-INV:HIT000218344|VEGA:OTTHUMP00000161998 Tax_Id=9606 Gene_Symbol=VCAN Isoform V0 of Versican core protein;>IPI:IPI00215631.1|SWISS-PROT:P13611-5 Tax_Id=9606 Gen	1	N	CGGGLLGVRTLYRFENQTGFPPPDSRFDAYC	_FEN(de)QTGFPPPDSR_	0.0251176	2.63422	0.360088	5.59876	3.84158
IPI00219825	>IPI:IPI00219825.2|SWISS-PROT:P07602-2|TREMBL:B1AVU8;C9JIZ6;Q53FJ5|ENSEMBL:ENSP00000362212;ENSP00000378392|REFSEQ:NP_001035931|VEGA:OTTHUMP00000019777 Tax_Id=9606 Gene_Symbol=PSAP Uncharacterized protein;>IPI:IPI00744835.1|SWISS-PROT:P07602-3|TREMBL:B4DEK5	1	N	ICKDVVTAAGDMLKDNATEEEILVYLEKTCD	_DVVTAAGDMLKDN(de)ATEEEILVYLEK_	1.15767	9.14906	31.6179	12.9019	4.77145			IPI00027078	>IPI:IPI00027078.3|SWISS-PROT:O75976|TREMBL:B7Z7T9;B7ZAU4|ENSEMBL:ENSP00000225719|REFSEQ:NP_001295|H-INV:HIT000053657|VEGA:OTTHUMP00000163684 Tax_Id=9606 Gene_Symbol=CPD Carboxypeptidase D;>IPI:IPI00979354.1|TREMBL:F5GZH6|ENSEMBL:ENSP00000444443|REFSEQ:NP_	1	N	QTNARGKDLDTDFTNNASQPETKAIIENLIQ	_GKDLDTDFTNN(de)ASQPETK_	0.0943209	8.10712	1.06747	8.39045	3.50048			IPI00744685	>IPI:IPI00744685.3|TREMBL:A6NHF2|ENSEMBL:ENSP00000400995|VEGA:OTTHUMP00000209135 Tax_Id=9606 Gene_Symbol=BTD cDNA FLJ59679, highly similar to Biotinidase;>IPI:IPI00927683.1|TREMBL:B4DLJ9|ENSEMBL:ENSP00000388212|VEGA:OTTHUMP00000209134 Tax_Id=9606 Gene_Symb	1	N	IAQVAKNPVGLIGAENATGETDPSHSKFLKI	_NPVGLIGAEN(de)ATGETDPSHSK_	0.0378746	10.102	0.328793	8.6666	3.11788			IPI00257239	>IPI:IPI00257239.1|SWISS-PROT:Q9NY97-1|TREMBL:Q54AC1|ENSEMBL:ENSP00000305595;ENSP00000384692|REFSEQ:NP_006568|H-INV:HIT000053281|VEGA:OTTHUMP00000159816;OTTHUMP00000201846 Tax_Id=9606 Gene_Symbol=B3GNT2;B3GNT1 Isoform 1 of UDP-GlcNAc:betaGal beta-1,3-N-ace	1	N	RQAIRESWGQESNAGNQTVVRVFLLGQTPPE	_ESWGQESNAGN(de)QTVVR_	0.0134809	0	0.173464	10.8886	3.68565
IPI00217882	>IPI:IPI00217882.3|SWISS-PROT:Q99523|TREMBL:A8KAQ3|ENSEMBL:ENSP00000256637|REFSEQ:NP_002950|H-INV:HIT000050816|VEGA:OTTHUMP00000013784 Tax_Id=9606 Gene_Symbol=SORT1 Sortilin;>IPI:IPI01008999.1|TREMBL:B4DWI3|ENSEMBL:ENSP00000438597|REFSEQ:NP_001192157 Tax_I	1	N	DRHLYTTTGGETDFTNVTSLRGVYITSVLSE	_HLYTTTGGETDFTN(de)VTSLR_	0.029193	0	0.620482	10.2854	4.40969			IPI00744685	>IPI:IPI00744685.3|TREMBL:A6NHF2|ENSEMBL:ENSP00000400995|VEGA:OTTHUMP00000209135 Tax_Id=9606 Gene_Symbol=BTD cDNA FLJ59679, highly similar to Biotinidase;>IPI:IPI00927683.1|TREMBL:B4DLJ9|ENSEMBL:ENSP00000388212|VEGA:OTTHUMP00000209134 Tax_Id=9606 Gene_Symb	1	N	IAQVAKNPVGLIGAENATGETDPSHSKFLKI	_NPVGLIGAEN(de)ATGETDPSHSK_	0.0378746	10.102	0.398577	19.5644	3.39555			IPI00027078	>IPI:IPI00027078.3|SWISS-PROT:O75976|TREMBL:B7Z7T9;B7ZAU4|ENSEMBL:ENSP00000225719|REFSEQ:NP_001295|H-INV:HIT000053657|VEGA:OTTHUMP00000163684 Tax_Id=9606 Gene_Symbol=CPD Carboxypeptidase D;>IPI:IPI00979354.1|TREMBL:F5GZH6|ENSEMBL:ENSP00000444443|REFSEQ:NP_	1	N	QTNARGKDLDTDFTNNASQPETKAIIENLIQ	_GKDLDTDFTNN(de)ASQPETK_	0.0943209	8.10712	0.79812	14.0432	3.08096			IPI00025252	>IPI:IPI00025252.1|SWISS-PROT:P30101|ENSEMBL:ENSP00000300289|REFSEQ:NP_005304|H-INV:HIT000294181|VEGA:OTTHUMP00000041709 Tax_Id=9606 Gene_Symbol=PDIA3 Protein disulfide-isomerase A3;>IPI:IPI01012004.1|TREMBL:B3KQT9;B4DDM1|ENSEMBL:ENSP00000443648 Tax_Id=960	1	N	KGIVPLAKVDCTANTNTCNKYGVSGYPTLKI	_VDCTANTN(de)TCNK_	0.0218954	4.32328	0.260293	10.6949	3.57143
IPI00514424	>IPI:IPI00514424.4|TREMBL:E9PES1;E9PMG2;Q5T0S6|ENSEMBL:ENSP00000361865|VEGA:OTTHUMP00000004837 Tax_Id=9606 Gene_Symbol=PPT1 Uncharacterized protein;>IPI:IPI00002412.1|SWISS-PROT:P50897|TREMBL:Q6FGQ4|ENSEMBL:ENSP00000394863;ENSP00000432053|REFSEQ:NP_000301|	1	N	QAEYWHDPIKEDVYRNHSIFLADINQERGIN	_N(de)HSIFLADINQER_	0.18106	6.08736	3.07331	10.5675	4.08526			IPI00028931	>IPI:IPI00028931.2|SWISS-PROT:Q14126|ENSEMBL:ENSP00000261590|REFSEQ:NP_001934 Tax_Id=9606 Gene_Symbol=DSG2 Desmoglein-2	1	N	IKLAKLPDFESRYVQNGTYTVKIVAISEDYP	_YVQN(de)GTYTVK_	0.166455	6.41187	1.52076	10.0893	3.19159			IPI00002816	>IPI:IPI00002816.1|SWISS-PROT:Q9UBX1|TREMBL:Q6FHS1|ENSEMBL:ENSP00000310832|REFSEQ:NP_003784|H-INV:HIT000035371|VEGA:OTTHUMP00000235116 Tax_Id=9606 Gene_Symbol=CTSF Cathepsin F;>IPI:IPI00976667.1|ENSEMBL:ENSP00000433082|VEGA:OTTHUMP00000235118 Tax_Id=9606 G	1	N	MQSCNFSAEKAKVYINDSVELSQNEQKLAAW	_VYIN(de)DSVELSQNEQK_	0.0533419	0	0.445012	11.4786	3.0605			IPI01013306	>IPI:IPI01013306.1|TREMBL:A8K139;F5H025|ENSEMBL:ENSP00000438430 Tax_Id=9606 Gene_Symbol=L1CAM Uncharacterized protein;>IPI:IPI00871467.2|SWISS-PROT:P32004-1|TREMBL:Q7Z3Z9|ENSEMBL:ENSP00000359074;ENSP00000359077|REFSEQ:NP_000416|H-INV:HIT000196402|VEGA:OTTH	1	N	EMAPEKWYSLGKVPGNQTSTTLKLSPYVHYT	_VPGN(de)QTSTTLK_	0.0215941	8.93278	0.247207	5.5813	3.51701
IPI01013306	>IPI:IPI01013306.1|TREMBL:A8K139;F5H025|ENSEMBL:ENSP00000438430 Tax_Id=9606 Gene_Symbol=L1CAM Uncharacterized protein;>IPI:IPI00871467.2|SWISS-PROT:P32004-1|TREMBL:Q7Z3Z9|ENSEMBL:ENSP00000359074;ENSP00000359077|REFSEQ:NP_000416|H-INV:HIT000196402|VEGA:OTTH	1	N	FPYANGTLGIRDLQANDTGRYFCLAANDQNN	_DLQAN(de)DTGR_	0.0111411	0	0.179056	5.48132	4.00645			IPI00413732	>IPI:IPI00413732.3|ENSEMBL:ENSP00000263012 Tax_Id=9606 Gene_Symbol=NOMO3;NOMO1 139 kDa protein;>IPI:IPI00465432.3|SWISS-PROT:Q5JPE7-1|ENSEMBL:ENSP00000370883|REFSEQ:NP_001004060|H-INV:HIT000027767 Tax_Id=9606 Gene_Symbol=NOMO2 Isoform 1 of Nodal modulator	1	N	QIKVKTKADGSFRLENITTGTYTIHAQKEHL	_LEN(de)ITTGTYTIHAQK_	0.101746	6.79354	0.90947	11.1357	3.16006			IPI00514424	>IPI:IPI00514424.4|TREMBL:E9PES1;E9PMG2;Q5T0S6|ENSEMBL:ENSP00000361865|VEGA:OTTHUMP00000004837 Tax_Id=9606 Gene_Symbol=PPT1 Uncharacterized protein;>IPI:IPI00002412.1|SWISS-PROT:P50897|TREMBL:Q6FGQ4|ENSEMBL:ENSP00000394863;ENSP00000432053|REFSEQ:NP_000301|	1	N	QAEYWHDPIKEDVYRNHSIFLADINQERGIN	_N(de)HSIFLADINQER_	0.18106	6.08736	1.46261	7.8403	3.01401			IPI00783698	>IPI:IPI00783698.4|SWISS-PROT:Q8NBN3-1|TREMBL:A8K0M6;A8K285|ENSEMBL:ENSP00000374484|REFSEQ:NP_056312|H-INV:HIT000081905 Tax_Id=9606 Gene_Symbol=TMEM87A Isoform 1 of Transmembrane protein 87A;>IPI:IPI01013197.1|TREMBL:A8K369;B4DN92|ENSEMBL:ENSP00000438181 T	1	N	RGLSGKYQTSSKLFQNCSELFKTQTFSGDFM	_LFQN(de)CSELFK_	0.143801	6.22971	1.60004	14.2123	3.47596
IPI00382432	>IPI:IPI00382432.1|SWISS-PROT:Q3T906-1|TREMBL:Q68CM9;Q9NPW9;Q9NV34|ENSEMBL:ENSP00000299314|REFSEQ:NP_077288|H-INV:HIT000331461 Tax_Id=9606 Gene_Symbol=GNPTAB Isoform 1 of N-acetylglucosamine-1-phosphotransferase subunits alpha/beta;>IPI:IPI00735667.1|SWISS	1	N	ASDIFNVAKPKNPSTNVSVVVFDSTKDVEDA	_NPSTN(de)VSVVVFDSTK_	0.0238813	0	0.292899	10.9187	3.61645			IPI00514424	>IPI:IPI00514424.4|TREMBL:E9PES1;E9PMG2;Q5T0S6|ENSEMBL:ENSP00000361865|VEGA:OTTHUMP00000004837 Tax_Id=9606 Gene_Symbol=PPT1 Uncharacterized protein;>IPI:IPI00002412.1|SWISS-PROT:P50897|TREMBL:Q6FGQ4|ENSEMBL:ENSP00000394863;ENSP00000432053|REFSEQ:NP_000301|	1	N	QAEYWHDPIKEDVYRNHSIFLADINQERGIN	_N(de)HSIFLADINQER_	0.18106	6.08736	1.45427	14.0113	3.00576			IPI00002970	>IPI:IPI00002970.1|SWISS-PROT:Q16585|TREMBL:Q5U0N0;Q6IBJ4|ENSEMBL:ENSP00000370839|REFSEQ:NP_000223|H-INV:HIT000219125|VEGA:OTTHUMP00000158880 Tax_Id=9606 Gene_Symbol=SGCB Beta-sarcoglycan;>IPI:IPI01015886.1|TREMBL:B7Z635|ENSEMBL:ENSP00000441199 Tax_Id=9606	1	N	KSLNVQKASTERITSNATSDLNIKVDGRAIV	_ITSN(de)ATSDLNIK_	0.0232285	0	0.179361	7.76243	2.9489			IPI00003909	>IPI:IPI00003909.1|SWISS-PROT:P11169|TREMBL:B7Z5A7;B7Z966|ENSEMBL:ENSP00000075120|REFSEQ:NP_008862|H-INV:HIT000194741|VEGA:OTTHUMP00000165065 Tax_Id=9606 Gene_Symbol=SLC2A3 Solute carrier family 2, facilitated glucose transporter member 3;>IPI:IPI01013234.	1	N	TGVINAPEKIIKEFINKTLTDKGNAPPSEVL	_IIKEFIN(de)K_	0.193539	5.79337	2.13965	5.90694	3.46668
IPI00027078	>IPI:IPI00027078.3|SWISS-PROT:O75976|TREMBL:B7Z7T9;B7ZAU4|ENSEMBL:ENSP00000225719|REFSEQ:NP_001295|H-INV:HIT000053657|VEGA:OTTHUMP00000163684 Tax_Id=9606 Gene_Symbol=CPD Carboxypeptidase D;>IPI:IPI00979354.1|TREMBL:F5GZH6|ENSEMBL:ENSP00000444443|REFSEQ:NP_	1	N	QTNARGKDLDTDFTNNASQPETKAIIENLIQ	_GKDLDTDFTNN(de)ASQPETK_	0.0943209	8.10712	1.09814	8.42321	3.54134			IPI00020557	>IPI:IPI00020557.2|SWISS-PROT:Q07954|TREMBL:Q59FG2;Q6LAF4;Q6LBN5|ENSEMBL:ENSP00000243077|REFSEQ:NP_002323|H-INV:HIT000321395 Tax_Id=9606 Gene_Symbol=LRP1 Prolow-density lipoprotein receptor-related protein 1	1	N	WRTNTLAKANKWTGHNVTVVQRTNTQPFDLQ	_WTGHN(de)VTVVQR_	0.0201436	0	0.15224	7.85459	2.91796			IPI00019381	>IPI:IPI00019381.4|SWISS-PROT:Q9NV96-1|ENSEMBL:ENSP00000230461|REFSEQ:NP_060717|H-INV:HIT000027727|VEGA:OTTHUMP00000016751 Tax_Id=9606 Gene_Symbol=TMEM30A Isoform 1 of Cell cycle control protein 50A;>IPI:IPI01012345.1|TREMBL:B4DDK3;B4DIF5|ENSEMBL:ENSP00000	1	N	KSDLHPTLPAGRYSLNVTYNYPVHYFDGRKR	_YSLN(de)VTYNYPVHYFDGR_	0.179187	6.41803	1.26892	10.1545	2.82406			IPI00015135	>IPI:IPI00015135.1|SWISS-PROT:O43909|ENSEMBL:ENSP00000220562|REFSEQ:NP_001431|H-INV:HIT000000236|VEGA:OTTHUMP00000128339 Tax_Id=9606 Gene_Symbol=EXTL3 Exostosin-like 3	1	N	IINLSRKSDTQNLLYNVSTGRAMVAQSTFYT	_KSDTQNLLYN(de)VSTGR_	0.0268431	17.7584	0.25287	10.0583	3.23577
IPI00028931	>IPI:IPI00028931.2|SWISS-PROT:Q14126|ENSEMBL:ENSP00000261590|REFSEQ:NP_001934 Tax_Id=9606 Gene_Symbol=DSG2 Desmoglein-2	1	N	IKLAKLPDFESRYVQNGTYTVKIVAISEDYP	_YVQN(de)GTYTVK_	0.166455	6.41187	1.71121	11.1268	3.36181			IPI00056478	>IPI:IPI00056478.1|SWISS-PROT:Q969P0-1|ENSEMBL:ENSP00000316664;ENSP00000357065|REFSEQ:NP_001193594;NP_443100|H-INV:HIT000054012|VEGA:OTTHUMP00000025751;OTTHUMP00000025753 Tax_Id=9606 Gene_Symbol=IGSF8 Isoform 1 of Immunoglobulin superfamily member 8;>IPI:I	1	N	AGGTVYRGETASLLCNISVRGGPPGLRLAAS	_GETASLLCN(de)ISVR_	0.018677	0	0.132386	19.9685	2.82542			IPI00413732	>IPI:IPI00413732.3|ENSEMBL:ENSP00000263012 Tax_Id=9606 Gene_Symbol=NOMO3;NOMO1 139 kDa protein;>IPI:IPI00465432.3|SWISS-PROT:Q5JPE7-1|ENSEMBL:ENSP00000370883|REFSEQ:NP_001004060|H-INV:HIT000027767 Tax_Id=9606 Gene_Symbol=NOMO2 Isoform 1 of Nodal modulator	1	N	QIKVKTKADGSFRLENITTGTYTIHAQKEHL	_LEN(de)ITTGTYTIHAQK_	0.101746	6.79354	0.709716	6.5686	2.80227			IPI00455316	>IPI:IPI00455316.3|SWISS-PROT:Q86XX4-2|TREMBL:E9PHH6;Q69YV4;Q6AI26|ENSEMBL:ENSP00000264895;ENSP00000422834|REFSEQ:NP_079350|VEGA:OTTHUMP00000219233 Tax_Id=9606 Gene_Symbol=FRAS1 extracellular matrix protein FRAS1 isoform 1 precursor;>IPI:IPI00943593.2|SWIS	1	N	LSFINSEKPSGKIVYNITLPLHPNQGIIEHR	_IVYN(de)ITLPLHPNQGIIEHR_	0.0489223	0	0.430926	0.8947	3.13888
IPI00400826	>IPI:IPI00400826.1|SWISS-PROT:P10909-2|ENSEMBL:ENSP00000315130|VEGA:OTTHUMP00000128311 Tax_Id=9606 Gene_Symbol=CLU Isoform 2 of Clusterin;>IPI:IPI00954954.1|SWISS-PROT:P10909-5|ENSEMBL:ENSP00000446413 Tax_Id=9606 Gene_Symbol=CLU Isoform 5 of Clusterin;>IPI	1	N	LSNLEEAKKKKEDALNETRESETKLKELPGV	_KKEDALN(de)ETR_	0.0115628	0	0.11818	18.6789	3.35343			IPI00217882	>IPI:IPI00217882.3|SWISS-PROT:Q99523|TREMBL:A8KAQ3|ENSEMBL:ENSP00000256637|REFSEQ:NP_002950|H-INV:HIT000050816|VEGA:OTTHUMP00000013784 Tax_Id=9606 Gene_Symbol=SORT1 Sortilin	1	N	DEECGRVRDFVAKLANNTHQHVFDDLRGSVS	_LAN(de)NTHQHVFDDLR_	0.0411013	1.76607	0.259529	0	2.65864			IPI00301163	>IPI:IPI00301163.1|SWISS-PROT:Q8NBL1|TREMBL:B4DJ97;Q9NRV2|ENSEMBL:ENSP00000295588|REFSEQ:NP_689518|H-INV:HIT000251499|VEGA:OTTHUMP00000215111 Tax_Id=9606 Gene_Symbol=POGLUT1 Protein O-glucosyltransferase 1	1	N	YWENLLSEYSKFLSYNVTRRKGYDQIIPKML	_FLSYN(de)VTR_	0.0732323	9.55115	0.484029	5.22631	2.72454			IPI00023673	>IPI:IPI00023673.1|SWISS-PROT:Q08380|ENSEMBL:ENSP00000262776|REFSEQ:NP_005558|H-INV:HIT000192184 Tax_Id=9606 Gene_Symbol=LGALS3BP Galectin-3-binding protein;>IPI:IPI01010990.1|TREMBL:B4DVE1;B4DWA8|ENSEMBL:ENSP00000438601 Tax_Id=9606 Gene_Symbol=LGALS3BP cD	1	N	DLTDASVVCRALGFENATQALGRAAFGQGSG	_ALGFEN(de)ATQALGR_	0.59791	4.42892	4.62894	10.3129	2.95268
IPI00220194	>IPI:IPI00220194.6|SWISS-PROT:P11166|TREMBL:B3KVN0;Q0P512;Q59GX2|ENSEMBL:ENSP00000416293|REFSEQ:NP_006507|H-INV:HIT000387867|VEGA:OTTHUMP00000009006 Tax_Id=9606 Gene_Symbol=SLC2A1 Solute carrier family 2, facilitated glucose transporter member 1;>IPI:IPI01	1	N	TGVINAPQKVIEEFYNQTWVHRYGESILPTT	_VIEEFYN(de)QTWVHR_	0.918519	7.59929	8.50261	2.67068	3.21053			IPI00879931	>IPI:IPI00879931.1|TREMBL:E9PGN7|ENSEMBL:ENSP00000384420|VEGA:OTTHUMP00000197004 Tax_Id=9606 Gene_Symbol=SERPING1 Uncharacterized protein;>IPI:IPI00877698.2|TREMBL:B4E1F0|ENSEMBL:ENSP00000367574|VEGA:OTTHUMP00000197007 Tax_Id=9606 Gene_Symbol=SERPING1 cDNA	1	N	NASRTLYSSSPRVLSNNSDANLELINTWVAK	_VLSN(de)NSDANLELINTWVAK_	0.0190641	0	0.120169	8.34488	2.65614			IPI00784119	>IPI:IPI00784119.1|SWISS-PROT:Q15904|TREMBL:B3KR70;B4DWM8;Q8NBT4;Q8NF19;Q9H0C7|ENSEMBL:ENSP00000358777|REFSEQ:NP_001174|H-INV:HIT000029869|VEGA:OTTHUMP00000032115 Tax_Id=9606 Gene_Symbol=ATP6AP1 V-type proton ATPase subunit S1;>IPI:IPI01010933.2|TREMBL:F8W	1	N	QKQPVSPVIHPPVSYNDTAPRILFWAQNFSV	_QPVSPVIHPPVSYN(de)DTAPR_	0.103352	18.1688	0.657337	10.1499	2.66906			IPI00013698	>IPI:IPI00013698.3|SWISS-PROT:Q13510-1|TREMBL:A8K0B6;B1B5P6;B1B5Q0;B1B5Q9;B1B5R8;B1B5T0;B1B5T7;D3DSQ1;Q53H01|ENSEMBL:ENSP00000262097|REFSEQ:NP_808592|VEGA:OTTHUMP00000122481 Tax_Id=9606 Gene_Symbol=ASAH1 N-acylsphingosine amidohydrolase (Acid ceramidase) 1	1	N	TKTKILAPAYFILGGNQSGEGCVITRDRKES	_ILAPAYFILGGN(de)QSGEGCVITR_	0.0316665	17.1598	0.244741	13.3752	2.95022
IPI00744685	>IPI:IPI00744685.3|TREMBL:A6NHF2|ENSEMBL:ENSP00000400995|VEGA:OTTHUMP00000209135 Tax_Id=9606 Gene_Symbol=BTD cDNA FLJ59679, highly similar to Biotinidase;>IPI:IPI00927683.1|TREMBL:B4DLJ9|ENSEMBL:ENSP00000388212|VEGA:OTTHUMP00000209134 Tax_Id=9606 Gene_Symb	1	N	IAQVAKNPVGLIGAENATGETDPSHSKFLKI	_NPVGLIGAEN(de)ATGETDPSHSK_	0.0378746	10.102	0.322723	6.67324	3.091			IPI00027230	>IPI:IPI00027230.3|SWISS-PROT:P14625|TREMBL:Q59FC6;Q5CAQ5|ENSEMBL:ENSP00000299767|REFSEQ:NP_003290|H-INV:HIT000262289 Tax_Id=9606 Gene_Symbol=HSP90B1 Endoplasmin;>IPI:IPI00939289.1|TREMBL:B4DHT9;B4DU71;E9PEX3|ENSEMBL:ENSP00000413047 Tax_Id=9606 Gene_Symbol	1	N	LNFVKGVVDSDDLPLNVSRETLQQHKLLKVI	_GVVDSDDLPLN(de)VSR_	0.0660842	8.52599	0.416395	10.3038	2.65558			IPI00879931	>IPI:IPI00879931.1|TREMBL:E9PGN7|ENSEMBL:ENSP00000384420|VEGA:OTTHUMP00000197004 Tax_Id=9606 Gene_Symbol=SERPING1 Uncharacterized protein;>IPI:IPI00877698.2|TREMBL:B4E1F0|ENSEMBL:ENSP00000367574|VEGA:OTTHUMP00000197007 Tax_Id=9606 Gene_Symbol=SERPING1 cDNA	1	N	NASRTLYSSSPRVLSNNSDANLELINTWVAK	_VLSN(de)NSDANLELINTWVAK_	0.0190641	0	0.121007	10.4799	2.66616			IPI00386831	>IPI:IPI00386831.4|SWISS-PROT:Q8N0Z9-1|ENSEMBL:ENSP00000352172|REFSEQ:NP_061959|H-INV:HIT000051155|VEGA:OTTHUMP00000239575 Tax_Id=9606 Gene_Symbol=VSIG10 Isoform 1 of V-set and immunoglobulin domain-containing protein 10;>IPI:IPI00745654.3|SWISS-PROT:Q8N0Z	1	N	QVSGAYPPAKILWLRNLTQPEVIIQPSSRHL	_N(de)LTQPEVIIQPSSR_	0.0248242	5.08069	0.176475	4.88051	2.82964
IPI00956390	>IPI:IPI00956390.1|ENSEMBL:ENSP00000393312|REFSEQ:NP_001167538 Tax_Id=9606 Gene_Symbol=FGFR1 basic fibroblast growth factor receptor 1 isoform 14 precursor;>IPI:IPI00005142.1|SWISS-PROT:P11362-1|ENSEMBL:ENSP00000400162|REFSEQ:NP_075598 Tax_Id=9606 Gene_Sym	1	N	SDPQPHIQWLKHIEVNGSKIGPDNLPYVQIL	_HIEVN(de)GSK_	0.0147706	3.25105	0.0962554	10.8819	2.70414			IPI00414717	>IPI:IPI00414717.1|SWISS-PROT:Q92896-2|ENSEMBL:ENSP00000205061|REFSEQ:NP_036333 Tax_Id=9606 Gene_Symbol=GLG1 Isoform 2 of Golgi apparatus protein 1;>IPI:IPI00923461.1|TREMBL:B7Z8Y4|ENSEMBL:ENSP00000406946|REFSEQ:NP_001139138 Tax_Id=9606 Gene_Symbol=GLG1 Go	1	N	EISSDCNHLLWNYKLNLTTDPKFESVAREVC	_LN(de)LTTDPK_	0.466402	0	2.55971	6.76816	2.45633			IPI00328243	>IPI:IPI00328243.2|SWISS-PROT:Q8IV08|ENSEMBL:ENSP00000348901;ENSP00000386293;ENSP00000386938;ENSP00000387022;ENSP00000387050|REFSEQ:NP_001026866;NP_036400|H-INV:HIT000051669|VEGA:OTTHUMP00000202292;OTTHUMP00000202323;OTTHUMP00000202324;OTTHUMP00000202325;O	1	N	PSMRAFLLSLAALRDNHTHSDIQVKLFVVPA	_DN(de)HTHSDIQVK_	0.255597	3.52136	1.60624	8.56611	2.65174			IPI00027078	>IPI:IPI00027078.3|SWISS-PROT:O75976|TREMBL:B7Z7T9;B7ZAU4|ENSEMBL:ENSP00000225719|REFSEQ:NP_001295|H-INV:HIT000053657|VEGA:OTTHUMP00000163684 Tax_Id=9606 Gene_Symbol=CPD Carboxypeptidase D;>IPI:IPI00979354.1|TREMBL:F5GZH6|ENSEMBL:ENSP00000444443|REFSEQ:NP_	2	N	VKGFVKDSITGSGLENATISVAGINHNITTG	_DSITGSGLEN(de)ATISVAGINHN(de)ITTGR_	0.299921	0	2.07832	15.0747	2.79276
IPI00218019	>IPI:IPI00218019.1|SWISS-PROT:P35613-1|TREMBL:B4DNE1|ENSEMBL:ENSP00000333769|REFSEQ:NP_001719 Tax_Id=9606 Gene_Symbol=BSG Isoform 1 of Basigin;>IPI:IPI00019906.1|SWISS-PROT:P35613-2|TREMBL:B4DY23;Q54A51|ENSEMBL:ENSP00000343809|REFSEQ:NP_940991|H-INV:HIT000	1	N	WAWYKITDSEDKALMNGSESRFFVSSSQGRS	_ITDSEDKALMN(de)GSESR_	4.94751	3.70124	31.1558	3.35824	2.65473			IPI00019381	>IPI:IPI00019381.4|SWISS-PROT:Q9NV96-1|ENSEMBL:ENSP00000230461|REFSEQ:NP_060717|H-INV:HIT000027727|VEGA:OTTHUMP00000016751 Tax_Id=9606 Gene_Symbol=TMEM30A Isoform 1 of Cell cycle control protein 50A;>IPI:IPI01012345.1|TREMBL:B4DDK3;B4DIF5|ENSEMBL:ENSP00000	1	N	KSDLHPTLPAGRYSLNVTYNYPVHYFDGRKR	_YSLN(de)VTYNYPVHYFDGR_	0.179187	6.41803	0.957742	9.27264	2.41817			IPI00027230	>IPI:IPI00027230.3|SWISS-PROT:P14625|TREMBL:Q59FC6;Q5CAQ5|ENSEMBL:ENSP00000299767|REFSEQ:NP_003290|H-INV:HIT000262289 Tax_Id=9606 Gene_Symbol=HSP90B1 Endoplasmin;>IPI:IPI00939289.1|TREMBL:B4DHT9;B4DU71;E9PEX3|ENSEMBL:ENSP00000413047 Tax_Id=9606 Gene_Symbol	1	N	LNFVKGVVDSDDLPLNVSRETLQQHKLLKVI	_GVVDSDDLPLN(de)VSR_	0.0660842	8.52599	0.382169	9.33403	2.53183			IPI00027745	>IPI:IPI00027745.4|SWISS-PROT:P08236-1|TREMBL:B2R6X2|ENSEMBL:ENSP00000302728|REFSEQ:NP_000172|H-INV:HIT000331186|VEGA:OTTHUMP00000159848 Tax_Id=9606 Gene_Symbol=GUSB Isoform Long of Beta-glucuronidase;>IPI:IPI00219516.2|SWISS-PROT:P08236-2|ENSEMBL:ENSP0000	1	N	KLEVRLLDAENKVVANGTGTQGQLKVPGVSL	_VVAN(de)GTGTQGQLK_	0.0129189	0	0.0895204	8.7261	2.79273
IPI00019381	>IPI:IPI00019381.4|SWISS-PROT:Q9NV96-1|ENSEMBL:ENSP00000230461|REFSEQ:NP_060717|H-INV:HIT000027727|VEGA:OTTHUMP00000016751 Tax_Id=9606 Gene_Symbol=TMEM30A Isoform 1 of Cell cycle control protein 50A;>IPI:IPI01012345.1|TREMBL:B4DDK3;B4DIF5|ENSEMBL:ENSP00000	1	N	KSDLHPTLPAGRYSLNVTYNYPVHYFDGRKR	_YSLN(de)VTYNYPVHYFDGR_	0.179187	6.41803	1.03625	3.19356	2.53184			IPI00845516	>IPI:IPI00845516.1|SWISS-PROT:Q9H0X4-1|ENSEMBL:ENSP00000301678;ENSP00000382814|REFSEQ:NP_114428|H-INV:HIT000025138|VEGA:OTTHUMP00000067159;OTTHUMP00000067161 Tax_Id=9606 Gene_Symbol=ITFG3 Isoform 1 of Protein ITFG3;>IPI:IPI00396658.3|SWISS-PROT:Q9H0X4-2|EN	1	N	IFGRYKPDTLAVAVENGTGTDRQILFLDLGT	_YKPDTLAVAVEN(de)GTGTDR_	0.185166	4.64761	0.972772	5.57033	2.39328			IPI00220194	>IPI:IPI00220194.6|SWISS-PROT:P11166|TREMBL:B3KVN0;Q0P512;Q59GX2|ENSEMBL:ENSP00000416293|REFSEQ:NP_006507|H-INV:HIT000387867|VEGA:OTTHUMP00000009006 Tax_Id=9606 Gene_Symbol=SLC2A1 Solute carrier family 2, facilitated glucose transporter member 1;>IPI:IPI01	1	N	TGVINAPQKVIEEFYNQTWVHRYGESILPTT	_VIEEFYN(de)QTWVHR_	0.918519	7.59929	5.17842	8.0469	2.49513			IPI00003802	>IPI:IPI00003802.2|SWISS-PROT:Q16706|TREMBL:A5PKX5;Q49A69|ENSEMBL:ENSP00000261483|REFSEQ:NP_002363|H-INV:HIT000101696|VEGA:OTTHUMP00000222794 Tax_Id=9606 Gene_Symbol=MAN2A1 Alpha-mannosidase 2	1	N	AENNEIISNIRDSVINLSESVEDGPKSSQSN	_DSVIN(de)LSESVEDGPK_	0.0532691	18.9055	0.349938	6.25561	2.71573
IPI00301163	>IPI:IPI00301163.1|SWISS-PROT:Q8NBL1|TREMBL:B4DJ97;Q9NRV2|ENSEMBL:ENSP00000295588|REFSEQ:NP_689518|H-INV:HIT000251499|VEGA:OTTHUMP00000215111 Tax_Id=9606 Gene_Symbol=POGLUT1 Protein O-glucosyltransferase 1	1	N	YWENLLSEYSKFLSYNVTRRKGYDQIIPKML	_FLSYN(de)VTR_	0.0732323	9.55115	0.397996	9.30385	2.4422			IPI00784119	>IPI:IPI00784119.1|SWISS-PROT:Q15904|TREMBL:B3KR70;B4DWM8;Q8NBT4;Q8NF19;Q9H0C7|ENSEMBL:ENSP00000358777|REFSEQ:NP_001174|H-INV:HIT000029869|VEGA:OTTHUMP00000032115 Tax_Id=9606 Gene_Symbol=ATP6AP1 V-type proton ATPase subunit S1;>IPI:IPI01010933.2|TREMBL:F8W	1	N	QKQPVSPVIHPPVSYNDTAPRILFWAQNFSV	_QPVSPVIHPPVSYN(de)DTAPR_	0.103352	18.1688	0.540994	8.18076	2.38804			IPI00218019	>IPI:IPI00218019.1|SWISS-PROT:P35613-1|TREMBL:B4DNE1|ENSEMBL:ENSP00000333769|REFSEQ:NP_001719 Tax_Id=9606 Gene_Symbol=BSG Isoform 1 of Basigin;>IPI:IPI00019906.1|SWISS-PROT:P35613-2|TREMBL:B4DY23;Q54A51|ENSEMBL:ENSP00000343809|REFSEQ:NP_940991|H-INV:HIT000	1	N	WAWYKITDSEDKALMNGSESRFFVSSSQGRS	_ITDSEDKALMN(de)GSESR_	4.94751	3.70124	26.0946	9.13199	2.39898			IPI00221393	>IPI:IPI00221393.1|SWISS-PROT:Q8WWI5-1|TREMBL:B3KMS7|ENSEMBL:ENSP00000363852;ENSP00000433072|REFSEQ:NP_536856|H-INV:HIT000053358|VEGA:OTTHUMP00000021837;OTTHUMP00000021838 Tax_Id=9606 Gene_Symbol=SLC44A1 Isoform 1 of Choline transporter-like protein 1;>IPI	1	N	QELKTLSDVQKFAEINGSALCSYNLKPSEYT	_FAEIN(de)GSALCSYNLKPSEYTTSPK_	0.11952	7.05838	0.780918	5.5099	2.70791
IPI00879931	>IPI:IPI00879931.1|TREMBL:E9PGN7|ENSEMBL:ENSP00000384420|VEGA:OTTHUMP00000197004 Tax_Id=9606 Gene_Symbol=SERPING1 Uncharacterized protein;>IPI:IPI00877698.2|TREMBL:B4E1F0|ENSEMBL:ENSP00000367574|VEGA:OTTHUMP00000197007 Tax_Id=9606 Gene_Symbol=SERPING1 cDNA	1	N	NASRTLYSSSPRVLSNNSDANLELINTWVAK	_VLSN(de)NSDANLELINTWVAK_	0.0190641	0	0.0986112	7.29186	2.37089			IPI00218019	>IPI:IPI00218019.1|SWISS-PROT:P35613-1|TREMBL:B4DNE1|ENSEMBL:ENSP00000333769|REFSEQ:NP_001719 Tax_Id=9606 Gene_Symbol=BSG Isoform 1 of Basigin;>IPI:IPI00019906.1|SWISS-PROT:P35613-2|TREMBL:B4DY23;Q54A51|ENSEMBL:ENSP00000343809|REFSEQ:NP_940991|H-INV:HIT000	1	N	WAWYKITDSEDKALMNGSESRFFVSSSQGRS	_ITDSEDKALMN(de)GSESR_	4.94751	3.70124	23.3786	10.4855	2.24041			IPI00455329	>IPI:IPI00455329.1|SWISS-PROT:O43157-1|ENSEMBL:ENSP00000296440;ENSP00000351338|REFSEQ:NP_001123554;NP_002664|H-INV:HIT000000124|VEGA:OTTHUMP00000164806;OTTHUMP00000210032 Tax_Id=9606 Gene_Symbol=PLXNB1 Isoform 1 of Plexin-B1;>IPI:IPI00006644.4|SWISS-PROT:O	1	N	ERRLQRGQFKYTLDPNITSAGPTKSFLSGGR	_YTLDPN(de)ITSAGPTK_	0.0256081	10.1395	0.133044	4.92984	2.37723			IPI00293460	>IPI:IPI00293460.5|SWISS-PROT:O95477|TREMBL:A5D8U6;B2RUU2;B7XCW9;Q59HC0|ENSEMBL:ENSP00000363868|REFSEQ:NP_005493|H-INV:HIT000059758|VEGA:OTTHUMP00000021833 Tax_Id=9606 Gene_Symbol=ABCA1 ATP-binding cassette sub-family A member 1;>IPI:IPI00303441.2|TREMBL:B	1	N	RYPTPGEAPGVVGNFNKSIVARLFSDARRLL	_YPTPGEAPGVVGNFN(de)K_	0.0267472	0	0.171064	9.7124	2.67708
IPI00413732	>IPI:IPI00413732.3|ENSEMBL:ENSP00000263012 Tax_Id=9606 Gene_Symbol=NOMO3;NOMO1 139 kDa protein;>IPI:IPI00465432.3|SWISS-PROT:Q5JPE7-1|ENSEMBL:ENSP00000370883|REFSEQ:NP_001004060|H-INV:HIT000027767 Tax_Id=9606 Gene_Symbol=NOMO2 Isoform 1 of Nodal modulator	1	N	QIKVKTKADGSFRLENITTGTYTIHAQKEHL	_LEN(de)ITTGTYTIHAQK_	0.101746	6.79354	0.521072	3.19288	2.35651			IPI00301163	>IPI:IPI00301163.1|SWISS-PROT:Q8NBL1|TREMBL:B4DJ97;Q9NRV2|ENSEMBL:ENSP00000295588|REFSEQ:NP_689518|H-INV:HIT000251499|VEGA:OTTHUMP00000215111 Tax_Id=9606 Gene_Symbol=POGLUT1 Protein O-glucosyltransferase 1	1	N	YWENLLSEYSKFLSYNVTRRKGYDQIIPKML	_FLSYN(de)VTR_	0.0732323	9.55115	0.344254	13.5777	2.23292			IPI00296922	>IPI:IPI00296922.4|SWISS-PROT:P55268|ENSEMBL:ENSP00000307156;ENSP00000388325|REFSEQ:NP_002283|VEGA:OTTHUMP00000210663;OTTHUMP00000210664 Tax_Id=9606 Gene_Symbol=LAMB2 Laminin subunit beta-2;>IPI:IPI00743203.2|TREMBL:E7EMH6;F5H520;Q15483;Q8N9Q8|ENSEMBL:ENSP	1	N	ASEAQQRAQAALDKANASRGQVEQANQELQE	_AQAALDKAN(de)ASR_	0.0532887	18.5965	0.273636	11.8658	2.36036			IPI00926820	>IPI:IPI00926820.1|TREMBL:B5M451;E9PDL9|ENSEMBL:ENSP00000390394|VEGA:OTTHUMP00000208478 Tax_Id=9606 Gene_Symbol=SLC4A7 Solute carrier family 4 sodium bicarbonate cotransporter member 7;>IPI:IPI00926934.1|TREMBL:B5M450;B5M453|ENSEMBL:ENSP00000414797|VEGA:OT	1	N	QWKKDNITAHNISWRNLTVSECKKLRGVFLG	_N(de)LTVSECKK_	0.0133871	0	0.0851438	8.9541	2.66906
IPI00000877	>IPI:IPI00000877.1|SWISS-PROT:Q9Y4L1|TREMBL:A8C1Z0;Q6IN67|ENSEMBL:ENSP00000384144|REFSEQ:NP_001124463;NP_006380|H-INV:HIT000220888|VEGA:OTTHUMP00000232709 Tax_Id=9606 Gene_Symbol=HYOU1 Hypoxia up-regulated protein 1;>IPI:IPI01011324.1|TREMBL:B3KXH0;B7Z766|	1	N	PRPKDKNGTRAEPPLNASASDQGEKVIPPAG	_AEPPLN(de)ASASDQGEK_	1.38017	8.62723	7.01634	6.40549	2.34588			IPI00549891	>IPI:IPI00549891.3|SWISS-PROT:Q7LGA3-1|TREMBL:B3KN15|ENSEMBL:ENSP00000359581|REFSEQ:NP_036394|VEGA:OTTHUMP00000011908 Tax_Id=9606 Gene_Symbol=HS2ST1 Isoform 1 of Heparan sulfate 2-O-sulfotransferase 1;>IPI:IPI00040900.5|SWISS-PROT:Q7LGA3-2|TREMBL:A6ND99|EN	1	N	AYDLCAKNKYHVLHINTTKNNPVMSLQDQVR	_YHVLHIN(de)TTK_	0.1078	16.7226	0.484033	6.12895	2.16676			IPI00217882	>IPI:IPI00217882.3|SWISS-PROT:Q99523|TREMBL:A8KAQ3|ENSEMBL:ENSP00000256637|REFSEQ:NP_002950|H-INV:HIT000050816|VEGA:OTTHUMP00000013784 Tax_Id=9606 Gene_Symbol=SORT1 Sortilin	1	N	DEECGRVRDFVAKLANNTHQHVFDDLRGSVS	_LAN(de)NTHQHVFDDLR_	0.0411013	1.76607	0.204503	4.34517	2.31487			IPI00514424	>IPI:IPI00514424.4|TREMBL:E9PES1;E9PMG2;Q5T0S6|ENSEMBL:ENSP00000361865|VEGA:OTTHUMP00000004837 Tax_Id=9606 Gene_Symbol=PPT1 Uncharacterized protein;>IPI:IPI00002412.1|SWISS-PROT:P50897|TREMBL:Q6FGQ4|ENSEMBL:ENSP00000394863;ENSP00000432053|REFSEQ:NP_000301|	1	N	QAEYWHDPIKEDVYRNHSIFLADINQERGIN	_N(de)HSIFLADINQER_	0.252076	10.0686	1.5219	4.13057	2.59394
IPI00031030	>IPI:IPI00031030.1|SWISS-PROT:Q06481-1|ENSEMBL:ENSP00000263574|REFSEQ:NP_001633|H-INV:HIT000215918|VEGA:OTTHUMP00000230927 Tax_Id=9606 Gene_Symbol=APLP2 Isoform 1 of Amyloid-like protein 2;>IPI:IPI00973819.1|ENSEMBL:ENSP00000278756|VEGA:OTTHUMP00000230930	1	N	KSQVMTHLHVIEERRNQSLSLLYKVPYVAQE	_RN(de)QSLSLLYK_	0.166465	9.89147	0.809251	3.78308	2.28137			IPI00956390	>IPI:IPI00956390.1|ENSEMBL:ENSP00000393312|REFSEQ:NP_001167538 Tax_Id=9606 Gene_Symbol=FGFR1 basic fibroblast growth factor receptor 1 isoform 14 precursor;>IPI:IPI00005142.1|SWISS-PROT:P11362-1|ENSEMBL:ENSP00000400162|REFSEQ:NP_075598 Tax_Id=9606 Gene_Sym	1	N	SDPQPHIQWLKHIEVNGSKIGPDNLPYVQIL	_HIEVN(de)GSK_	0.0147706	3.25105	0.0648749	9.96049	2.13493			IPI00011229	>IPI:IPI00011229.1|SWISS-PROT:P07339|ENSEMBL:ENSP00000236671|REFSEQ:NP_001900|H-INV:HIT000292605|VEGA:OTTHUMP00000042282 Tax_Id=9606 Gene_Symbol=CTSD Cathepsin D;>IPI:IPI00853455.1|ENSEMBL:ENSP00000415840|VEGA:OTTHUMP00000220968 Tax_Id=9606 Gene_Symbol=- P	1	N	GGTDSKYYKGSLSYLNVTRKAYWQVHLDQVE	_GSLSYLN(de)VTRK_	2.97933	7.09834	14.6948	3.49673	2.30224			IPI00328243	>IPI:IPI00328243.2|SWISS-PROT:Q8IV08|ENSEMBL:ENSP00000348901;ENSP00000386293;ENSP00000386938;ENSP00000387022;ENSP00000387050|REFSEQ:NP_001026866;NP_036400|H-INV:HIT000051669|VEGA:OTTHUMP00000202292;OTTHUMP00000202323;OTTHUMP00000202324;OTTHUMP00000202325;O	1	N	PSMRAFLLSLAALRDNHTHSDIQVKLFVVPA	_DN(de)HTHSDIQVK_	0.112662	1.85245	0.618457	14.4221	2.45667
IPI00011229	>IPI:IPI00011229.1|SWISS-PROT:P07339|ENSEMBL:ENSP00000236671|REFSEQ:NP_001900|H-INV:HIT000292605|VEGA:OTTHUMP00000042282 Tax_Id=9606 Gene_Symbol=CTSD Cathepsin D;>IPI:IPI00853455.1|ENSEMBL:ENSP00000415840|VEGA:OTTHUMP00000220968 Tax_Id=9606 Gene_Symbol=- P	1	N	GGTDSKYYKGSLSYLNVTRKAYWQVHLDQVE	_GSLSYLN(de)VTRK_	2.97933	7.09834	14.4061	7.08174	2.27362			IPI00000877	>IPI:IPI00000877.1|SWISS-PROT:Q9Y4L1|TREMBL:A8C1Z0;Q6IN67|ENSEMBL:ENSP00000384144|REFSEQ:NP_001124463;NP_006380|H-INV:HIT000220888|VEGA:OTTHUMP00000232709 Tax_Id=9606 Gene_Symbol=HYOU1 Hypoxia up-regulated protein 1;>IPI:IPI01011324.1|TREMBL:B3KXH0;B7Z766|	1	N	PRPKDKNGTRAEPPLNASASDQGEKVIPPAG	_AEPPLN(de)ASASDQGEK_	1.38017	8.62723	5.903	5.06229	2.09661			IPI00414717	>IPI:IPI00414717.1|SWISS-PROT:Q92896-2|ENSEMBL:ENSP00000205061|REFSEQ:NP_036333 Tax_Id=9606 Gene_Symbol=GLG1 Isoform 2 of Golgi apparatus protein 1;>IPI:IPI00923461.1|TREMBL:B7Z8Y4|ENSEMBL:ENSP00000406946|REFSEQ:NP_001139138 Tax_Id=9606 Gene_Symbol=GLG1 Go	1	N	EISSDCNHLLWNYKLNLTTDPKFESVAREVC	_LN(de)LTTDPK_	0.466402	0	2.05179	0	2.13724			IPI00289819	>IPI:IPI00289819.5|SWISS-PROT:P11717|TREMBL:A0N9R6;A0N9R7;B4DUY7;Q59EZ3|ENSEMBL:ENSP00000349437|REFSEQ:NP_000867|H-INV:HIT000325277|VEGA:OTTHUMP00000017536 Tax_Id=9606 Gene_Symbol=IGF2R Cation-independent mannose-6-phosphate receptor	1;2	N	DRDAGVGFPEYQEEDNSTYNFRWYTSYACPE	_DAGVGFPEYQEEDN(de)STYNFR_	0.615656	8.61909	3.3188	7.09044	2.43047
IPI00784119	>IPI:IPI00784119.1|SWISS-PROT:Q15904|TREMBL:B3KR70;B4DWM8;Q8NBT4;Q8NF19;Q9H0C7|ENSEMBL:ENSP00000358777|REFSEQ:NP_001174|H-INV:HIT000029869|VEGA:OTTHUMP00000032115 Tax_Id=9606 Gene_Symbol=ATP6AP1 V-type proton ATPase subunit S1;>IPI:IPI01010933.2|TREMBL:F8W	1	N	QKQPVSPVIHPPVSYNDTAPRILFWAQNFSV	_QPVSPVIHPPVSYN(de)DTAPR_	0.103352	18.1688	0.496782	7.53728	2.26504			IPI00011229	>IPI:IPI00011229.1|SWISS-PROT:P07339|ENSEMBL:ENSP00000236671|REFSEQ:NP_001900|H-INV:HIT000292605|VEGA:OTTHUMP00000042282 Tax_Id=9606 Gene_Symbol=CTSD Cathepsin D;>IPI:IPI00853455.1|ENSEMBL:ENSP00000415840|VEGA:OTTHUMP00000220968 Tax_Id=9606 Gene_Symbol=- P	1	N	GGTDSKYYKGSLSYLNVTRKAYWQVHLDQVE	_GSLSYLN(de)VTRK_	2.97933	7.09834	12.1072	7.51423	2.0228			IPI00009802	>IPI:IPI00009802.1|SWISS-PROT:P13611-1|TREMBL:Q59FG9|ENSEMBL:ENSP00000265077|REFSEQ:NP_004376|H-INV:HIT000218344|VEGA:OTTHUMP00000161998 Tax_Id=9606 Gene_Symbol=VCAN Isoform V0 of Versican core protein;>IPI:IPI00215631.1|SWISS-PROT:P13611-5 Tax_Id=9606 Gen	1	N	CGGGLLGVRTLYRFENQTGFPPPDSRFDAYC	_FEN(de)QTGFPPPDSR_	0.0915141	8.5772	0.393137	7.4118	2.10297			IPI00005107	>IPI:IPI00005107.2|SWISS-PROT:O15118|TREMBL:B4DIP7;Q59GR1|ENSEMBL:ENSP00000269228|REFSEQ:NP_000262|H-INV:HIT000061676|VEGA:OTTHUMP00000162699 Tax_Id=9606 Gene_Symbol=NPC1 Niemann-Pick C1 protein	2	N	FLNVTATEDYVDPVTNQTKTNVKELQYYVGQ	_QSQFLN(de)VTATEDYVDPVTN(de)QTK_	0.0500603	0	0.260494	6.16931	2.37951
IPI00398020	>IPI:IPI00398020.7|SWISS-PROT:Q9P273|ENSEMBL:ENSP00000385276;ENSP00000424226|REFSEQ:NP_001073946|H-INV:HIT000001170|VEGA:OTTHUMP00000218729 Tax_Id=9606 Gene_Symbol=ODZ3 Teneurin-3	1	N	IGSDSTHVIPGESPFNKSLASVIRGQVLTAD	_ISFLIGSDSTHVIPGESPFN(de)K_	0.0656139	3.89422	0.309462	4.30897	2.23769			IPI00002816	>IPI:IPI00002816.1|SWISS-PROT:Q9UBX1|TREMBL:Q6FHS1|ENSEMBL:ENSP00000310832|REFSEQ:NP_003784|H-INV:HIT000035371|VEGA:OTTHUMP00000235116 Tax_Id=9606 Gene_Symbol=CTSF Cathepsin F;>IPI:IPI00976667.1|ENSEMBL:ENSP00000433082|VEGA:OTTHUMP00000235118 Tax_Id=9606 G	1	N	MQSCNFSAEKAKVYINDSVELSQNEQKLAAW	_VYIN(de)DSVELSQNEQK_	0.0533419	0	0.210764	12.1905	1.98229			IPI00000877	>IPI:IPI00000877.1|SWISS-PROT:Q9Y4L1|TREMBL:A8C1Z0;Q6IN67|ENSEMBL:ENSP00000384144|REFSEQ:NP_001124463;NP_006380|H-INV:HIT000220888|VEGA:OTTHUMP00000232709 Tax_Id=9606 Gene_Symbol=HYOU1 Hypoxia up-regulated protein 1;>IPI:IPI01011324.1|TREMBL:B3KXH0;B7Z766|	1	N	PRPKDKNGTRAEPPLNASASDQGEKVIPPAG	_AEPPLN(de)ASASDQGEK_	1.38017	8.62723	5.92083	1.79693	2.10096			IPI00005107	>IPI:IPI00005107.2|SWISS-PROT:O15118|TREMBL:B4DIP7;Q59GR1|ENSEMBL:ENSP00000269228|REFSEQ:NP_000262|H-INV:HIT000061676|VEGA:OTTHUMP00000162699 Tax_Id=9606 Gene_Symbol=NPC1 Niemann-Pick C1 protein	2	N	LFCELTCSPRQSQFLNVTATEDYVDPVTNQT	_QSQFLN(de)VTATEDYVDPVTN(de)QTK_	0.0500603	0	0.260417	7.55788	2.37908
IPI00296922	>IPI:IPI00296922.4|SWISS-PROT:P55268|ENSEMBL:ENSP00000307156;ENSP00000388325|REFSEQ:NP_002283|VEGA:OTTHUMP00000210663;OTTHUMP00000210664 Tax_Id=9606 Gene_Symbol=LAMB2 Laminin subunit beta-2;>IPI:IPI00743203.2|TREMBL:E7EMH6;F5H520;Q15483;Q8N9Q8|ENSEMBL:ENSP	1	N	ASEAQQRAQAALDKANASRGQVEQANQELQE	_AQAALDKAN(de)ASR_	0.0532887	18.5965	0.229306	8.85353	2.10537			IPI00328243	>IPI:IPI00328243.2|SWISS-PROT:Q8IV08|ENSEMBL:ENSP00000348901;ENSP00000386293;ENSP00000386938;ENSP00000387022;ENSP00000387050|REFSEQ:NP_001026866;NP_036400|H-INV:HIT000051669|VEGA:OTTHUMP00000202292;OTTHUMP00000202323;OTTHUMP00000202324;OTTHUMP00000202325;O	1	N	PSMRAFLLSLAALRDNHTHSDIQVKLFVVPA	_DN(de)HTHSDIQVK_	0.255597	3.52136	0.995596	19.9244	1.96169			IPI00010697	>IPI:IPI00010697.2|SWISS-PROT:P23229-1|ENSEMBL:ENSP00000264106;ENSP00000406694|VEGA:OTTHUMP00000205048 Tax_Id=9606 Gene_Symbol=ITGA6 Isoform Alpha-6X1X2B of Integrin alpha-6;>IPI:IPI00216225.2|SWISS-PROT:P23229-6|ENSEMBL:ENSP00000364369 Tax_Id=9606 Gene_Sy	1	N	NRKFSLFAERKYQTLNCSVNVNCVNIRCPLR	_YQTLN(de)CSVNVNCVNIR_	0.0398622	0	0.16809	5.59202	2.07614			IPI00410488	>IPI:IPI00410488.2|SWISS-PROT:Q5ZPR3-1|TREMBL:A8K6Q6;A8K9J6;B4DK26|ENSEMBL:ENSP00000320084|REFSEQ:NP_001019907|H-INV:HIT000249150|VEGA:OTTHUMP00000174914 Tax_Id=9606 Gene_Symbol=CD276 Isoform 1 of CD276 antigen;>IPI:IPI00719044.1|SWISS-PROT:Q5ZPR3-4 Tax_Id	1	N	GLFDVHSILRVVLGANGTYSCLVRNPVLQQD	_VVLGAN(de)GTYSCLVR_	0.867347	6.7834	4.35429	5.46009	2.32775
IPI00414717	>IPI:IPI00414717.1|SWISS-PROT:Q92896-2|ENSEMBL:ENSP00000205061|REFSEQ:NP_036333 Tax_Id=9606 Gene_Symbol=GLG1 Isoform 2 of Golgi apparatus protein 1;>IPI:IPI00923461.1|TREMBL:B7Z8Y4|ENSEMBL:ENSP00000406946|REFSEQ:NP_001139138 Tax_Id=9606 Gene_Symbol=GLG1 Go	1	N	EISSDCNHLLWNYKLNLTTDPKFESVAREVC	_LN(de)LTTDPK_	0.466402	0	2.003	8.12354	2.10252			IPI00382432	>IPI:IPI00382432.1|SWISS-PROT:Q3T906-1|TREMBL:Q68CM9;Q9NPW9;Q9NV34|ENSEMBL:ENSP00000299314|REFSEQ:NP_077288|H-INV:HIT000331461 Tax_Id=9606 Gene_Symbol=GNPTAB Isoform 1 of N-acetylglucosamine-1-phosphotransferase subunits alpha/beta	1	N	GQDHFHELYKVILLPNQTHYIIPKGECLPYF	_VILLPN(de)QTHYIIPK_	0.26576	3.80338	1.03149	10.1307	1.95654			IPI00845516	>IPI:IPI00845516.1|SWISS-PROT:Q9H0X4-1|ENSEMBL:ENSP00000301678;ENSP00000382814|REFSEQ:NP_114428|H-INV:HIT000025138|VEGA:OTTHUMP00000067159;OTTHUMP00000067161 Tax_Id=9606 Gene_Symbol=ITFG3 Isoform 1 of Protein ITFG3;>IPI:IPI00396658.3|SWISS-PROT:Q9H0X4-2|EN	1	N	IFGRYKPDTLAVAVENGTGTDRQILFLDLGT	_YKPDTLAVAVEN(de)GTGTDR_	0.185166	4.64761	0.743996	12.1504	2.00647			IPI00966900	>IPI:IPI00966900.1|SWISS-PROT:Q08431-1|TREMBL:B3KTQ2|ENSEMBL:ENSP00000268150|REFSEQ:NP_005919|H-INV:HIT000084727|VEGA:OTTHUMP00000192921 Tax_Id=9606 Gene_Symbol=MFGE8 Isoform 1 of Lactadherin;>IPI:IPI01015593.2|TREMBL:F5H7N9|ENSEMBL:ENSP00000442386 Tax_Id=	1	N	FGSVQFVASYKVAYSNDSANWTEYQDPRTGS	_VAYSN(de)DSANWTEYQDPR_	0.064788	9.46818	0.323942	1.2143	2.32194
IPI00027078	>IPI:IPI00027078.3|SWISS-PROT:O75976|TREMBL:B7Z7T9;B7ZAU4|ENSEMBL:ENSP00000225719|REFSEQ:NP_001295|H-INV:HIT000053657|VEGA:OTTHUMP00000163684 Tax_Id=9606 Gene_Symbol=CPD Carboxypeptidase D;>IPI:IPI00979354.1|TREMBL:F5GZH6|ENSEMBL:ENSP00000444443|REFSEQ:NP_	2	N	VKGFVKDSITGSGLENATISVAGINHNITTG	_DSITGSGLEN(de)ATISVAGINHN(de)ITTGR_	0.233692	10.3816	0.961594	6.85816	2.04082			IPI00413732	>IPI:IPI00413732.3|ENSEMBL:ENSP00000263012 Tax_Id=9606 Gene_Symbol=NOMO3;NOMO1 139 kDa protein;>IPI:IPI00465432.3|SWISS-PROT:Q5JPE7-1|ENSEMBL:ENSP00000370883|REFSEQ:NP_001004060|H-INV:HIT000027767 Tax_Id=9606 Gene_Symbol=NOMO2 Isoform 1 of Nodal modulator	1	N	EFYQDGNGRENVGIYNLSKGVNRFCLSKPGV	_ENVGIYN(de)LSK_	0.163394	13.0612	0.594003	11.2134	1.86211			IPI00398020	>IPI:IPI00398020.7|SWISS-PROT:Q9P273|ENSEMBL:ENSP00000385276;ENSP00000424226|REFSEQ:NP_001073946|H-INV:HIT000001170|VEGA:OTTHUMP00000218729 Tax_Id=9606 Gene_Symbol=ODZ3 Teneurin-3	1	N	IGSDSTHVIPGESPFNKSLASVIRGQVLTAD	_ISFLIGSDSTHVIPGESPFN(de)K_	0.0656139	3.89422	0.257965	10.777	1.9751			IPI00956390	>IPI:IPI00956390.1|ENSEMBL:ENSP00000393312|REFSEQ:NP_001167538 Tax_Id=9606 Gene_Symbol=FGFR1 basic fibroblast growth factor receptor 1 isoform 14 precursor;>IPI:IPI00005142.1|SWISS-PROT:P11362-1|ENSEMBL:ENSP00000400162|REFSEQ:NP_075598 Tax_Id=9606 Gene_Sym	1	N	SDPQPHIQWLKHIEVNGSKIGPDNLPYVQIL	_HIEVN(de)GSK_	0.0227851	4.25629	0.108303	8.80056	2.24891
IPI00328243	>IPI:IPI00328243.2|SWISS-PROT:Q8IV08|ENSEMBL:ENSP00000348901;ENSP00000386293;ENSP00000386938;ENSP00000387022;ENSP00000387050|REFSEQ:NP_001026866;NP_036400|H-INV:HIT000051669|VEGA:OTTHUMP00000202292;OTTHUMP00000202323;OTTHUMP00000202324;OTTHUMP00000202325;O	1	N	PSMRAFLLSLAALRDNHTHSDIQVKLFVVPA	_DN(de)HTHSDIQVK_	0.255597	3.52136	1.04817	4.99471	2.03594			IPI00025049	>IPI:IPI00025049.1|SWISS-PROT:P20645|TREMBL:B2R6S2;Q53GY9;Q6I9U3;Q96AH2|ENSEMBL:ENSP00000000412|REFSEQ:NP_002346|H-INV:HIT000258970|VEGA:OTTHUMP00000238493 Tax_Id=9606 Gene_Symbol=M6PR Cation-dependent mannose-6-phosphate receptor;>IPI:IPI01009828.1|ENSEMB	1	N	SDTYIYIFRVCREAGNHTSGAGLVQINKSNG	_EAGN(de)HTSGAGLVQINK_	1.4686	4.93349	5.31341	15.4851	1.85519			IPI00151990	>IPI:IPI00151990.3|SWISS-PROT:Q96J42-1|ENSEMBL:ENSP00000351157|REFSEQ:NP_078991|VEGA:OTTHUMP00000159377 Tax_Id=9606 Gene_Symbol=TXNDC15 Isoform 1 of Thioredoxin domain-containing protein 15;>IPI:IPI00854766.1|SWISS-PROT:Q96J42-2|TREMBL:C9JY70|ENSEMBL:ENSP0	1	N	NHTDRTLETLKIFIFNQTGIEAKKNVVVTQA	_IFIFN(de)QTGIEAK_	0.206407	5.80493	0.791496	6.07383	1.93909			IPI00844303	>IPI:IPI00844303.1|TREMBL:A4D2Q0|ENSEMBL:ENSP00000388743;ENSP00000409909|VEGA:OTTHUMP00000199973 Tax_Id=9606 Gene_Symbol=SUN1 Uncharacterized protein;>IPI:IPI00783943.2|SWISS-PROT:O94901-1|TREMBL:A5PL20;A7MCZ7;E9PHI4|ENSEMBL:ENSP00000297445;ENSP00000384116	1	N	DLQTMLRDLQLQILRNVTHHVSVTKQLPTSE	_N(de)VTHHVSVTK_	0.011639	3.88824	0.0543288	16.9306	2.22276
IPI00845516	>IPI:IPI00845516.1|SWISS-PROT:Q9H0X4-1|ENSEMBL:ENSP00000301678;ENSP00000382814|REFSEQ:NP_114428|H-INV:HIT000025138|VEGA:OTTHUMP00000067159;OTTHUMP00000067161 Tax_Id=9606 Gene_Symbol=ITFG3 Isoform 1 of Protein ITFG3;>IPI:IPI00396658.3|SWISS-PROT:Q9H0X4-2|EN	1	N	IFGRYKPDTLAVAVENGTGTDRQILFLDLGT	_YKPDTLAVAVEN(de)GTGTDR_	0.185166	4.64761	0.728605	4.77477	1.97631			IPI00009507	>IPI:IPI00009507.1|SWISS-PROT:Q16563-1|TREMBL:A4D0R1;A8K865|ENSEMBL:ENSP00000011473|REFSEQ:NP_006745|H-INV:HIT000322915|VEGA:OTTHUMP00000212300 Tax_Id=9606 Gene_Symbol=SYPL1 Isoform 1 of Synaptophysin-like protein 1;>IPI:IPI00335277.1|SWISS-PROT:Q16563-2|T	1	N	GQTEIQVNCPPAVTENKTVTATFGYPFRLNE	_GQTEIQVNCPPAVTEN(de)K_	0.119199	11.6264	0.428375	13.1381	1.8455			IPI00257239	>IPI:IPI00257239.1|SWISS-PROT:Q9NY97-1|TREMBL:Q54AC1|ENSEMBL:ENSP00000305595;ENSP00000384692|REFSEQ:NP_006568|H-INV:HIT000053281|VEGA:OTTHUMP00000159816;OTTHUMP00000201846 Tax_Id=9606 Gene_Symbol=B3GNT2;B3GNT1 Isoform 1 of UDP-GlcNAc:betaGal beta-1,3-N-ace	1	N	LSMLTNQTGEAGRLSNISHLNYCEPDLRVTS	_LSN(de)ISHLNYCEPDLR_	0.0257986	0	0.0986351	16.8743	1.93481			IPI00009997	>IPI:IPI00009997.1|SWISS-PROT:O43505|TREMBL:B3KQQ7;B4DEN5|ENSEMBL:ENSP00000309096|REFSEQ:NP_006867|H-INV:HIT000023219|VEGA:OTTHUMP00000235058 Tax_Id=9606 Gene_Symbol=B3GNT1 N-acetyllactosaminide beta-1,3-N-acetylglucosaminyltransferase	1	N	LARVAQPGINYALGTNVSYPNNLLRNLAREG	_VAQPGINYALGTN(de)VSYPNNLLR_	0.0370007	2.61211	0.170935	16.4143	2.20783
IPI00394808	>IPI:IPI00394808.1|SWISS-PROT:Q6PCB8|ENSEMBL:ENSP00000302289|REFSEQ:NP_940851|H-INV:HIT000259997|VEGA:OTTHUMP00000161812 Tax_Id=9606 Gene_Symbol=EMB Embigin;>IPI:IPI00964005.1|TREMBL:D6RIB9|ENSEMBL:ENSP00000427509|VEGA:OTTHUMP00000221478 Tax_Id=9606 Gene_S	2	N	SVKVPVGVQMNKYVINGTYANETKLKITQLL	_YVIN(de)GTYAN(de)ETK_	0.117453	18.8163	0.46215	2.85768	1.97628			IPI00030847	>IPI:IPI00030847.3|SWISS-PROT:Q9HD45|TREMBL:B4DN13;Q8NCC4;Q8WUB5;Q96JZ5;Q96K55|ENSEMBL:ENSP00000360184|REFSEQ:NP_064508|H-INV:HIT000075752|VEGA:OTTHUMP00000020173 Tax_Id=9606 Gene_Symbol=TM9SF3 Transmembrane 9 superfamily member 3;>IPI:IPI00644458.1|TREMBL	1	N	KKLEIGFNGNRIVDVNLTSEGKVKLVPNTKI	_IVDVN(de)LTSEGK_	0.717186	11.5544	2.53949	15.5765	1.82412			IPI00289819	>IPI:IPI00289819.5|SWISS-PROT:P11717|TREMBL:A0N9R6;A0N9R7;B4DUY7;Q59EZ3|ENSEMBL:ENSP00000349437|REFSEQ:NP_000867|H-INV:HIT000325277|VEGA:OTTHUMP00000017536 Tax_Id=9606 Gene_Symbol=IGF2R Cation-independent mannose-6-phosphate receptor	1	N	KKSDTSQVKAAGRYHNQTLRYSDGDLTLIYF	_YHN(de)QTLR_	0.199718	2.50958	0.74819	8.79016	1.90544			IPI00329054	>IPI:IPI00329054.1|SWISS-PROT:Q86WC4|ENSEMBL:ENSP00000193322|REFSEQ:NP_054747|H-INV:HIT000049125|VEGA:OTTHUMP00000016938 Tax_Id=9606 Gene_Symbol=OSTM1 Osteopetrosis-associated transmembrane protein 1	1	N	QQVVSKMDNISRAAGNTSESQSCARSLLMAD	_AAGN(de)TSESQSCAR_	0.08672	8.89257	0.400129	10.3268	2.20603
IPI00394808	>IPI:IPI00394808.1|SWISS-PROT:Q6PCB8|ENSEMBL:ENSP00000302289|REFSEQ:NP_940851|H-INV:HIT000259997|VEGA:OTTHUMP00000161812 Tax_Id=9606 Gene_Symbol=EMB Embigin;>IPI:IPI00964005.1|TREMBL:D6RIB9|ENSEMBL:ENSP00000427509|VEGA:OTTHUMP00000221478 Tax_Id=9606 Gene_S	2	N	VGVQMNKYVINGTYANETKLKITQLLEEDGE	_YVIN(de)GTYAN(de)ETK_	0.117453	18.8163	0.46215	2.85768	1.97628			IPI00334058	>IPI:IPI00334058.1|SWISS-PROT:O43688-2|ENSEMBL:ENSP00000329697|REFSEQ:NP_808211 Tax_Id=9606 Gene_Symbol=PPAP2C Isoform 2 of Lipid phosphate phosphohydrolase 2;>IPI:IPI00216620.1|SWISS-PROT:O43688-1|ENSEMBL:ENSP00000269812|REFSEQ:NP_003703|H-INV:HIT00003120	1	N	RPNFLAVCDPDWSRVNCSVYVQLEKVCRGNP	_VN(de)CSVYVQLEK_	0.0216683	0	0.0765918	16.1069	1.8216			IPI00015135	>IPI:IPI00015135.1|SWISS-PROT:O43909|ENSEMBL:ENSP00000220562|REFSEQ:NP_001431|H-INV:HIT000000236|VEGA:OTTHUMP00000128339 Tax_Id=9606 Gene_Symbol=EXTL3 Exostosin-like 3	1	N	IINLSRKSDTQNLLYNVSTGRAMVAQSTFYT	_KSDTQNLLYN(de)VSTGR_	0.099211	0	0.356896	11.9253	1.84693			IPI00024621	>IPI:IPI00024621.3|SWISS-PROT:Q9NRN5-1|ENSEMBL:ENSP00000322273|REFSEQ:NP_064575|H-INV:HIT000254837|VEGA:OTTHUMP00000013761 Tax_Id=9606 Gene_Symbol=OLFML3 Isoform 1 of Olfactomedin-like protein 3;>IPI:IPI00607652.1|SWISS-PROT:Q9NRN5-2|TREMBL:B4DNG0|ENSEMBL:	1	N	PLGQTEKIYVLDGTQNDTAFVFPRLRDFTLA	_IYVLDGTQN(de)DTAFVFPR_	0.303312	8.36012	1.36702	11.5183	2.17215
IPI00009802	>IPI:IPI00009802.1|SWISS-PROT:P13611-1|TREMBL:Q59FG9|ENSEMBL:ENSP00000265077|REFSEQ:NP_004376|H-INV:HIT000218344|VEGA:OTTHUMP00000161998 Tax_Id=9606 Gene_Symbol=VCAN Isoform V0 of Versican core protein;>IPI:IPI00215631.1|SWISS-PROT:P13611-5 Tax_Id=9606 Gen	1	N	CGGGLLGVRTLYRFENQTGFPPPDSRFDAYC	_FEN(de)QTGFPPPDSR_	0.0915141	8.5772	0.359956	9.67145	1.97575			IPI01013466	>IPI:IPI01013466.1|TREMBL:E7EPF7|ENSEMBL:ENSP00000353032|VEGA:OTTHUMP00000240229 Tax_Id=9606 Gene_Symbol=P2RX4 P2X purinoceptor;>IPI:IPI00293327.4|SWISS-PROT:Q99571|TREMBL:B7Z6W8|ENSEMBL:ENSP00000336607|REFSEQ:NP_002551|H-INV:HIT000221846|VEGA:OTTHUMP00000	1	N	DDTHVPQPAFLKAAENFTLLVKNNIWYPKFN	_AAEN(de)FTLLVK_	0.051068	13.3678	0.178578	15.8682	1.80607			IPI00879931	>IPI:IPI00879931.1|TREMBL:E9PGN7|ENSEMBL:ENSP00000384420|VEGA:OTTHUMP00000197004 Tax_Id=9606 Gene_Symbol=SERPING1 Uncharacterized protein;>IPI:IPI00877698.2|TREMBL:B4E1F0|ENSEMBL:ENSP00000367574|VEGA:OTTHUMP00000197007 Tax_Id=9606 Gene_Symbol=SERPING1 cDNA	1	N	QIFHSPDLAIRDTFVNASRTLYSSSPRVLSN	_DTFVN(de)ASR_	0.0377195	0	0.135642	11.0483	1.84642			IPI00023673	>IPI:IPI00023673.1|SWISS-PROT:Q08380|ENSEMBL:ENSP00000262776|REFSEQ:NP_005558|H-INV:HIT000192184 Tax_Id=9606 Gene_Symbol=LGALS3BP Galectin-3-binding protein;>IPI:IPI01010990.1|TREMBL:B4DVE1;B4DWA8|ENSEMBL:ENSP00000438601 Tax_Id=9606 Gene_Symbol=LGALS3BP cD	1	N	DFEGWKAAIPSALDTNSSKSTSSFPCPAGHF	_AAIPSALDTN(de)SSK_	0.120745	9.44133	0.544095	10.4011	2.1719
IPI00455329	>IPI:IPI00455329.1|SWISS-PROT:O43157-1|ENSEMBL:ENSP00000296440;ENSP00000351338|REFSEQ:NP_001123554;NP_002664|H-INV:HIT000000124|VEGA:OTTHUMP00000164806;OTTHUMP00000210032 Tax_Id=9606 Gene_Symbol=PLXNB1 Isoform 1 of Plexin-B1;>IPI:IPI00006644.4|SWISS-PROT:O	1	N	ERRLQRGQFKYTLDPNITSAGPTKSFLSGGR	_YTLDPN(de)ITSAGPTK_	0.0256081	10.1395	0.099908	4.27999	1.964			IPI00031030	>IPI:IPI00031030.1|SWISS-PROT:Q06481-1|ENSEMBL:ENSP00000263574|REFSEQ:NP_001633|H-INV:HIT000215918|VEGA:OTTHUMP00000230927 Tax_Id=9606 Gene_Symbol=APLP2 Isoform 1 of Amyloid-like protein 2;>IPI:IPI00973819.1|ENSEMBL:ENSP00000278756|VEGA:OTTHUMP00000230930	1	N	KSQVMTHLHVIEERRNQSLSLLYKVPYVAQE	_RN(de)QSLSLLYK_	0.166465	9.89147	0.579432	10.3199	1.79942			IPI00956390	>IPI:IPI00956390.1|ENSEMBL:ENSP00000393312|REFSEQ:NP_001167538 Tax_Id=9606 Gene_Symbol=FGFR1 basic fibroblast growth factor receptor 1 isoform 14 precursor;>IPI:IPI00005142.1|SWISS-PROT:P11362-1|ENSEMBL:ENSP00000400162|REFSEQ:NP_075598 Tax_Id=9606 Gene_Sym	1	N	SDPQPHIQWLKHIEVNGSKIGPDNLPYVQIL	_HIEVN(de)GSK_	0.0147706	3.25105	0.050785	11.9134	1.78167			IPI00744685	>IPI:IPI00744685.3|TREMBL:A6NHF2|ENSEMBL:ENSP00000400995|VEGA:OTTHUMP00000209135 Tax_Id=9606 Gene_Symbol=BTD cDNA FLJ59679, highly similar to Biotinidase;>IPI:IPI00927683.1|TREMBL:B4DLJ9|ENSEMBL:ENSP00000388212|VEGA:OTTHUMP00000209134 Tax_Id=9606 Gene_Symb	1	N	PQVVRWNPCLEPHRFNDTEVLQRLSCMAIRG	_FN(de)DTEVLQR_	0.0160992	0.691339	0.06761	15.4576	2.07025
IPI00151990	>IPI:IPI00151990.3|SWISS-PROT:Q96J42-1|ENSEMBL:ENSP00000351157|REFSEQ:NP_078991|VEGA:OTTHUMP00000159377 Tax_Id=9606 Gene_Symbol=TXNDC15 Isoform 1 of Thioredoxin domain-containing protein 15;>IPI:IPI00854766.1|SWISS-PROT:Q96J42-2|TREMBL:C9JY70|ENSEMBL:ENSP0	1	N	NHTDRTLETLKIFIFNQTGIEAKKNVVVTQA	_IFIFN(de)QTGIEAK_	0.206407	5.80493	0.732413	2.48864	1.82717			IPI00455329	>IPI:IPI00455329.1|SWISS-PROT:O43157-1|ENSEMBL:ENSP00000296440;ENSP00000351338|REFSEQ:NP_001123554;NP_002664|H-INV:HIT000000124|VEGA:OTTHUMP00000164806;OTTHUMP00000210032 Tax_Id=9606 Gene_Symbol=PLXNB1 Isoform 1 of Plexin-B1;>IPI:IPI00006644.4|SWISS-PROT:O	1	N	ERRLQRGQFKYTLDPNITSAGPTKSFLSGGR	_YTLDPN(de)ITSAGPTK_	0.0256081	10.1395	0.0848981	17.6341	1.72913			IPI00030847	>IPI:IPI00030847.3|SWISS-PROT:Q9HD45|TREMBL:B4DN13;Q8NCC4;Q8WUB5;Q96JZ5;Q96K55|ENSEMBL:ENSP00000360184|REFSEQ:NP_064508|H-INV:HIT000075752|VEGA:OTTHUMP00000020173 Tax_Id=9606 Gene_Symbol=TM9SF3 Transmembrane 9 superfamily member 3;>IPI:IPI00644458.1|TREMBL	1	N	KKLEIGFNGNRIVDVNLTSEGKVKLVPNTKI	_IVDVN(de)LTSEGK_	0.717186	11.5544	2.4419	11.4922	1.76759			IPI00382432	>IPI:IPI00382432.1|SWISS-PROT:Q3T906-1|TREMBL:Q68CM9;Q9NPW9;Q9NV34|ENSEMBL:ENSP00000299314|REFSEQ:NP_077288|H-INV:HIT000331461 Tax_Id=9606 Gene_Symbol=GNPTAB Isoform 1 of N-acetylglucosamine-1-phosphotransferase subunits alpha/beta	1	N	MQITVEVDTREGPKLNSTAQKGYENLVSPIT	_EGPKLN(de)STAQK_	0.033106	6.79671	0.136675	17.0655	2.04558
IPI00002970	>IPI:IPI00002970.1|SWISS-PROT:Q16585|TREMBL:Q5U0N0;Q6IBJ4|ENSEMBL:ENSP00000370839|REFSEQ:NP_000223|H-INV:HIT000219125|VEGA:OTTHUMP00000158880 Tax_Id=9606 Gene_Symbol=SGCB Beta-sarcoglycan;>IPI:IPI01015886.1|TREMBL:B7Z635|ENSEMBL:ENSP00000441199 Tax_Id=9606	1	N	KSLNVQKASTERITSNATSDLNIKVDGRAIV	_ITSN(de)ATSDLNIK_	0.0232285	0	0.0801649	5.43267	1.78707			IPI00879931	>IPI:IPI00879931.1|TREMBL:E9PGN7|ENSEMBL:ENSP00000384420|VEGA:OTTHUMP00000197004 Tax_Id=9606 Gene_Symbol=SERPING1 Uncharacterized protein;>IPI:IPI00877698.2|TREMBL:B4E1F0|ENSEMBL:ENSP00000367574|VEGA:OTTHUMP00000197007 Tax_Id=9606 Gene_Symbol=SERPING1 cDNA	1	N	QIFHSPDLAIRDTFVNASRTLYSSSPRVLSN	_DTFVN(de)ASR_	0.0377195	0	0.124932	7.61074	1.72776			IPI00009507	>IPI:IPI00009507.1|SWISS-PROT:Q16563-1|TREMBL:A4D0R1;A8K865|ENSEMBL:ENSP00000011473|REFSEQ:NP_006745|H-INV:HIT000322915|VEGA:OTTHUMP00000212300 Tax_Id=9606 Gene_Symbol=SYPL1 Isoform 1 of Synaptophysin-like protein 1;>IPI:IPI00335277.1|SWISS-PROT:Q16563-2|T	1	N	GQTEIQVNCPPAVTENKTVTATFGYPFRLNE	_GQTEIQVNCPPAVTEN(de)K_	0.119199	11.6264	0.400273	11.1201	1.74761			IPI00470535	>IPI:IPI00470535.2|TREMBL:F8WC36;Q9UIU0|ENSEMBL:ENSP00000284088 Tax_Id=9606 Gene_Symbol=CACNA2D1 Uncharacterized protein;>IPI:IPI00978064.1|SWISS-PROT:P54289-1|ENSEMBL:ENSP00000348589 Tax_Id=9606 Gene_Symbol=CACNA2D1 Isoform 1 of Voltage-dependent calcium	1	N	QANVRNKKVLKDAVNNITAKGITDYKKGFSF	_DAVNN(de)ITAK_	0.0419683	13.9996	0.164399	7.42543	1.96983
IPI00027230	>IPI:IPI00027230.3|SWISS-PROT:P14625|TREMBL:Q59FC6;Q5CAQ5|ENSEMBL:ENSP00000299767|REFSEQ:NP_003290|H-INV:HIT000262289 Tax_Id=9606 Gene_Symbol=HSP90B1 Endoplasmin;>IPI:IPI00939289.1|TREMBL:B4DHT9;B4DU71;E9PEX3|ENSEMBL:ENSP00000413047 Tax_Id=9606 Gene_Symbol	1	N	LNFVKGVVDSDDLPLNVSRETLQQHKLLKVI	_GVVDSDDLPLN(de)VSR_	0.0660842	8.52599	0.223071	13.7998	1.75513			IPI00398020	>IPI:IPI00398020.7|SWISS-PROT:Q9P273|ENSEMBL:ENSP00000385276;ENSP00000424226|REFSEQ:NP_001073946|H-INV:HIT000001170|VEGA:OTTHUMP00000218729 Tax_Id=9606 Gene_Symbol=ODZ3 Teneurin-3	1	N	IGSDSTHVIPGESPFNKSLASVIRGQVLTAD	_ISFLIGSDSTHVIPGESPFN(de)K_	0.0656139	3.89422	0.215621	15.6234	1.71643			IPI00023814	>IPI:IPI00023814.2|SWISS-PROT:Q92859-1|ENSEMBL:ENSP00000261908|REFSEQ:NP_002490|H-INV:HIT000221174|VEGA:OTTHUMP00000164776 Tax_Id=9606 Gene_Symbol=NEO1 Isoform 1 of Neogenin;>IPI:IPI00556554.4|TREMBL:B7ZKN0;E7EUX3;Q59FP8|ENSEMBL:ENSP00000369171|REFSEQ:NP_0	1	N	EPVDTLSVRGSSVILNCSAYSEPSPKIEWKK	_GSSVILN(de)CSAYSEPSPK_	0.0272667	0	0.0910883	13.7408	1.74013			IPI00455329	>IPI:IPI00455329.1|SWISS-PROT:O43157-1|ENSEMBL:ENSP00000296440;ENSP00000351338|REFSEQ:NP_001123554;NP_002664|H-INV:HIT000000124|VEGA:OTTHUMP00000164806;OTTHUMP00000210032 Tax_Id=9606 Gene_Symbol=PLXNB1 Isoform 1 of Plexin-B1;>IPI:IPI00006644.4|SWISS-PROT:O	1	N	ERRLQRGQFKYTLDPNITSAGPTKSFLSGGR	_YTLDPN(de)ITSAGPTK_	0.0266103	0	0.103862	4.30344	1.96461
IPI00289819	>IPI:IPI00289819.5|SWISS-PROT:P11717|TREMBL:A0N9R6;A0N9R7;B4DUY7;Q59EZ3|ENSEMBL:ENSP00000349437|REFSEQ:NP_000867|H-INV:HIT000325277|VEGA:OTTHUMP00000017536 Tax_Id=9606 Gene_Symbol=IGF2R Cation-independent mannose-6-phosphate receptor	1	N	KKSDTSQVKAAGRYHNQTLRYSDGDLTLIYF	_YHN(de)QTLR_	0.199718	2.50958	0.671657	8.97789	1.74976			IPI00002970	>IPI:IPI00002970.1|SWISS-PROT:Q16585|TREMBL:Q5U0N0;Q6IBJ4|ENSEMBL:ENSP00000370839|REFSEQ:NP_000223|H-INV:HIT000219125|VEGA:OTTHUMP00000158880 Tax_Id=9606 Gene_Symbol=SGCB Beta-sarcoglycan;>IPI:IPI01015886.1|TREMBL:B7Z635|ENSEMBL:ENSP00000441199 Tax_Id=9606	1	N	KSLNVQKASTERITSNATSDLNIKVDGRAIV	_ITSN(de)ATSDLNIK_	0.0232285	0	0.075561	9.2322	1.70175			IPI00020557	>IPI:IPI00020557.2|SWISS-PROT:Q07954|TREMBL:Q59FG2;Q6LAF4;Q6LBN5|ENSEMBL:ENSP00000243077|REFSEQ:NP_002323|H-INV:HIT000321395 Tax_Id=9606 Gene_Symbol=LRP1 Prolow-density lipoprotein receptor-related protein 1	1	N	WRTNTLAKANKWTGHNVTVVQRTNTQPFDLQ	_WTGHN(de)VTVVQR_	0.0201436	0	0.06512	18.9694	1.69278			IPI00016112	>IPI:IPI00016112.6|SWISS-PROT:Q92626-1|ENSEMBL:ENSP00000252804|REFSEQ:NP_036425|H-INV:HIT000073735|VEGA:OTTHUMP00000199942 Tax_Id=9606 Gene_Symbol=PXDN Isoform 1 of Peroxidasin homolog;>IPI:IPI00888304.4|TREMBL:Q96GF5|ENSEMBL:ENSP00000414098|VEGA:OTTHUMP00	1	N	IKQTSLARILCDNADNITRVQSDVFRVAEFP	_ILCDNADN(de)ITR_	0.16814	4.07048	0.649145	13.1321	1.94887
IPI00879931	>IPI:IPI00879931.1|TREMBL:E9PGN7|ENSEMBL:ENSP00000384420|VEGA:OTTHUMP00000197004 Tax_Id=9606 Gene_Symbol=SERPING1 Uncharacterized protein;>IPI:IPI00877698.2|TREMBL:B4E1F0|ENSEMBL:ENSP00000367574|VEGA:OTTHUMP00000197007 Tax_Id=9606 Gene_Symbol=SERPING1 cDNA	1	N	QIFHSPDLAIRDTFVNASRTLYSSSPRVLSN	_DTFVN(de)ASR_	0.0377195	0	0.115776	9.35452	1.61795			IPI00151990	>IPI:IPI00151990.3|SWISS-PROT:Q96J42-1|ENSEMBL:ENSP00000351157|REFSEQ:NP_078991|VEGA:OTTHUMP00000159377 Tax_Id=9606 Gene_Symbol=TXNDC15 Isoform 1 of Thioredoxin domain-containing protein 15;>IPI:IPI00854766.1|SWISS-PROT:Q96J42-2|TREMBL:C9JY70|ENSEMBL:ENSP0	1	N	NHTDRTLETLKIFIFNQTGIEAKKNVVVTQA	_IFIFN(de)QTGIEAK_	0.206407	5.80493	0.661221	5.54955	1.67964			IPI00031030	>IPI:IPI00031030.1|SWISS-PROT:Q06481-1|ENSEMBL:ENSP00000263574|REFSEQ:NP_001633|H-INV:HIT000215918|VEGA:OTTHUMP00000230927 Tax_Id=9606 Gene_Symbol=APLP2 Isoform 1 of Amyloid-like protein 2;>IPI:IPI00973819.1|ENSEMBL:ENSP00000278756|VEGA:OTTHUMP00000230930	1	N	KSQVMTHLHVIEERRNQSLSLLYKVPYVAQE	_RN(de)QSLSLLYK_	0.166465	9.89147	0.515187	6.10761	1.62988			IPI00879931	>IPI:IPI00879931.1|TREMBL:E9PGN7|ENSEMBL:ENSP00000384420|VEGA:OTTHUMP00000197004 Tax_Id=9606 Gene_Symbol=SERPING1 Uncharacterized protein;>IPI:IPI00877698.2|TREMBL:B4E1F0|ENSEMBL:ENSP00000367574|VEGA:OTTHUMP00000197007 Tax_Id=9606 Gene_Symbol=SERPING1 cDNA	1	N	NASRTLYSSSPRVLSNNSDANLELINTWVAK	_VLSN(de)NSDANLELINTWVAK_	0.041434	11.7626	0.159596	12.52	1.94554
IPI00027078	>IPI:IPI00027078.3|SWISS-PROT:O75976|TREMBL:B7Z7T9;B7ZAU4|ENSEMBL:ENSP00000225719|REFSEQ:NP_001295|H-INV:HIT000053657|VEGA:OTTHUMP00000163684 Tax_Id=9606 Gene_Symbol=CPD Carboxypeptidase D;>IPI:IPI00979354.1|TREMBL:F5GZH6|ENSEMBL:ENSP00000444443|REFSEQ:NP_	1	N	PDMEIFLRRFANEYPNITRLYSLGKSVESRE	_FANEYPN(de)ITR_	0.226235	8.66463	0.688565	7.68728	1.60577			IPI00289819	>IPI:IPI00289819.5|SWISS-PROT:P11717|TREMBL:A0N9R6;A0N9R7;B4DUY7;Q59EZ3|ENSEMBL:ENSP00000349437|REFSEQ:NP_000867|H-INV:HIT000325277|VEGA:OTTHUMP00000017536 Tax_Id=9606 Gene_Symbol=IGF2R Cation-independent mannose-6-phosphate receptor	1	N	KKSDTSQVKAAGRYHNQTLRYSDGDLTLIYF	_YHN(de)QTLR_	0.199718	2.50958	0.634371	18.3123	1.66736			IPI00394808	>IPI:IPI00394808.1|SWISS-PROT:Q6PCB8|ENSEMBL:ENSP00000302289|REFSEQ:NP_940851|H-INV:HIT000259997|VEGA:OTTHUMP00000161812 Tax_Id=9606 Gene_Symbol=EMB Embigin;>IPI:IPI00964005.1|TREMBL:D6RIB9|ENSEMBL:ENSP00000427509|VEGA:OTTHUMP00000221478 Tax_Id=9606 Gene_S	2	N	SVKVPVGVQMNKYVINGTYANETKLKITQLL	_YVIN(de)GTYAN(de)ETK_	0.117453	18.8163	0.362441	7.17141	1.62566			IPI00398020	>IPI:IPI00398020.7|SWISS-PROT:Q9P273|ENSEMBL:ENSP00000385276;ENSP00000424226|REFSEQ:NP_001073946|H-INV:HIT000001170|VEGA:OTTHUMP00000218729 Tax_Id=9606 Gene_Symbol=ODZ3 Teneurin-3	1	N	IGSDSTHVIPGESPFNKSLASVIRGQVLTAD	_ISFLIGSDSTHVIPGESPFN(de)K_	0.0889596	1.02833	0.342209	6.312	1.94366
IPI00382432	>IPI:IPI00382432.1|SWISS-PROT:Q3T906-1|TREMBL:Q68CM9;Q9NPW9;Q9NV34|ENSEMBL:ENSP00000299314|REFSEQ:NP_077288|H-INV:HIT000331461 Tax_Id=9606 Gene_Symbol=GNPTAB Isoform 1 of N-acetylglucosamine-1-phosphotransferase subunits alpha/beta	1	N	GQDHFHELYKVILLPNQTHYIIPKGECLPYF	_VILLPN(de)QTHYIIPK_	0.26576	3.80338	0.797397	11.2133	1.58517			IPI00413788	>IPI:IPI00413788.2|SWISS-PROT:Q5VW38-1|ENSEMBL:ENSP00000361483|REFSEQ:NP_001130029|VEGA:OTTHUMP00000022357 Tax_Id=9606 Gene_Symbol=GPR107 Isoform 1 of Protein GPR107;>IPI:IPI00914870.1|TREMBL:A8KAM7|ENSEMBL:ENSP00000361487|REFSEQ:NP_001130030 Tax_Id=9606 G	1	N	LGQSQEPNVNPASAGNQTQKTQDGGKSKRST	_VLGQSQEPNVNPASAGN(de)QTQK_	0.534346	11.8563	1.66753	4.90514	1.64187			IPI00394808	>IPI:IPI00394808.1|SWISS-PROT:Q6PCB8|ENSEMBL:ENSP00000302289|REFSEQ:NP_940851|H-INV:HIT000259997|VEGA:OTTHUMP00000161812 Tax_Id=9606 Gene_Symbol=EMB Embigin;>IPI:IPI00964005.1|TREMBL:D6RIB9|ENSEMBL:ENSP00000427509|VEGA:OTTHUMP00000221478 Tax_Id=9606 Gene_S	2	N	VGVQMNKYVINGTYANETKLKITQLLEEDGE	_YVIN(de)GTYAN(de)ETK_	0.117453	18.8163	0.362441	7.17141	1.62566			IPI00218019	>IPI:IPI00218019.1|SWISS-PROT:P35613-1|TREMBL:B4DNE1|ENSEMBL:ENSP00000333769|REFSEQ:NP_001719 Tax_Id=9606 Gene_Symbol=BSG Isoform 1 of Basigin;>IPI:IPI00019906.1|SWISS-PROT:P35613-2|TREMBL:B4DY23;Q54A51|ENSEMBL:ENSP00000343809|REFSEQ:NP_940991|H-INV:HIT000	1	N	WAWYKITDSEDKALMNGSESRFFVSSSQGRS	_ITDSEDKALMN(de)GSESR_	7.85755	1.5839	28.6666	3.8627	1.86722
IPI00413732	>IPI:IPI00413732.3|ENSEMBL:ENSP00000263012 Tax_Id=9606 Gene_Symbol=NOMO3;NOMO1 139 kDa protein;>IPI:IPI00465432.3|SWISS-PROT:Q5JPE7-1|ENSEMBL:ENSP00000370883|REFSEQ:NP_001004060|H-INV:HIT000027767 Tax_Id=9606 Gene_Symbol=NOMO2 Isoform 1 of Nodal modulator	1	N	EFYQDGNGRENVGIYNLSKGVNRFCLSKPGV	_ENVGIYN(de)LSK_	0.163394	13.0612	0.473515	7.65405	1.53506			IPI00394808	>IPI:IPI00394808.1|SWISS-PROT:Q6PCB8|ENSEMBL:ENSP00000302289|REFSEQ:NP_940851|H-INV:HIT000259997|VEGA:OTTHUMP00000161812 Tax_Id=9606 Gene_Symbol=EMB Embigin;>IPI:IPI00964005.1|TREMBL:D6RIB9|ENSEMBL:ENSP00000427509|VEGA:OTTHUMP00000221478 Tax_Id=9606 Gene_S	2	N	SVKVPVGVQMNKYVINGTYANETKLKITQLL	_YVIN(de)GTYAN(de)ETK_	0.117453	18.8163	0.364977	14.7459	1.63572			IPI00027078	>IPI:IPI00027078.3|SWISS-PROT:O75976|TREMBL:B7Z7T9;B7ZAU4|ENSEMBL:ENSP00000225719|REFSEQ:NP_001295|H-INV:HIT000053657|VEGA:OTTHUMP00000163684 Tax_Id=9606 Gene_Symbol=CPD Carboxypeptidase D;>IPI:IPI00979354.1|TREMBL:F5GZH6|ENSEMBL:ENSP00000444443|REFSEQ:NP_	1	N	PDMEIFLRRFANEYPNITRLYSLGKSVESRE	_FANEYPN(de)ITR_	0.226235	8.66463	0.691598	6.59188	1.61211			IPI00215998	>IPI:IPI00215998.5|SWISS-PROT:P08962|ENSEMBL:ENSP00000257857;ENSP00000447730;ENSP00000449337|REFSEQ:NP_001771|H-INV:HIT000303578 Tax_Id=9606 Gene_Symbol=CD63 CD63 antigen;>IPI:IPI00749070.1|TREMBL:C9JV86|ENSEMBL:ENSP00000393502|REFSEQ:NP_001035123 Tax_Id=9	1	N	ILDRMQADFKCCGAANYTDWEKIPSMSKNRV	_CCGAAN(de)YTDWEK_	0.0303774	0	0.108091	8.24283	1.83117
IPI00015135	>IPI:IPI00015135.1|SWISS-PROT:O43909|ENSEMBL:ENSP00000220562|REFSEQ:NP_001431|H-INV:HIT000000236|VEGA:OTTHUMP00000128339 Tax_Id=9606 Gene_Symbol=EXTL3 Exostosin-like 3	1	N	IINLSRKSDTQNLLYNVSTGRAMVAQSTFYT	_KSDTQNLLYN(de)VSTGR_	0.099211	0	0.287413	16.123	1.53455			IPI00394808	>IPI:IPI00394808.1|SWISS-PROT:Q6PCB8|ENSEMBL:ENSP00000302289|REFSEQ:NP_940851|H-INV:HIT000259997|VEGA:OTTHUMP00000161812 Tax_Id=9606 Gene_Symbol=EMB Embigin;>IPI:IPI00964005.1|TREMBL:D6RIB9|ENSEMBL:ENSP00000427509|VEGA:OTTHUMP00000221478 Tax_Id=9606 Gene_S	2	N	VGVQMNKYVINGTYANETKLKITQLLEEDGE	_YVIN(de)GTYAN(de)ETK_	0.117453	18.8163	0.364977	14.7459	1.63572			IPI00221393	>IPI:IPI00221393.1|SWISS-PROT:Q8WWI5-1|TREMBL:B3KMS7|ENSEMBL:ENSP00000363852;ENSP00000433072|REFSEQ:NP_536856|H-INV:HIT000053358|VEGA:OTTHUMP00000021837;OTTHUMP00000021838 Tax_Id=9606 Gene_Symbol=SLC44A1 Isoform 1 of Choline transporter-like protein 1;>IPI	1	N	QELKTLSDVQKFAEINGSALCSYNLKPSEYT	_FAEIN(de)GSALCSYNLKPSEYTTSPK_	0.117693	11.4257	0.359511	8.7012	1.611			IPI00470535	>IPI:IPI00470535.2|TREMBL:F8WC36;Q9UIU0|ENSEMBL:ENSP00000284088 Tax_Id=9606 Gene_Symbol=CACNA2D1 Uncharacterized protein;>IPI:IPI00978064.1|SWISS-PROT:P54289-1|ENSEMBL:ENSP00000348589 Tax_Id=9606 Gene_Symbol=CACNA2D1 Isoform 1 of Voltage-dependent calcium	1	N	PAVVGIKIDVNSWIENFTKTSIRDPCAGPVC	_IDVNSWIEN(de)FTK_	0.0836149	2.42555	0.290815	8.7536	1.79827
IPI00023137	>IPI:IPI00023137.1|SWISS-PROT:O14657|ENSEMBL:ENSP00000259339|REFSEQ:NP_055321|H-INV:HIT000077183|VEGA:OTTHUMP00000022350 Tax_Id=9606 Gene_Symbol=TOR1B Torsin-1B;>IPI:IPI00941838.2|TREMBL:F8WCG1|ENSEMBL:ENSP00000412196 Tax_Id=9606 Gene_Symbol=TOR1B Uncharac	1	N	IYCRFAECCREERPLNASALKLDLEEKLFGQ	_EERPLN(de)ASALK_	0.0345944	6.13712	0.0983408	9.29997	1.50725			IPI00470361	>IPI:IPI00470361.1|SWISS-PROT:Q96J84-2|TREMBL:Q5W0G0|ENSEMBL:ENSP00000357154;ENSP00000357155|VEGA:OTTHUMP00000024056 Tax_Id=9606 Gene_Symbol=KIRREL Isoform 2 of Kin of IRRE-like protein 1;>IPI:IPI00470360.1|SWISS-PROT:Q96J84-1|ENSEMBL:ENSP00000352138|REFSE	1	N	TEPVSCEVHNKVGSTNVSTLVNVHFAPRIVV	_VGSTN(de)VSTLVNVHFAPR_	0.0868736	9.20417	0.265628	17.1615	1.61242			IPI00000877	>IPI:IPI00000877.1|SWISS-PROT:Q9Y4L1|TREMBL:A8C1Z0;Q6IN67|ENSEMBL:ENSP00000384144|REFSEQ:NP_001124463;NP_006380|H-INV:HIT000220888|VEGA:OTTHUMP00000232709 Tax_Id=9606 Gene_Symbol=HYOU1 Hypoxia up-regulated protein 1;>IPI:IPI01011324.1|TREMBL:B3KXH0;B7Z766|	1	N	LGFLGPEDLRVFGSQNLTTVKLKGVGDSFKK	_VFGSQN(de)LTTVK_	4.00956	9.02438	12.2454	8.5022	1.61073			IPI00014572	>IPI:IPI00014572.2|SWISS-PROT:P09486|TREMBL:B2RDL6;B4DRV4;D3DQH8|ENSEMBL:ENSP00000231061|REFSEQ:NP_003109|H-INV:HIT000264901|VEGA:OTTHUMP00000160617 Tax_Id=9606 Gene_Symbol=SPARC Secreted protein, acidic, cysteine-rich (Osteonectin), isoform CRA_a;>IPI:IPI	1	N	CPAPIGEFEKVCSNDNKTFDSSCHFFATKCT	_VCSNDN(de)KTFDSSCHFFATK_	0.138634	16.7615	0.470122	18.314	1.76176
IPI00293748	>IPI:IPI00293748.3|SWISS-PROT:Q9UNW1-1|TREMBL:B2R7D2|ENSEMBL:ENSP00000361064|REFSEQ:NP_004888|H-INV:HIT000066647|VEGA:OTTHUMP00000020026 Tax_Id=9606 Gene_Symbol=MINPP1 Isoform 1 of Multiple inositol polyphosphate phosphatase 1;>IPI:IPI00981459.1|TREMBL:B4E	1	N	RFFDHCEKFLTEVEKNATALYHVEAFKTGPE	_FLTEVEKN(de)ATALYHVEAFK_	0.346028	5.56153	0.976182	6.17067	1.49626			IPI00009802	>IPI:IPI00009802.1|SWISS-PROT:P13611-1|TREMBL:Q59FG9|ENSEMBL:ENSP00000265077|REFSEQ:NP_004376|H-INV:HIT000218344|VEGA:OTTHUMP00000161998 Tax_Id=9606 Gene_Symbol=VCAN Isoform V0 of Versican core protein;>IPI:IPI00215631.1|SWISS-PROT:P13611-5 Tax_Id=9606 Gen	1	N	CGGGLLGVRTLYRFENQTGFPPPDSRFDAYC	_FEN(de)QTGFPPPDSR_	0.0915141	8.5772	0.278157	7.41504	1.60383			IPI00413732	>IPI:IPI00413732.3|ENSEMBL:ENSP00000263012 Tax_Id=9606 Gene_Symbol=NOMO3;NOMO1 139 kDa protein;>IPI:IPI00465432.3|SWISS-PROT:Q5JPE7-1|ENSEMBL:ENSP00000370883|REFSEQ:NP_001004060|H-INV:HIT000027767 Tax_Id=9606 Gene_Symbol=NOMO2 Isoform 1 of Nodal modulator	1	N	EFYQDGNGRENVGIYNLSKGVNRFCLSKPGV	_ENVGIYN(de)LSK_	0.163394	13.0612	0.45268	3.68052	1.47014			IPI00746431	>IPI:IPI00746431.1|TREMBL:D6RCR8|ENSEMBL:ENSP00000388457;ENSP00000425539|REFSEQ:NP_001035272|H-INV:HIT000335234|VEGA:OTTHUMP00000217628 Tax_Id=9606 Gene_Symbol=CLDND1 claudin domain-containing protein 1 isoform b;>IPI:IPI00072743.3|SWISS-PROT:Q9NY35-1|ENSE	1	N	DEADEKTYNDALFRYNGTVGLWRRCITIPKN	_YN(de)GTVGLWR_	0.036554	8.34453	0.119676	1.48818	1.71104
IPI00025049	>IPI:IPI00025049.1|SWISS-PROT:P20645|TREMBL:B2R6S2;Q53GY9;Q6I9U3;Q96AH2|ENSEMBL:ENSP00000000412|REFSEQ:NP_002346|H-INV:HIT000258970|VEGA:OTTHUMP00000238493 Tax_Id=9606 Gene_Symbol=M6PR Cation-dependent mannose-6-phosphate receptor;>IPI:IPI01009828.1|ENSEMB	1	N	SDTYIYIFRVCREAGNHTSGAGLVQINKSNG	_EAGN(de)HTSGAGLVQINK_	1.4686	4.93349	4.12337	4.03768	1.48938			IPI00382432	>IPI:IPI00382432.1|SWISS-PROT:Q3T906-1|TREMBL:Q68CM9;Q9NPW9;Q9NV34|ENSEMBL:ENSP00000299314|REFSEQ:NP_077288|H-INV:HIT000331461 Tax_Id=9606 Gene_Symbol=GNPTAB Isoform 1 of N-acetylglucosamine-1-phosphotransferase subunits alpha/beta	1	N	MQITVEVDTREGPKLNSTAQKGYENLVSPIT	_EGPKLN(de)STAQK_	0.0701059	4.98436	0.209232	12.072	1.57749			IPI00003802	>IPI:IPI00003802.2|SWISS-PROT:Q16706|TREMBL:A5PKX5;Q49A69|ENSEMBL:ENSP00000261483|REFSEQ:NP_002363|H-INV:HIT000101696|VEGA:OTTHUMP00000222794 Tax_Id=9606 Gene_Symbol=MAN2A1 Alpha-mannosidase 2	1	N	AENNEIISNIRDSVINLSESVEDGPKSSQSN	_DSVIN(de)LSESVEDGPK_	0.190816	15.4629	0.510019	1.40115	1.41837			IPI00984294	>IPI:IPI00984294.1|ENSEMBL:ENSP00000433689|VEGA:OTTHUMP00000232166 Tax_Id=9606 Gene_Symbol=THY1 Protein;>IPI:IPI00983621.1|TREMBL:E9PNQ8|ENSEMBL:ENSP00000432808|VEGA:OTTHUMP00000232167 Tax_Id=9606 Gene_Symbol=THY1 Uncharacterized protein;>IPI:IPI00022892.2	1	N	CALHHSGHSPPISSQNVTVLRDKLVKCEGIS	_DEGTYTCALHHSGHSPPISSQN(de)VTVLR_	2.23989	2.67068	6.83125	5.18946	1.60872
IPI00221393	>IPI:IPI00221393.1|SWISS-PROT:Q8WWI5-1|TREMBL:B3KMS7|ENSEMBL:ENSP00000363852;ENSP00000433072|REFSEQ:NP_536856|H-INV:HIT000053358|VEGA:OTTHUMP00000021837;OTTHUMP00000021838 Tax_Id=9606 Gene_Symbol=SLC44A1 Isoform 1 of Choline transporter-like protein 1;>IPI	1	N	QELKTLSDVQKFAEINGSALCSYNLKPSEYT	_FAEIN(de)GSALCSYNLKPSEYTTSPK_	0.117693	11.4257	0.329962	18.6252	1.48727			IPI00027078	>IPI:IPI00027078.3|SWISS-PROT:O75976|TREMBL:B7Z7T9;B7ZAU4|ENSEMBL:ENSP00000225719|REFSEQ:NP_001295|H-INV:HIT000053657|VEGA:OTTHUMP00000163684 Tax_Id=9606 Gene_Symbol=CPD Carboxypeptidase D;>IPI:IPI00979354.1|TREMBL:F5GZH6|ENSEMBL:ENSP00000444443|REFSEQ:NP_	1	N	PDMEIFLRRFANEYPNITRLYSLGKSVESRE	_FANEYPN(de)ITR_	0.226235	8.66463	0.66088	12.3147	1.54657			IPI00012887	>IPI:IPI00012887.1|SWISS-PROT:P07711|TREMBL:A5PLM9;B3KQK4;Q6LAF7;Q9HBQ7|ENSEMBL:ENSP00000345344;ENSP00000365061|REFSEQ:NP_001903;NP_666023|H-INV:HIT000275935|VEGA:OTTHUMP00000021601;OTTHUMP00000021602 Tax_Id=9606 Gene_Symbol=CTSL1 Cathepsin L1	1	N	ATEESCKYNPKYSVANDTGFVDIPKQEKALM	_YSVAN(de)DTGFVDIPKQEK_	1.37755	5.57031	3.55176	7.16315	1.36643			IPI00000877	>IPI:IPI00000877.1|SWISS-PROT:Q9Y4L1|TREMBL:A8C1Z0;Q6IN67|ENSEMBL:ENSP00000384144|REFSEQ:NP_001124463;NP_006380|H-INV:HIT000220888|VEGA:OTTHUMP00000232709 Tax_Id=9606 Gene_Symbol=HYOU1 Hypoxia up-regulated protein 1;>IPI:IPI01011324.1|TREMBL:B3KXH0;B7Z766|	1	N	QIFTEVEMTTLEKVINETWAWKNATLAEQAK	_VIN(de)ETWAWK_	1.55107	2.41835	4.63702	13.57	1.57994
IPI00298281	>IPI:IPI00298281.4|SWISS-PROT:P11047|TREMBL:Q6NVY8|ENSEMBL:ENSP00000258341|REFSEQ:NP_002284|H-INV:HIT000191137|VEGA:OTTHUMP00000033450 Tax_Id=9606 Gene_Symbol=LAMC1 Laminin subunit gamma-1	1	N	DILNNLKDFDRRVNDNKTAAEEALRKIPAIN	_VNDN(de)KTAAEEALR_	0.262651	14.085	0.682949	8.53319	1.37863			IPI00012887	>IPI:IPI00012887.1|SWISS-PROT:P07711|TREMBL:A5PLM9;B3KQK4;Q6LAF7;Q9HBQ7|ENSEMBL:ENSP00000345344;ENSP00000365061|REFSEQ:NP_001903;NP_666023|H-INV:HIT000275935|VEGA:OTTHUMP00000021601;OTTHUMP00000021602 Tax_Id=9606 Gene_Symbol=CTSL1 Cathepsin L1	1	N	ATEESCKYNPKYSVANDTGFVDIPKQEKALM	_YSVAN(de)DTGFVDIPKQEK_	1.37755	5.57031	3.95897	6.45056	1.52302			IPI00000877	>IPI:IPI00000877.1|SWISS-PROT:Q9Y4L1|TREMBL:A8C1Z0;Q6IN67|ENSEMBL:ENSP00000384144|REFSEQ:NP_001124463;NP_006380|H-INV:HIT000220888|VEGA:OTTHUMP00000232709 Tax_Id=9606 Gene_Symbol=HYOU1 Hypoxia up-regulated protein 1;>IPI:IPI01011324.1|TREMBL:B3KXH0;B7Z766|	1	N	QIFTEVEMTTLEKVINETWAWKNATLAEQAK	_VIN(de)ETWAWK_	1.3336	2.68852	3.42365	6.47621	1.36021			IPI00009507	>IPI:IPI00009507.1|SWISS-PROT:Q16563-1|TREMBL:A4D0R1;A8K865|ENSEMBL:ENSP00000011473|REFSEQ:NP_006745|H-INV:HIT000322915|VEGA:OTTHUMP00000212300 Tax_Id=9606 Gene_Symbol=SYPL1 Isoform 1 of Synaptophysin-like protein 1;>IPI:IPI00335277.1|SWISS-PROT:Q16563-2|T	1	N	GQTEIQVNCPPAVTENKTVTATFGYPFRLNE	_GQTEIQVNCPPAVTEN(de)K_	0.153571	4.13457	0.425203	14.6759	1.46925
IPI00743104	>IPI:IPI00743104.2|SWISS-PROT:P56199|TREMBL:B4DTY8|ENSEMBL:ENSP00000282588|REFSEQ:NP_852478|VEGA:OTTHUMP00000161814 Tax_Id=9606 Gene_Symbol=ITGA1 Integrin alpha-1	1	N	GTEKEEQGKVYVYALNQTRFEYQMSLEPIKQ	_VYVYALN(de)QTR_	0.037657	14.4048	0.0970092	16.115	1.3652			IPI00020557	>IPI:IPI00020557.2|SWISS-PROT:Q07954|TREMBL:Q59FG2;Q6LAF4;Q6LBN5|ENSEMBL:ENSP00000243077|REFSEQ:NP_002323|H-INV:HIT000321395 Tax_Id=9606 Gene_Symbol=LRP1 Prolow-density lipoprotein receptor-related protein 1	1	N	YWADAKLSVIGSIRLNGTDPIVAADSKRGLS	_LN(de)GTDPIVAADSKR_	0.352969	13.5333	0.969025	9.36803	1.45699			IPI00018311	>IPI:IPI00018311.1|SWISS-PROT:Q9Y639-2|ENSEMBL:ENSP00000290401|REFSEQ:NP_036560|VEGA:OTTHUMP00000174915 Tax_Id=9606 Gene_Symbol=NPTN Isoform 2 of Neuroplastin;>IPI:IPI00964352.1|SWISS-PROT:Q9Y639-5|TREMBL:F5GZD0;Q9UFM8|ENSEMBL:ENSP00000444548|REFSEQ:NP_001	1	N	GEYHCVYHFVSAPKANATIEVKAAPDITGHK	_AN(de)ATIEVK_	0.656687	17.3118	1.66733	14.3828	1.34426			IPI00289819	>IPI:IPI00289819.5|SWISS-PROT:P11717|TREMBL:A0N9R6;A0N9R7;B4DUY7;Q59EZ3|ENSEMBL:ENSP00000349437|REFSEQ:NP_000867|H-INV:HIT000325277|VEGA:OTTHUMP00000017536 Tax_Id=9606 Gene_Symbol=IGF2R Cation-independent mannose-6-phosphate receptor	1	N	KKSDTSQVKAAGRYHNQTLRYSDGDLTLIYF	_YHN(de)QTLR_	0.230362	6.10407	0.636035	9.29005	1.4652
IPI00013897	>IPI:IPI00013897.1|SWISS-PROT:O14672|TREMBL:A0AV88|ENSEMBL:ENSP00000260408|REFSEQ:NP_001101|H-INV:HIT000062032|VEGA:OTTHUMP00000163471 Tax_Id=9606 Gene_Symbol=ADAM10 Disintegrin and metalloproteinase domain-containing protein 10;>IPI:IPI00794448.1|TREMBL:A	1	N	GDKLNNNKFSLCSIRNISQVLEKKRNNCFVE	_N(de)ISQVLEK_	0.135773	11.4505	0.34778	5.36755	1.35698			IPI00000877	>IPI:IPI00000877.1|SWISS-PROT:Q9Y4L1|TREMBL:A8C1Z0;Q6IN67|ENSEMBL:ENSP00000384144|REFSEQ:NP_001124463;NP_006380|H-INV:HIT000220888|VEGA:OTTHUMP00000232709 Tax_Id=9606 Gene_Symbol=HYOU1 Hypoxia up-regulated protein 1;>IPI:IPI01011324.1|TREMBL:B3KXH0;B7Z766|	1	N	QIFTEVEMTTLEKVINETWAWKNATLAEQAK	_VIN(de)ETWAWK_	1.3336	2.68852	3.63128	12.811	1.44515			IPI00382432	>IPI:IPI00382432.1|SWISS-PROT:Q3T906-1|TREMBL:Q68CM9;Q9NPW9;Q9NV34|ENSEMBL:ENSP00000299314|REFSEQ:NP_077288|H-INV:HIT000331461 Tax_Id=9606 Gene_Symbol=GNPTAB Isoform 1 of N-acetylglucosamine-1-phosphotransferase subunits alpha/beta	1	N	GQDHFHELYKVILLPNQTHYIIPKGECLPYF	_VILLPN(de)QTHYIIPK_	0.26576	3.80338	0.672059	8.65245	1.33846			IPI00382926	>IPI:IPI00382926.2|TREMBL:Q14UF2;Q8TD11;Q8TD13 Tax_Id=9606 Gene_Symbol=CD55 Decay-accelerating factor splicing variant 5;>IPI:IPI00152418.2|TREMBL:B1AP16;D3DT86;Q14UF3;Q8TD14|ENSEMBL:ENSP00000340631|VEGA:OTTHUMP00000034420 Tax_Id=9606 Gene_Symbol=CD55 Deca	1	N	ICLKGSQWSDIEEFCNRSCEVPTRLNSASLK	_GSQWSDIEEFCN(de)R_	0.0573794	19.5102	0.157632	11.948	1.45795
IPI00000877	>IPI:IPI00000877.1|SWISS-PROT:Q9Y4L1|TREMBL:A8C1Z0;Q6IN67|ENSEMBL:ENSP00000384144|REFSEQ:NP_001124463;NP_006380|H-INV:HIT000220888|VEGA:OTTHUMP00000232709 Tax_Id=9606 Gene_Symbol=HYOU1 Hypoxia up-regulated protein 1;>IPI:IPI01011324.1|TREMBL:B3KXH0;B7Z766|	1	N	QIFTEVEMTTLEKVINETWAWKNATLAEQAK	_VIN(de)ETWAWK_	1.3336	2.68852	3.2887	6.31112	1.30219			IPI00470535	>IPI:IPI00470535.2|TREMBL:F8WC36;Q9UIU0|ENSEMBL:ENSP00000284088 Tax_Id=9606 Gene_Symbol=CACNA2D1 Uncharacterized protein;>IPI:IPI00978064.1|SWISS-PROT:P54289-1|ENSEMBL:ENSP00000348589 Tax_Id=9606 Gene_Symbol=CACNA2D1 Isoform 1 of Voltage-dependent calcium	1	N	PAVVGIKIDVNSWIENFTKTSIRDPCAGPVC	_IDVNSWIEN(de)FTK_	0.142343	8.97111	0.38125	8.04394	1.42136			IPI00790445	>IPI:IPI00790445.2|TREMBL:B9EGG0|ENSEMBL:ENSP00000409126|REFSEQ:NP_001191732 Tax_Id=9606 Gene_Symbol=ANO6 anoctamin-6 isoform d;>IPI:IPI00910110.2|TREMBL:B4DZA5;E9PCT2|ENSEMBL:ENSP00000391417;ENSP00000413840|REFSEQ:NP_001136151;NP_001136152 Tax_Id=9606 Gen	1	N	LSVFIVFSAKLPKNINGTDPIQKYLTPQTAT	_NIN(de)GTDPIQK_	0.0688837	7.14124	0.166414	4.06782	1.27254			IPI00027078	>IPI:IPI00027078.3|SWISS-PROT:O75976|TREMBL:B7Z7T9;B7ZAU4|ENSEMBL:ENSP00000225719|REFSEQ:NP_001295|H-INV:HIT000053657|VEGA:OTTHUMP00000163684 Tax_Id=9606 Gene_Symbol=CPD Carboxypeptidase D;>IPI:IPI00979354.1|TREMBL:F5GZH6|ENSEMBL:ENSP00000444443|REFSEQ:NP_	1	N	PDMEIFLRRFANEYPNITRLYSLGKSVESRE	_FANEYPN(de)ITR_	0.260197	0.663535	0.684908	7.2288	1.39631
IPI00853454	>IPI:IPI00853454.1|ENSEMBL:ENSP00000377191|VEGA:OTTHUMP00000195576 Tax_Id=9606 Gene_Symbol=LAMB1 200 kDa protein;>IPI:IPI00013976.4|SWISS-PROT:P07942|TREMBL:Q8TAS6|ENSEMBL:ENSP00000222399|REFSEQ:NP_002282|H-INV:HIT000196005|VEGA:OTTHUMP00000195574 Tax_Id=9	1	N	MAQVEVKLSDTTSQSNSTAKELDSLQTEAES	_LSDTTSQSN(de)STAK_	0.710802	11.9989	1.74237	10.603	1.29353			IPI00853454	>IPI:IPI00853454.1|ENSEMBL:ENSP00000377191|VEGA:OTTHUMP00000195576 Tax_Id=9606 Gene_Symbol=LAMB1 200 kDa protein;>IPI:IPI00013976.4|SWISS-PROT:P07942|TREMBL:Q8TAS6|ENSEMBL:ENSP00000222399|REFSEQ:NP_002282|H-INV:HIT000196005|VEGA:OTTHUMP00000195574 Tax_Id=9	1	N	MAQVEVKLSDTTSQSNSTAKELDSLQTEAES	_LSDTTSQSN(de)STAK_	0.710802	11.9989	1.8136	17.5536	1.35134			IPI00382432	>IPI:IPI00382432.1|SWISS-PROT:Q3T906-1|TREMBL:Q68CM9;Q9NPW9;Q9NV34|ENSEMBL:ENSP00000299314|REFSEQ:NP_077288|H-INV:HIT000331461 Tax_Id=9606 Gene_Symbol=GNPTAB Isoform 1 of N-acetylglucosamine-1-phosphotransferase subunits alpha/beta	1	N	MQITVEVDTREGPKLNSTAQKGYENLVSPIT	_EGPKLN(de)STAQK_	0.0701059	4.98436	0.168221	7.1059	1.26275			IPI00000877	>IPI:IPI00000877.1|SWISS-PROT:Q9Y4L1|TREMBL:A8C1Z0;Q6IN67|ENSEMBL:ENSP00000384144|REFSEQ:NP_001124463;NP_006380|H-INV:HIT000220888|VEGA:OTTHUMP00000232709 Tax_Id=9606 Gene_Symbol=HYOU1 Hypoxia up-regulated protein 1;>IPI:IPI01011324.1|TREMBL:B3KXH0;B7Z766|	1	N	MTTLEKVINETWAWKNATLAEQAKLPATEKP	_N(de)ATLAEQAK_	0.968585	0.460056	2.51465	4.64628	1.3764
IPI00012887	>IPI:IPI00012887.1|SWISS-PROT:P07711|TREMBL:A5PLM9;B3KQK4;Q6LAF7;Q9HBQ7|ENSEMBL:ENSP00000345344;ENSP00000365061|REFSEQ:NP_001903;NP_666023|H-INV:HIT000275935|VEGA:OTTHUMP00000021601;OTTHUMP00000021602 Tax_Id=9606 Gene_Symbol=CTSL1 Cathepsin L1	1	N	ATEESCKYNPKYSVANDTGFVDIPKQEKALM	_YSVAN(de)DTGFVDIPKQEK_	1.37755	5.57031	3.3513	5.96215	1.28262			IPI00003802	>IPI:IPI00003802.2|SWISS-PROT:Q16706|TREMBL:A5PKX5;Q49A69|ENSEMBL:ENSP00000261483|REFSEQ:NP_002363|H-INV:HIT000101696|VEGA:OTTHUMP00000222794 Tax_Id=9606 Gene_Symbol=MAN2A1 Alpha-mannosidase 2	1	N	AENNEIISNIRDSVINLSESVEDGPKSSQSN	_DSVIN(de)LSESVEDGPK_	0.190816	15.4629	0.468135	9.41673	1.29474			IPI00023137	>IPI:IPI00023137.1|SWISS-PROT:O14657|ENSEMBL:ENSP00000259339|REFSEQ:NP_055321|H-INV:HIT000077183|VEGA:OTTHUMP00000022350 Tax_Id=9606 Gene_Symbol=TOR1B Torsin-1B;>IPI:IPI00941838.2|TREMBL:F8WCG1|ENSEMBL:ENSP00000412196 Tax_Id=9606 Gene_Symbol=TOR1B Uncharac	1	N	IYCRFAECCREERPLNASALKLDLEEKLFGQ	_EERPLN(de)ASALK_	0.0345944	6.13712	0.0821515	16.3036	1.24775			IPI00216172	>IPI:IPI00216172.2|TREMBL:Q6Q3G8|ENSEMBL:ENSP00000408411|REFSEQ:NP_001116078|VEGA:OTTHUMP00000226572 Tax_Id=9606 Gene_Symbol=LAMP2 lysosome-associated membrane glycoprotein 2 isoform C precursor;>IPI:IPI00009030.1|SWISS-PROT:P13473-1|ENSEMBL:ENSP0000020063	1	N	NITQDKVASVININPNTTHSTGSCRSHTALL	_VASVININPN(de)TTHSTGSCR_	1.59328	6.75622	4.06203	9.35397	1.3502
IPI00217759	>IPI:IPI00217759.2|SWISS-PROT:Q495W5-1|TREMBL:B2RC53|ENSEMBL:ENSP00000361932|REFSEQ:NP_775811|H-INV:HIT000336409|VEGA:OTTHUMP00000019832 Tax_Id=9606 Gene_Symbol=FUT11 Isoform 1 of Alpha-(1,3)-fucosyltransferase 11;>IPI:IPI00647266.1|SWISS-PROT:Q495W5-2|ENS	1	N	LNNFLLSHGPGIRLFNLTSTFSRHSDYPLSL	_LFN(de)LTSTFSR_	0.0818446	6.39884	0.19891	12.4841	1.28115			IPI01009479	>IPI:IPI01009479.1|SWISS-PROT:Q8NBK3-3|TREMBL:F5GXF1|ENSEMBL:ENSP00000440862 Tax_Id=9606 Gene_Symbol=SUMF1 Uncharacterized protein;>IPI:IPI00432718.3|TREMBL:F5GXA0|ENSEMBL:ENSP00000404384;ENSP00000440421|VEGA:OTTHUMP00000207088 Tax_Id=9606 Gene_Symbol=SUMF	1	N	MDAYEVSNTEFEKFVNSTGYLTEAEKFGDSF	_FVN(de)STGYLTEAEK_	0.110339	8.95179	0.270499	13.3774	1.29368			IPI00025049	>IPI:IPI00025049.1|SWISS-PROT:P20645|TREMBL:B2R6S2;Q53GY9;Q6I9U3;Q96AH2|ENSEMBL:ENSP00000000412|REFSEQ:NP_002346|H-INV:HIT000258970|VEGA:OTTHUMP00000238493 Tax_Id=9606 Gene_Symbol=M6PR Cation-dependent mannose-6-phosphate receptor;>IPI:IPI01009828.1|ENSEMB	1	N	SDTYIYIFRVCREAGNHTSGAGLVQINKSNG	_EAGN(de)HTSGAGLVQINK_	1.4686	4.93349	3.44297	6.2301	1.22921			IPI00013897	>IPI:IPI00013897.1|SWISS-PROT:O14672|TREMBL:A0AV88|ENSEMBL:ENSP00000260408|REFSEQ:NP_001101|H-INV:HIT000062032|VEGA:OTTHUMP00000163471 Tax_Id=9606 Gene_Symbol=ADAM10 Disintegrin and metalloproteinase domain-containing protein 10;>IPI:IPI00794448.1|TREMBL:A	1	N	SGIRNISFMVKRIRINTTADEKDPTNPFRFP	_IN(de)TTADEKDPTNPFR_	0.740528	7.22953	1.88576	6.02121	1.34852
IPI00000877	>IPI:IPI00000877.1|SWISS-PROT:Q9Y4L1|TREMBL:A8C1Z0;Q6IN67|ENSEMBL:ENSP00000384144|REFSEQ:NP_001124463;NP_006380|H-INV:HIT000220888|VEGA:OTTHUMP00000232709 Tax_Id=9606 Gene_Symbol=HYOU1 Hypoxia up-regulated protein 1;>IPI:IPI01011324.1|TREMBL:B3KXH0;B7Z766|	1	N	LGFLGPEDLRVFGSQNLTTVKLKGVGDSFKK	_VFGSQN(de)LTTVK_	4.00956	9.02438	9.6806	4.50231	1.27165			IPI00000877	>IPI:IPI00000877.1|SWISS-PROT:Q9Y4L1|TREMBL:A8C1Z0;Q6IN67|ENSEMBL:ENSP00000384144|REFSEQ:NP_001124463;NP_006380|H-INV:HIT000220888|VEGA:OTTHUMP00000232709 Tax_Id=9606 Gene_Symbol=HYOU1 Hypoxia up-regulated protein 1;>IPI:IPI01011324.1|TREMBL:B3KXH0;B7Z766|	1	N	LGFLGPEDLRVFGSQNLTTVKLKGVGDSFKK	_VFGSQN(de)LTTVK_	4.00956	9.02438	9.77058	11.6204	1.285			IPI00170706	>IPI:IPI00170706.2|SWISS-PROT:Q9UHN6-1|ENSEMBL:ENSP00000366243|REFSEQ:NP_037522|H-INV:HIT000071095|VEGA:OTTHUMP00000021450 Tax_Id=9606 Gene_Symbol=TMEM2 Isoform 1 of Transmembrane protein 2;>IPI:IPI01011640.1|SWISS-PROT:Q9UHN6-2|ENSEMBL:ENSP00000366266|REF	1	N	DKAETQRGDPSVISVNGTDFTFRSAGVLLLV	_GDPSVISVN(de)GTDFTFR_	0.155508	16.6123	0.34447	14.8536	1.14739			IPI00026050	>IPI:IPI00026050.1|TREMBL:B3KQK7|ENSEMBL:ENSP00000366673|REFSEQ:NP_006484|H-INV:HIT000065596|VEGA:OTTHUMP00000018521 Tax_Id=9606 Gene_Symbol=CLN5 ceroid-lipofuscinosis neuronal protein 5;>IPI:IPI01012178.1|SWISS-PROT:O75503|ENSEMBL:ENSP00000442721 Tax_Id=9	2	N	YTRIFLYSGEPTYLGNETSVFGPTGNKTLGL	_IFLYSGEPTYLGN(de)ETSVFGPTGN(de)K_	0.0567264	8.64985	0.141907	19.0742	1.32286
IPI01013466	>IPI:IPI01013466.1|TREMBL:E7EPF7|ENSEMBL:ENSP00000353032|VEGA:OTTHUMP00000240229 Tax_Id=9606 Gene_Symbol=P2RX4 P2X purinoceptor;>IPI:IPI00293327.4|SWISS-PROT:Q99571|TREMBL:B7Z6W8|ENSEMBL:ENSP00000336607|REFSEQ:NP_002551|H-INV:HIT000221846|VEGA:OTTHUMP00000	1	N	DDTHVPQPAFLKAAENFTLLVKNNIWYPKFN	_AAEN(de)FTLLVK_	0.051068	13.3678	0.122196	11.744	1.25871			IPI00743104	>IPI:IPI00743104.2|SWISS-PROT:P56199|TREMBL:B4DTY8|ENSEMBL:ENSP00000282588|REFSEQ:NP_852478|VEGA:OTTHUMP00000161814 Tax_Id=9606 Gene_Symbol=ITGA1 Integrin alpha-1	1	N	GTEKEEQGKVYVYALNQTRFEYQMSLEPIKQ	_VYVYALN(de)QTR_	0.037657	14.4048	0.0847973	17.4008	1.1711			IPI00045839	>IPI:IPI00045839.3|SWISS-PROT:Q32P28-3|ENSEMBL:ENSP00000236040;ENSP00000380245|REFSEQ:NP_001139761|VEGA:OTTHUMP00000008736 Tax_Id=9606 Gene_Symbol=LEPRE1 Isoform 3 of Prolyl 3-hydroxylase 1;>IPI:IPI00163381.4|SWISS-PROT:Q32P28-1|ENSEMBL:ENSP00000296388|REF	1	N	GQEGKVPLQSAHLYYNVTEKVRRIMESYFRL	_VPLQSAHLYYN(de)VTEK_	1.27716	9.50692	2.77269	5.39905	1.11835			IPI00026050	>IPI:IPI00026050.1|TREMBL:B3KQK7|ENSEMBL:ENSP00000366673|REFSEQ:NP_006484|H-INV:HIT000065596|VEGA:OTTHUMP00000018521 Tax_Id=9606 Gene_Symbol=CLN5 ceroid-lipofuscinosis neuronal protein 5;>IPI:IPI01012178.1|SWISS-PROT:O75503|ENSEMBL:ENSP00000442721 Tax_Id=9	2	N	PTYLGNETSVFGPTGNKTLGLAIKRFYYPFK	_IFLYSGEPTYLGN(de)ETSVFGPTGN(de)K_	0.0567264	8.64985	0.141907	19.0742	1.32286
IPI00470361	>IPI:IPI00470361.1|SWISS-PROT:Q96J84-2|TREMBL:Q5W0G0|ENSEMBL:ENSP00000357154;ENSP00000357155|VEGA:OTTHUMP00000024056 Tax_Id=9606 Gene_Symbol=KIRREL Isoform 2 of Kin of IRRE-like protein 1;>IPI:IPI00470360.1|SWISS-PROT:Q96J84-1|ENSEMBL:ENSP00000352138|REFSE	1	N	TEPVSCEVHNKVGSTNVSTLVNVHFAPRIVV	_VGSTN(de)VSTLVNVHFAPR_	0.0868736	9.20417	0.207475	7.1572	1.25594			IPI00023137	>IPI:IPI00023137.1|SWISS-PROT:O14657|ENSEMBL:ENSP00000259339|REFSEQ:NP_055321|H-INV:HIT000077183|VEGA:OTTHUMP00000022350 Tax_Id=9606 Gene_Symbol=TOR1B Torsin-1B;>IPI:IPI00941838.2|TREMBL:F8WCG1|ENSEMBL:ENSP00000412196 Tax_Id=9606 Gene_Symbol=TOR1B Uncharac	1	N	IYCRFAECCREERPLNASALKLDLEEKLFGQ	_EERPLN(de)ASALK_	0.0345944	6.13712	0.0763671	13.5157	1.14241			IPI00479623	>IPI:IPI00479623.2|SWISS-PROT:Q9NXG6-3|ENSEMBL:ENSP00000341422|REFSEQ:NP_808807|VEGA:OTTHUMP00000082686 Tax_Id=9606 Gene_Symbol=P4HTM Isoform 3 of Transmembrane prolyl 4-hydroxylase;>IPI:IPI00219456.5|SWISS-PROT:Q9NXG6-1|ENSEMBL:ENSP00000373235|REFSEQ:NP_8	1	N	PVYPETICSHTKLVANESVPFETSCRQVSPN	_LVAN(de)ESVPFETSCR_	0.0665627	13.5123	0.144105	3.92456	1.11434			IPI00784119	>IPI:IPI00784119.1|SWISS-PROT:Q15904|TREMBL:B3KR70;B4DWM8;Q8NBT4;Q8NF19;Q9H0C7|ENSEMBL:ENSP00000358777|REFSEQ:NP_001174|H-INV:HIT000029869|VEGA:OTTHUMP00000032115 Tax_Id=9606 Gene_Symbol=ATP6AP1 V-type proton ATPase subunit S1;>IPI:IPI01010933.2|TREMBL:F8W	1	N	QKQPVSPVIHPPVSYNDTAPRILFWAQNFSV	_QPVSPVIHPPVSYN(de)DTAPR_	0.242172	11.057	0.58568	2.9874	1.27408
IPI00170706	>IPI:IPI00170706.2|SWISS-PROT:Q9UHN6-1|ENSEMBL:ENSP00000366243|REFSEQ:NP_037522|H-INV:HIT000071095|VEGA:OTTHUMP00000021450 Tax_Id=9606 Gene_Symbol=TMEM2 Isoform 1 of Transmembrane protein 2;>IPI:IPI01011640.1|SWISS-PROT:Q9UHN6-2|ENSEMBL:ENSP00000366266|REF	1	N	DKAETQRGDPSVISVNGTDFTFRSAGVLLLV	_GDPSVISVN(de)GTDFTFR_	0.155508	16.6123	0.355842	14.2323	1.19425			IPI00018311	>IPI:IPI00018311.1|SWISS-PROT:Q9Y639-2|ENSEMBL:ENSP00000290401|REFSEQ:NP_036560|VEGA:OTTHUMP00000174915 Tax_Id=9606 Gene_Symbol=NPTN Isoform 2 of Neuroplastin;>IPI:IPI00964352.1|SWISS-PROT:Q9Y639-5|TREMBL:F5GZD0;Q9UFM8|ENSEMBL:ENSP00000444548|REFSEQ:NP_001	1	N	GEYHCVYHFVSAPKANATIEVKAAPDITGHK	_AN(de)ATIEVK_	0.656687	17.3118	1.41495	10.3219	1.10747			IPI00413788	>IPI:IPI00413788.2|SWISS-PROT:Q5VW38-1|ENSEMBL:ENSP00000361483|REFSEQ:NP_001130029|VEGA:OTTHUMP00000022357 Tax_Id=9606 Gene_Symbol=GPR107 Isoform 1 of Protein GPR107;>IPI:IPI00914870.1|TREMBL:A8KAM7|ENSEMBL:ENSP00000361487|REFSEQ:NP_001130030 Tax_Id=9606 G	1	N	LGQSQEPNVNPASAGNQTQKTQDGGKSKRST	_VLGQSQEPNVNPASAGN(de)QTQK_	0.534346	11.8563	1.15222	18.2989	1.10857			IPI00011229	>IPI:IPI00011229.1|SWISS-PROT:P07339|ENSEMBL:ENSP00000236671|REFSEQ:NP_001900|H-INV:HIT000292605|VEGA:OTTHUMP00000042282 Tax_Id=9606 Gene_Symbol=CTSD Cathepsin D;>IPI:IPI00853455.1|ENSEMBL:ENSP00000415840|VEGA:OTTHUMP00000220968 Tax_Id=9606 Gene_Symbol=- P	1	N	GGTDSKYYKGSLSYLNVTRKAYWQVHLDQVE	_GSLSYLN(de)VTRK_	4.8066	10.3975	11.4374	5.43352	1.25067
IPI00299299	>IPI:IPI00299299.3|SWISS-PROT:P48723|TREMBL:B3KY30;B4DQX6;Q53FK2|ENSEMBL:ENSP00000285667|REFSEQ:NP_008879|H-INV:HIT000217558|VEGA:OTTHUMP00000082970 Tax_Id=9606 Gene_Symbol=HSPA13 Heat shock 70 kDa protein 13	1	N	NAVISVPAEFDLKQRNSTIEAANLAGLKILR	_N(de)STIEAANLAGLK_	0.156429	3.56454	0.34572	0.104565	1.14409			IPI00013897	>IPI:IPI00013897.1|SWISS-PROT:O14672|TREMBL:A0AV88|ENSEMBL:ENSP00000260408|REFSEQ:NP_001101|H-INV:HIT000062032|VEGA:OTTHUMP00000163471 Tax_Id=9606 Gene_Symbol=ADAM10 Disintegrin and metalloproteinase domain-containing protein 10;>IPI:IPI00794448.1|TREMBL:A	1	N	SGIRNISFMVKRIRINTTADEKDPTNPFRFP	_IN(de)TTADEKDPTNPFR_	0.588523	10.9961	1.24124	18.429	1.07661			IPI01013466	>IPI:IPI01013466.1|TREMBL:E7EPF7|ENSEMBL:ENSP00000353032|VEGA:OTTHUMP00000240229 Tax_Id=9606 Gene_Symbol=P2RX4 P2X purinoceptor;>IPI:IPI00293327.4|SWISS-PROT:Q99571|TREMBL:B7Z6W8|ENSEMBL:ENSP00000336607|REFSEQ:NP_002551|H-INV:HIT000221846|VEGA:OTTHUMP00000	1	N	DDTHVPQPAFLKAAENFTLLVKNNIWYPKFN	_AAEN(de)FTLLVK_	0.051068	13.3678	0.105185	6.9664	1.04244			IPI00296259	>IPI:IPI00296259.4|SWISS-PROT:Q7Z7H5-1|ENSEMBL:ENSP00000404042|REFSEQ:NP_872353|H-INV:HIT000093923|VEGA:OTTHUMP00000159498 Tax_Id=9606 Gene_Symbol=TMED4 Isoform 1 of Transmembrane emp24 domain-containing protein 4;>IPI:IPI00914891.1|SWISS-PROT:Q7Z7H5-2 Tax	1	N	FTSHTPGDHQICLHSNSTRMALFAGGKLRVH	_FTFTSHTPGDHQICLHSN(de)STR_	0.196761	15.5446	0.465846	2.57776	1.24341
IPI00030847	>IPI:IPI00030847.3|SWISS-PROT:Q9HD45|TREMBL:B4DN13;Q8NCC4;Q8WUB5;Q96JZ5;Q96K55|ENSEMBL:ENSP00000360184|REFSEQ:NP_064508|H-INV:HIT000075752|VEGA:OTTHUMP00000020173 Tax_Id=9606 Gene_Symbol=TM9SF3 Transmembrane 9 superfamily member 3;>IPI:IPI00644458.1|TREMBL	1	N	KKLEIGFNGNRIVDVNLTSEGKVKLVPNTKI	_IVDVN(de)LTSEGK_	0.717186	11.5544	1.53657	0.708344	1.0993			IPI00009997	>IPI:IPI00009997.1|SWISS-PROT:O43505|TREMBL:B3KQQ7;B4DEN5|ENSEMBL:ENSP00000309096|REFSEQ:NP_006867|H-INV:HIT000023219|VEGA:OTTHUMP00000235058 Tax_Id=9606 Gene_Symbol=B3GNT1 N-acetyllactosaminide beta-1,3-N-acetylglucosaminyltransferase	1	N	LARVAQPGINYALGTNVSYPNNLLRNLAREG	_VAQPGINYALGTN(de)VSYPNNLLR_	0.0930133	3.70077	0.186249	15.3238	1.00172			IPI00009997	>IPI:IPI00009997.1|SWISS-PROT:O43505|TREMBL:B3KQQ7;B4DEN5|ENSEMBL:ENSP00000309096|REFSEQ:NP_006867|H-INV:HIT000023219|VEGA:OTTHUMP00000235058 Tax_Id=9606 Gene_Symbol=B3GNT1 N-acetyllactosaminide beta-1,3-N-acetylglucosaminyltransferase	1	N	LARVAQPGINYALGTNVSYPNNLLRNLAREG	_VAQPGINYALGTN(de)VSYPNNLLR_	0.0930133	3.70077	0.19044	13.9499	1.03383			IPI00009802	>IPI:IPI00009802.1|SWISS-PROT:P13611-1|TREMBL:Q59FG9|ENSEMBL:ENSP00000265077|REFSEQ:NP_004376|H-INV:HIT000218344|VEGA:OTTHUMP00000161998 Tax_Id=9606 Gene_Symbol=VCAN Isoform V0 of Versican core protein;>IPI:IPI00215631.1|SWISS-PROT:P13611-5 Tax_Id=9606 Gen	1	N	TGLVLSTVMDRVVAENITQTSREIVISERLG	_VVAEN(de)ITQTSR_	0.081923	7.37139	0.191003	6.84611	1.22125
IPI00298237	>IPI:IPI00298237.8|SWISS-PROT:O14773-1|TREMBL:B2R608;B4DIV8;D3DQU2;Q53HP2|ENSEMBL:ENSP00000299427|REFSEQ:NP_000382|H-INV:HIT000062428|VEGA:OTTHUMP00000164588 Tax_Id=9606 Gene_Symbol=TPP1 cDNA FLJ56402, highly similar to Tripeptidyl-peptidase 1;>IPI:IPI0090	1	N	KFLSSSPHLPPSSYFNASGRAYPDVAALSDG	_FLSSSPHLPPSSYFN(de)ASGR_	1.04627	4.31295	2.158	6.45447	1.04443			IPI00374740	>IPI:IPI00374740.3|SWISS-PROT:Q08722-1|TREMBL:E9PB22|ENSEMBL:ENSP00000355361|REFSEQ:NP_001768|H-INV:HIT000294853|VEGA:OTTHUMP00000041153 Tax_Id=9606 Gene_Symbol=CD47 Isoform OA3-323 of Leukocyte surface antigen CD47;>IPI:IPI00216516.5|SWISS-PROT:Q08722-4 T	1	N	WKFKGRDIYTFDGALNKSTVPTDFSSAKIEV	_GRDIYTFDGALN(de)K_	0.520705	8.88485	0.253044	3.8418	-1.04108			IPI00375879	>IPI:IPI00375879.6|SWISS-PROT:A2RU67|ENSEMBL:ENSP00000197268;ENSP00000394063|REFSEQ:NP_065904|H-INV:HIT000095569|VEGA:OTTHUMP00000239416;OTTHUMP00000239417 Tax_Id=9606 Gene_Symbol=KIAA1467 Uncharacterized protein KIAA1467;>IPI:IPI00790497.2|TREMBL:Q69YM1|E	1	N	SDGVELLQMVKAPDSNCSNLLITTRQSLVLL	_APDSN(de)CSNLLITTR_	0.043417	11.4666	0.0868085	7.9646	0.999577			IPI00020557	>IPI:IPI00020557.2|SWISS-PROT:Q07954|TREMBL:Q59FG2;Q6LAF4;Q6LBN5|ENSEMBL:ENSP00000243077|REFSEQ:NP_002323|H-INV:HIT000321395 Tax_Id=9606 Gene_Symbol=LRP1 Prolow-density lipoprotein receptor-related protein 1	1	N	EGACVVNKQSGDVTCNCTDGRVAPSCLTCVG	_QSGDVTCN(de)CTDGR_	0.0789551	8.88126	0.182302	2.35642	1.20722
IPI00790445	>IPI:IPI00790445.2|TREMBL:B9EGG0|ENSEMBL:ENSP00000409126|REFSEQ:NP_001191732 Tax_Id=9606 Gene_Symbol=ANO6 anoctamin-6 isoform d;>IPI:IPI00910110.2|TREMBL:B4DZA5;E9PCT2|ENSEMBL:ENSP00000391417;ENSP00000413840|REFSEQ:NP_001136151;NP_001136152 Tax_Id=9606 Gen	1	N	LSVFIVFSAKLPKNINGTDPIQKYLTPQTAT	_NIN(de)GTDPIQK_	0.0688837	7.14124	0.14186	2.81119	1.04223			IPI00410488	>IPI:IPI00410488.2|SWISS-PROT:Q5ZPR3-1|TREMBL:A8K6Q6;A8K9J6;B4DK26|ENSEMBL:ENSP00000320084|REFSEQ:NP_001019907|H-INV:HIT000249150|VEGA:OTTHUMP00000174914 Tax_Id=9606 Gene_Symbol=CD276 Isoform 1 of CD276 antigen;>IPI:IPI00719044.1|SWISS-PROT:Q5ZPR3-4 Tax_Id	1	N	GLFDVHSILRVVLGANGTYSCLVRNPVLQQD	_VVLGAN(de)GTYSCLVR_	3.32288	13.7319	1.53505	17.7723	-1.11415			IPI00020557	>IPI:IPI00020557.2|SWISS-PROT:Q07954|TREMBL:Q59FG2;Q6LAF4;Q6LBN5|ENSEMBL:ENSP00000243077|REFSEQ:NP_002323|H-INV:HIT000321395 Tax_Id=9606 Gene_Symbol=LRP1 Prolow-density lipoprotein receptor-related protein 1	1	N	YWADAKLSVIGSIRLNGTDPIVAADSKRGLS	_LN(de)GTDPIVAADSKR_	0.352969	13.5333	0.704416	7.19536	0.996887			IPI00884105	>IPI:IPI00884105.2|SWISS-PROT:P11279|TREMBL:B3KRY3|ENSEMBL:ENSP00000333298|REFSEQ:NP_005552|H-INV:HIT000091043|VEGA:OTTHUMP00000018748 Tax_Id=9606 Gene_Symbol=LAMP1 Lysosome-associated membrane glycoprotein 1;>IPI:IPI00908532.1|TREMBL:B4DWL3|ENSEMBL:ENSP00	1	N	ASMGLQLNLTYERKDNTTVTRLLNINPNKTS	_KDN(de)TTVTR_	0.214321	8.78703	0.486897	6.33536	1.18385
IPI01009479	>IPI:IPI01009479.1|SWISS-PROT:Q8NBK3-3|TREMBL:F5GXF1|ENSEMBL:ENSP00000440862 Tax_Id=9606 Gene_Symbol=SUMF1 Uncharacterized protein;>IPI:IPI00432718.3|TREMBL:F5GXA0|ENSEMBL:ENSP00000404384;ENSP00000440421|VEGA:OTTHUMP00000207088 Tax_Id=9606 Gene_Symbol=SUMF	1	N	MDAYEVSNTEFEKFVNSTGYLTEAEKFGDSF	_FVN(de)STGYLTEAEK_	0.110339	8.95179	0.227177	8.90227	1.04187			IPI00030255	>IPI:IPI00030255.1|SWISS-PROT:O60568|TREMBL:B3KQQ3;Q9UG85|ENSEMBL:ENSP00000223127|REFSEQ:NP_001075|H-INV:HIT000035363|VEGA:OTTHUMP00000211487 Tax_Id=9606 Gene_Symbol=PLOD3 Procollagen-lysine,2-oxoglutarate 5-dioxygenase 3;>IPI:IPI00926874.1|ENSEMBL:ENSP000	1	N	IFDNPVDWKEQYIHENYSRALEGEGIVEQPC	_EQYIHEN(de)YSR_	0.320707	11.6044	0.131814	16.5092	-1.28275			IPI00030255	>IPI:IPI00030255.1|SWISS-PROT:O60568|TREMBL:B3KQQ3;Q9UG85|ENSEMBL:ENSP00000223127|REFSEQ:NP_001075|H-INV:HIT000035363|VEGA:OTTHUMP00000211487 Tax_Id=9606 Gene_Symbol=PLOD3 Procollagen-lysine,2-oxoglutarate 5-dioxygenase 3;>IPI:IPI00926874.1|ENSEMBL:ENSP000	1	N	IFDNPVDWKEQYIHENYSRALEGEGIVEQPC	_EQYIHEN(de)YSR_	0.320707	11.6044	0.160847	12.2402	-0.995562			IPI00030847	>IPI:IPI00030847.3|SWISS-PROT:Q9HD45|TREMBL:B4DN13;Q8NCC4;Q8WUB5;Q96JZ5;Q96K55|ENSEMBL:ENSP00000360184|REFSEQ:NP_064508|H-INV:HIT000075752|VEGA:OTTHUMP00000020173 Tax_Id=9606 Gene_Symbol=TM9SF3 Transmembrane 9 superfamily member 3;>IPI:IPI00644458.1|TREMBL	1	N	KKLEIGFNGNRIVDVNLTSEGKVKLVPNTKI	_IVDVN(de)LTSEGK_	0.809265	0.992507	1.82725	5.9919	1.17499
IPI00003802	>IPI:IPI00003802.2|SWISS-PROT:Q16706|TREMBL:A5PKX5;Q49A69|ENSEMBL:ENSP00000261483|REFSEQ:NP_002363|H-INV:HIT000101696|VEGA:OTTHUMP00000222794 Tax_Id=9606 Gene_Symbol=MAN2A1 Alpha-mannosidase 2	1	N	AENNEIISNIRDSVINLSESVEDGPKSSQSN	_DSVIN(de)LSESVEDGPK_	0.190816	15.4629	0.389812	5.35965	1.0306			IPI00293074	>IPI:IPI00293074.7|SWISS-PROT:Q8IWA5-2 Tax_Id=9606 Gene_Symbol=SLC44A2 Isoform 2 of Choline transporter-like protein 2;>IPI:IPI00549521.4|SWISS-PROT:Q8IWA5-1|ENSEMBL:ENSP00000336888|REFSEQ:NP_065161|H-INV:HIT000433448 Tax_Id=9606 Gene_Symbol=SLC44A2 Isofor	1	N	VGNETTYEDGHGSRKNITDLVEGAKKANGVL	_KN(de)ITDLVEGAK_	0.241296	3.21414	0.0969693	18.3987	-1.31521			IPI00002478	>IPI:IPI00002478.1|SWISS-PROT:P42892-1|ENSEMBL:ENSP00000364028|REFSEQ:NP_001388|H-INV:HIT000387546|VEGA:OTTHUMP00000002725 Tax_Id=9606 Gene_Symbol=ECE1 Isoform B of Endothelin-converting enzyme 1;>IPI:IPI00216762.1|SWISS-PROT:P42892-4|ENSEMBL:ENSP000002642	1	N	VDQSGLGLPSRDYYLNKTENEKVLTGYLNYM	_DYYLN(de)KTENEK_	0.185619	19.5472	0.0842278	14.4526	-1.13998			IPI00027078	>IPI:IPI00027078.3|SWISS-PROT:O75976|TREMBL:B7Z7T9;B7ZAU4|ENSEMBL:ENSP00000225719|REFSEQ:NP_001295|H-INV:HIT000053657|VEGA:OTTHUMP00000163684 Tax_Id=9606 Gene_Symbol=CPD Carboxypeptidase D	1	N	AAGYRRGDPRLVRLLNTTDVYLLPSLNPDGF	_LLN(de)TTDVYLLPSLNPDGFER_	0.997179	4.0132	2.2362	7.58143	1.16512
IPI00009997	>IPI:IPI00009997.1|SWISS-PROT:O43505|TREMBL:B3KQQ7;B4DEN5|ENSEMBL:ENSP00000309096|REFSEQ:NP_006867|H-INV:HIT000023219|VEGA:OTTHUMP00000235058 Tax_Id=9606 Gene_Symbol=B3GNT1 N-acetyllactosaminide beta-1,3-N-acetylglucosaminyltransferase	1	N	LARVAQPGINYALGTNVSYPNNLLRNLAREG	_VAQPGINYALGTN(de)VSYPNNLLR_	0.0930133	3.70077	0.187845	6.54744	1.01403			IPI00002478	>IPI:IPI00002478.1|SWISS-PROT:P42892-1|ENSEMBL:ENSP00000364028|REFSEQ:NP_001388|H-INV:HIT000387546|VEGA:OTTHUMP00000002725 Tax_Id=9606 Gene_Symbol=ECE1 Isoform B of Endothelin-converting enzyme 1;>IPI:IPI00216762.1|SWISS-PROT:P42892-4|ENSEMBL:ENSP000002642	1	N	VDQSGLGLPSRDYYLNKTENEKVLTGYLNYM	_DYYLN(de)KTENEK_	0.185619	19.5472	0.0700602	0	-1.40568			IPI00795918	>IPI:IPI00795918.1|SWISS-PROT:P13591-2|ENSEMBL:ENSP00000318472|REFSEQ:NP_851996 Tax_Id=9606 Gene_Symbol=NCAM1 Isoform 1 of Neural cell adhesion molecule 1;>IPI:IPI00435020.3|SWISS-PROT:P13591-1|TREMBL:E9PLH7|ENSEMBL:ENSP00000433345|REFSEQ:NP_000606|VEGA:OT	1	N	ATISWFRDGQLLPSSNYSNIKIYNTPSASYL	_DGQLLPSSN(de)YSNIK_	0.177329	10.9765	0.0780459	8.29829	-1.18403			IPI00027235	>IPI:IPI00027235.1|SWISS-PROT:O75882-1|TREMBL:C9IZD4|ENSEMBL:ENSP00000262919|REFSEQ:NP_647537|VEGA:OTTHUMP00000030103 Tax_Id=9606 Gene_Symbol=ATRN Isoform 1 of Attractin;>IPI:IPI00162735.3|SWISS-PROT:O75882-2|TREMBL:B4DZ36|ENSEMBL:ENSP00000416587|REFSEQ:NP	1	N	KDKIYMYGGKIDSTGNVTNELRVFHIHNESW	_IDSTGN(de)VTNELR_	0.10754	8.95368	0.239222	2.57824	1.15348
IPI00025869	>IPI:IPI00025869.1|SWISS-PROT:P06280|TREMBL:Q53HF3;Q53Y83;Q6LER7|ENSEMBL:ENSP00000218516|REFSEQ:NP_000160|H-INV:HIT000321145|VEGA:OTTHUMP00000023679 Tax_Id=9606 Gene_Symbol=GLA Alpha-galactosidase A;>IPI:IPI00909611.1|TREMBL:B4DLT5 Tax_Id=9606 Gene_Symbol=	1	N	VHSKGLKLGIYADVGNKTCAGFPGSFGYYDI	_LGIYADVGN(de)K_	0.0913515	0	0.183877	9.74657	1.00924			IPI00296259	>IPI:IPI00296259.4|SWISS-PROT:Q7Z7H5-1|ENSEMBL:ENSP00000404042|REFSEQ:NP_872353|H-INV:HIT000093923|VEGA:OTTHUMP00000159498 Tax_Id=9606 Gene_Symbol=TMED4 Isoform 1 of Transmembrane emp24 domain-containing protein 4;>IPI:IPI00914891.1|SWISS-PROT:Q7Z7H5-2 Tax	1	N	FTSHTPGDHQICLHSNSTRMALFAGGKLRVH	_FTFTSHTPGDHQICLHSN(de)STR_	0.846607	10.2741	0.313654	7.14595	-1.43252			IPI00329054	>IPI:IPI00329054.1|SWISS-PROT:Q86WC4|ENSEMBL:ENSP00000193322|REFSEQ:NP_054747|H-INV:HIT000049125|VEGA:OTTHUMP00000016938 Tax_Id=9606 Gene_Symbol=OSTM1 Osteopetrosis-associated transmembrane protein 1	1	N	QQVVSKMDNISRAAGNTSESQSCARSLLMAD	_AAGN(de)TSESQSCAR_	0.551052	12.3044	0.239109	15.191	-1.20452			IPI00853454	>IPI:IPI00853454.1|ENSEMBL:ENSP00000377191|VEGA:OTTHUMP00000195576 Tax_Id=9606 Gene_Symbol=LAMB1 200 kDa protein;>IPI:IPI00013976.4|SWISS-PROT:P07942|TREMBL:Q8TAS6|ENSEMBL:ENSP00000222399|REFSEQ:NP_002282|H-INV:HIT000196005|VEGA:OTTHUMP00000195574 Tax_Id=9	1	N	MAQVEVKLSDTTSQSNSTAKELDSLQTEAES	_LSDTTSQSN(de)STAK_	0.770835	5.38583	1.71352	8.76143	1.15247
IPI00045928	>IPI:IPI00045928.1|SWISS-PROT:Q96T83|TREMBL:B3KPP8|ENSEMBL:ENSP00000330320|REFSEQ:NP_115980|H-INV:HIT000076623|VEGA:OTTHUMP00000023187 Tax_Id=9606 Gene_Symbol=SLC9A7 Sodium/hydrogen exchanger 7	1	N	LSCTQEDRAFSTLLVNVSGKFFEYTLKGEIS	_AFSTLLVN(de)VSGK_	0.227605	19.3576	0.113223	7.72539	-1.00736			IPI00027192	>IPI:IPI00027192.6|TREMBL:B2R5M9;B4DR87;Q5JXB8|ENSEMBL:ENSP00000365548;ENSP00000414443|VEGA:OTTHUMP00000002514 Tax_Id=9606 Gene_Symbol=PLOD1 cDNA, FLJ79184, highly similar to Procollagen-lysine, 2-oxoglutarate 5-dioxygenase 1;>IPI:IPI00943008.1|SWISS-PROT:	1	N	FYTKIFLDPEKREQINITLDHRCRIFQNLDG	_EQIN(de)ITLDHR_	0.510894	15.9634	0.188288	16.0761	-1.44008			IPI00470535	>IPI:IPI00470535.2|TREMBL:F8WC36;Q9UIU0|ENSEMBL:ENSP00000284088 Tax_Id=9606 Gene_Symbol=CACNA2D1 Uncharacterized protein;>IPI:IPI00978064.1|SWISS-PROT:P54289-1|ENSEMBL:ENSP00000348589 Tax_Id=9606 Gene_Symbol=CACNA2D1 Isoform 1 of Voltage-dependent calcium	1	N	EVVYYNAKDDLDPEKNDSEPGSQRIKPVFIE	_DDLDPEKN(de)DSEPGSQR_	0.0699404	7.68688	0.0299713	10.213	-1.22255			IPI00025049	>IPI:IPI00025049.1|SWISS-PROT:P20645|TREMBL:B2R6S2;Q53GY9;Q6I9U3;Q96AH2|ENSEMBL:ENSP00000000412|REFSEQ:NP_002346|H-INV:HIT000258970|VEGA:OTTHUMP00000238493 Tax_Id=9606 Gene_Symbol=M6PR Cation-dependent mannose-6-phosphate receptor;>IPI:IPI01009828.1|ENSEMB	1	N	SDTYIYIFRVCREAGNHTSGAGLVQINKSNG	_EAGN(de)HTSGAGLVQINK_	1.50777	3.32314	3.29647	2.75615	1.1285
IPI00003807	>IPI:IPI00003807.7|SWISS-PROT:P11117|TREMBL:B7Z552|ENSEMBL:ENSP00000256997|REFSEQ:NP_001601|H-INV:HIT000334501|VEGA:OTTHUMP00000234497 Tax_Id=9606 Gene_Symbol=ACP2 Lysosomal acid phosphatase;>IPI:IPI01014507.1|TREMBL:B7Z6L8;F5H1S6|ENSEMBL:ENSP00000438954 T	1	N	LAGLFPPNGMQRFNPNISWQPIPVHTVPITE	_FNPN(de)ISWQPIPVHTVPITEDR_	1.13478	10.8033	0.533177	2.12413	-1.08972			IPI00294834	>IPI:IPI00294834.6|SWISS-PROT:Q12797-1|TREMBL:A8K721;B3GQE5;B4E2K4;B8Y0L3|ENSEMBL:ENSP00000368767|REFSEQ:NP_004309|VEGA:OTTHUMP00000226573 Tax_Id=9606 Gene_Symbol=ASPH Isoform 1 of Aspartyl/asparaginyl beta-hydroxylase;>IPI:IPI00944640.1|TREMBL:F5H667|ENSE	1;2	N	RGSLLTLQRLVQLFPNDTSLKNDLGVGYLLI	_LVQLFPN(de)DTSLK_	0.857778	6.66758	0.311813	6.48497	-1.45992			IPI00303300	>IPI:IPI00303300.3|SWISS-PROT:Q96AY3|TREMBL:Q658U4;Q6ZME7|ENSEMBL:ENSP00000317232|REFSEQ:NP_068758|H-INV:HIT000037576|VEGA:OTTHUMP00000164742 Tax_Id=9606 Gene_Symbol=FKBP10 Peptidyl-prolyl cis-trans isomerase FKBP10;>IPI:IPI01013799.1|TREMBL:C9JPC3;F5H1P8|	1	N	CPREVQMGDFVRYHYNGTFEDGKKFDSSYDR	_YHYN(de)GTFEDGKKFDSSYDR_	4.80773	11.0563	2.04945	4.72305	-1.23012			IPI00744685	>IPI:IPI00744685.3|TREMBL:A6NHF2|ENSEMBL:ENSP00000400995|VEGA:OTTHUMP00000209135 Tax_Id=9606 Gene_Symbol=BTD cDNA FLJ59679, highly similar to Biotinidase;>IPI:IPI00927683.1|TREMBL:B4DLJ9|ENSEMBL:ENSP00000388212|VEGA:OTTHUMP00000209134 Tax_Id=9606 Gene_Symb	1	N	IAQVAKNPVGLIGAENATGETDPSHSKFLKI	_NPVGLIGAEN(de)ATGETDPSHSK_	0.187407	1.38198	0.403459	5.56318	1.10625
IPI00023673	>IPI:IPI00023673.1|SWISS-PROT:Q08380|ENSEMBL:ENSP00000262776|REFSEQ:NP_005558|H-INV:HIT000192184 Tax_Id=9606 Gene_Symbol=LGALS3BP Galectin-3-binding protein;>IPI:IPI01010990.1|TREMBL:B4DVE1;B4DWA8|ENSEMBL:ENSP00000438601 Tax_Id=9606 Gene_Symbol=LGALS3BP cD	1	N	FHTVPFQLLARYKGLNLTEDTYKPRIYTSPT	_YKGLN(de)LTEDTYKPR_	0.367002	5.13823	0.167225	10.4207	-1.134			IPI00303300	>IPI:IPI00303300.3|SWISS-PROT:Q96AY3|TREMBL:Q658U4;Q6ZME7|ENSEMBL:ENSP00000317232|REFSEQ:NP_068758|H-INV:HIT000037576|VEGA:OTTHUMP00000164742 Tax_Id=9606 Gene_Symbol=FKBP10 Peptidyl-prolyl cis-trans isomerase FKBP10;>IPI:IPI01013799.1|TREMBL:C9JPC3;F5H1P8|	1	N	CPREVQMGDFVRYHYNGTFEDGKKFDSSYDR	_YHYN(de)GTFEDGKKFDSSYDR_	4.80773	11.0563	1.74283	10.8851	-1.46392			IPI00739149	>IPI:IPI00739149.3|SWISS-PROT:Q68CP4-1|ENSEMBL:ENSP00000389524 Tax_Id=9606 Gene_Symbol=HGSNAT Isoform 1 of Heparan-alpha-glucosaminide N-acetyltransferase;>IPI:IPI00908672.1|SWISS-PROT:Q68CP4-2|ENSEMBL:ENSP00000368965|REFSEQ:NP_689632|H-INV:HIT000306766|VE	1	N	EKEVCRLEYRFGEFGNYSLLVKNIHNGVSEI	_FGEFGN(de)YSLLVK_	0.126062	18.2272	0.0507122	0	-1.31373			IPI00470361	>IPI:IPI00470361.1|SWISS-PROT:Q96J84-2|TREMBL:Q5W0G0|ENSEMBL:ENSP00000357154;ENSP00000357155|VEGA:OTTHUMP00000024056 Tax_Id=9606 Gene_Symbol=KIRREL Isoform 2 of Kin of IRRE-like protein 1;>IPI:IPI00470360.1|SWISS-PROT:Q96J84-1|ENSEMBL:ENSP00000352138|REFSE	1	N	IDGGPVILLQAGTPHNLTCRAFNAKPAATII	_IDGGPVILLQAGTPHN(de)LTCR_	0.0948036	5.4286	0.203483	12.09	1.10189
IPI00922428	>IPI:IPI00922428.1|TREMBL:B7Z6H3|ENSEMBL:ENSP00000439250 Tax_Id=9606 Gene_Symbol=FKBP9 cDNA FLJ51089, highly similar to FK506-binding protein 9;>IPI:IPI00182126.3|SWISS-PROT:O95302|TREMBL:B3KQQ0|ENSEMBL:ENSP00000242209|REFSEQ:NP_009201|H-INV:HIT000048470|V	1	N	CSVLSKKGDYLKYHYNASLLDGTLLDSTWNL	_YHYN(de)ASLLDGTLLDSTWNLGK_	0.220287	18.4013	0.0997731	19.6453	-1.14266			IPI00010338	>IPI:IPI00010338.1|SWISS-PROT:P13726|TREMBL:B2R6M5;Q8NCW7|ENSEMBL:ENSP00000334145|REFSEQ:NP_001984|H-INV:HIT000191101|VEGA:OTTHUMP00000012426 Tax_Id=9606 Gene_Symbol=F3 Tissue factor;>IPI:IPI00384454.1|TREMBL:Q86SE7;Q86WH3;Q86WH4|ENSEMBL:ENSP00000359226|RE	1	N	GQPTIQSFEQVGTKVNVTVEDERTLVRRNNT	_VN(de)VTVEDER_	0.576584	8.54271	0.204741	8.93774	-1.49373			IPI00329573	>IPI:IPI00329573.9|SWISS-PROT:Q99715-1|TREMBL:B9EJB8|ENSEMBL:ENSP00000325146|REFSEQ:NP_004361|H-INV:HIT000221229|VEGA:OTTHUMP00000016752 Tax_Id=9606 Gene_Symbol=COL12A1 Isoform 1 of Collagen alpha-1(XII) chain;>IPI:IPI00964552.1|TREMBL:D6RGG3|ENSEMBL:ENSP0	1;2	N	TTQAPKSGPRNLQVYNATSNSLTVKWDPASG	_NLQVYN(de)ATSNSLTVK_	0.06694	10.3593	0.0260602	0	-1.36102			IPI00235003	>IPI:IPI00235003.11|TREMBL:F5GWX3;Q59FU8|ENSEMBL:ENSP00000441676|H-INV:HIT000329296 Tax_Id=9606 Gene_Symbol=FAS Uncharacterized protein;>IPI:IPI00744894.1|SWISS-PROT:P25445-1|TREMBL:E6Y7C3;Q6ICT6|ENSEMBL:ENSP00000347979|REFSEQ:NP_000034|H-INV:HIT000035834|	1	N	RCRLCDEGHGLEVEINCTRTQNTKCRCKPNF	_LCDEGHGLEVEIN(de)CTR_	0.0539096	13.8076	0.112776	13.237	1.06484
IPI00303300	>IPI:IPI00303300.3|SWISS-PROT:Q96AY3|TREMBL:Q658U4;Q6ZME7|ENSEMBL:ENSP00000317232|REFSEQ:NP_068758|H-INV:HIT000037576|VEGA:OTTHUMP00000164742 Tax_Id=9606 Gene_Symbol=FKBP10 Peptidyl-prolyl cis-trans isomerase FKBP10;>IPI:IPI01013799.1|TREMBL:C9JPC3;F5H1P8|	1	N	CPREVQMGDFVRYHYNGTFEDGKKFDSSYDR	_YHYN(de)GTFEDGKKFDSSYDR_	4.80773	11.0563	2.16233	1.55095	-1.15277			IPI00554481	>IPI:IPI00554481.1|SWISS-PROT:P08195-4|ENSEMBL:ENSP00000367124;ENSP00000440001|VEGA:OTTHUMP00000236710 Tax_Id=9606 Gene_Symbol=SLC3A2 Isoform 4 of 4F2 cell-surface antigen heavy chain;>IPI:IPI01010400.1|TREMBL:F5H4J7|ENSEMBL:ENSP00000444862|VEGA:OTTHUMP000	1	N	GSTGEHTKSLVTQYLNATGNRWCSWSLSQAR	_SLVTQYLN(de)ATGNR_	0.163598	1.13157	0.057633	0	-1.50519			IPI00290043	>IPI:IPI00290043.2|SWISS-PROT:P26006-1|TREMBL:Q86SW1|ENSEMBL:ENSP00000007722|REFSEQ:NP_005492 Tax_Id=9606 Gene_Symbol=ITGA3 Isoform 2 of Integrin alpha-3;>IPI:IPI00215995.1|SWISS-PROT:P26006-2|ENSEMBL:ENSP00000315190|REFSEQ:NP_002195|H-INV:HIT000195911|VEG	1	N	DAPVVTNVTVKARVWNSTFIEDYRDFDRVRV	_VWN(de)STFIEDYRDFDR_	1.60452	9.59213	0.606956	11.5581	-1.40248			IPI00414717	>IPI:IPI00414717.1|SWISS-PROT:Q92896-2|ENSEMBL:ENSP00000205061|REFSEQ:NP_036333 Tax_Id=9606 Gene_Symbol=GLG1 Isoform 2 of Golgi apparatus protein 1;>IPI:IPI00923461.1|TREMBL:B7Z8Y4|ENSEMBL:ENSP00000406946|REFSEQ:NP_001139138 Tax_Id=9606 Gene_Symbol=GLG1 Go	1	N	EISSDCNHLLWNYKLNLTTDPKFESVAREVC	_LN(de)LTTDPK_	0.711247	0.475915	1.45305	0	1.03066
IPI00410488	>IPI:IPI00410488.2|SWISS-PROT:Q5ZPR3-1|TREMBL:A8K6Q6;A8K9J6;B4DK26|ENSEMBL:ENSP00000320084|REFSEQ:NP_001019907|H-INV:HIT000249150|VEGA:OTTHUMP00000174914 Tax_Id=9606 Gene_Symbol=CD276 Isoform 1 of CD276 antigen;>IPI:IPI00719044.1|SWISS-PROT:Q5ZPR3-4 Tax_Id	1	N	GLFDVHSILRVVLGANGTYSCLVRNPVLQQD	_VVLGAN(de)GTYSCLVR_	3.32288	13.7319	1.48269	14.7936	-1.16422			IPI00795918	>IPI:IPI00795918.1|SWISS-PROT:P13591-2|ENSEMBL:ENSP00000318472|REFSEQ:NP_851996 Tax_Id=9606 Gene_Symbol=NCAM1 Isoform 1 of Neural cell adhesion molecule 1;>IPI:IPI00435020.3|SWISS-PROT:P13591-1|TREMBL:E9PLH7|ENSEMBL:ENSP00000433345|REFSEQ:NP_000606|VEGA:OT	1	N	ATISWFRDGQLLPSSNYSNIKIYNTPSASYL	_DGQLLPSSN(de)YSNIK_	0.177329	10.9765	0.0589451	9.62333	-1.58898			IPI00303300	>IPI:IPI00303300.3|SWISS-PROT:Q96AY3|TREMBL:Q658U4;Q6ZME7|ENSEMBL:ENSP00000317232|REFSEQ:NP_068758|H-INV:HIT000037576|VEGA:OTTHUMP00000164742 Tax_Id=9606 Gene_Symbol=FKBP10 Peptidyl-prolyl cis-trans isomerase FKBP10;>IPI:IPI01013799.1|TREMBL:C9JPC3;F5H1P8|	1	N	CPRMVQDGDFVRYHYNGTLLDGTSFDTSYSK	_YHYN(de)GTLLDGTSFDTSYSK_	7.53073	8.32946	2.81713	3.44727	-1.41856			IPI00465259	>IPI:IPI00465259.4|SWISS-PROT:Q8N697-1|ENSEMBL:ENSP00000266771|REFSEQ:NP_663623|H-INV:HIT000083574|VEGA:OTTHUMP00000238743 Tax_Id=9606 Gene_Symbol=SLC15A4 Isoform 1 of Solute carrier family 15 member 4;>IPI:IPI01013385.1|ENSEMBL:ENSP00000365935|VEGA:OTTHUM	1	N	APATRAALCGSARLLNCTAPGPDAAARCCSP	_LLN(de)CTAPGPDAAAR_	0.0475513	0	0.096289	9.4484	1.01789
IPI00020470	>IPI:IPI00020470.4|SWISS-PROT:Q68CQ7-1|ENSEMBL:ENSP00000266014;ENSP00000378263;ENSP00000385730;ENSP00000418853;ENSP00000419612|REFSEQ:NP_001010983;NP_060916;NP_690909|H-INV:HIT000295086|VEGA:OTTHUMP00000213401;OTTHUMP00000213439;OTTHUMP00000213440 Tax_Id=9	1	N	MKASTCSFNPGVFVANLTEWKRQNITNQLEK	_ASTCSFNPGVFVAN(de)LTEWK_	0.0427184	0	0.0183095	0	-1.22227			IPI00018274	>IPI:IPI00018274.1|SWISS-PROT:P00533-1|TREMBL:A8K2T7;A9CB80;B7Z2I3;E7BSV0;F2YGG7;Q2TTR7|ENSEMBL:ENSP00000275493|REFSEQ:NP_005219|VEGA:OTTHUMP00000159661 Tax_Id=9606 Gene_Symbol=EGFR Isoform 1 of Epidermal growth factor receptor;>IPI:IPI00915452.4|TREMBL:E9	1	N	CNGIGIGEFKDSLSINATNIKHFKNCTSISG	_DSLSIN(de)ATNIK_	0.263757	4.98006	0.0848262	17.0828	-1.63663			IPI00023542	>IPI:IPI00023542.6|SWISS-PROT:Q9BVK6|TREMBL:B2R8A2;B4DPP4|ENSEMBL:ENSP00000330945|REFSEQ:NP_059980|H-INV:HIT000281614|VEGA:OTTHUMP00000161452 Tax_Id=9606 Gene_Symbol=TMED9 Transmembrane emp24 domain-containing protein 9	1	N	FTSHTPGEHQICLHSNSTKFSLFAGGMLRVH	_FTFTSHTPGEHQICLHSN(de)STK_	2.87137	8.63537	1.07303	2.38501	-1.42005			IPI00298281	>IPI:IPI00298281.4|SWISS-PROT:P11047|TREMBL:Q6NVY8|ENSEMBL:ENSP00000258341|REFSEQ:NP_002284|H-INV:HIT000191137|VEGA:OTTHUMP00000033450 Tax_Id=9606 Gene_Symbol=LAMC1 Laminin subunit gamma-1	1	N	DILNNLKDFDRRVNDNKTAAEEALRKIPAIN	_VNDN(de)KTAAEEALR_	0.599507	16.9848	0.299402	9.0574	-1.00169
IPI00783698	>IPI:IPI00783698.4|SWISS-PROT:Q8NBN3-1|TREMBL:A8K0M6;A8K285|ENSEMBL:ENSP00000374484|REFSEQ:NP_056312|H-INV:HIT000081905 Tax_Id=9606 Gene_Symbol=TMEM87A Isoform 1 of Transmembrane protein 87A;>IPI:IPI01013197.1|TREMBL:A8K369;B4DN92|ENSEMBL:ENSP00000438181 T	1	N	RGLSGKYQTSSKLFQNCSELFKTQTFSGDFM	_LFQN(de)CSELFK_	0.741089	13.7652	0.288146	10.8311	-1.36285			IPI00303300	>IPI:IPI00303300.3|SWISS-PROT:Q96AY3|TREMBL:Q658U4;Q6ZME7|ENSEMBL:ENSP00000317232|REFSEQ:NP_068758|H-INV:HIT000037576|VEGA:OTTHUMP00000164742 Tax_Id=9606 Gene_Symbol=FKBP10 Peptidyl-prolyl cis-trans isomerase FKBP10;>IPI:IPI01013799.1|TREMBL:C9JPC3;F5H1P8|	1	N	DVVEIRTLSRPSETCNETTKLGDFVRYHYNC	_TLSRPSETCN(de)ETTK_	0.124832	6.52812	0.0393368	17.0928	-1.66604			IPI00010338	>IPI:IPI00010338.1|SWISS-PROT:P13726|TREMBL:B2R6M5;Q8NCW7|ENSEMBL:ENSP00000334145|REFSEQ:NP_001984|H-INV:HIT000191101|VEGA:OTTHUMP00000012426 Tax_Id=9606 Gene_Symbol=F3 Tissue factor;>IPI:IPI00384454.1|TREMBL:Q86SE7;Q86WH3;Q86WH4|ENSEMBL:ENSP00000359226|RE	1	N	GQPTIQSFEQVGTKVNVTVEDERTLVRRNNT	_VN(de)VTVEDER_	0.576584	8.54271	0.209753	10.4968	-1.45884			IPI00009923	>IPI:IPI00009923.1|SWISS-PROT:P13674-1|ENSEMBL:ENSP00000307318;ENSP00000378353;ENSP00000411688|REFSEQ:NP_001017962;NP_001136067|H-INV:HIT000051291|VEGA:OTTHUMP00000019793 Tax_Id=9606 Gene_Symbol=P4HA1 Isoform 1 of Prolyl 4-hydroxylase subunit alpha-1;>IPI:	1	N	LENLVLKDMSDGFISNLTIQRQYFPNDEDQV	_DMSDGFISN(de)LTIQR_	4.98912	4.84554	2.37377	13.3014	-1.07161
IPI00554481	>IPI:IPI00554481.1|SWISS-PROT:P08195-4|ENSEMBL:ENSP00000367124;ENSP00000440001|VEGA:OTTHUMP00000236710 Tax_Id=9606 Gene_Symbol=SLC3A2 Isoform 4 of 4F2 cell-surface antigen heavy chain;>IPI:IPI01010400.1|TREMBL:F5H4J7|ENSEMBL:ENSP00000444862|VEGA:OTTHUMP000	1	N	GSTGEHTKSLVTQYLNATGNRWCSWSLSQAR	_SLVTQYLN(de)ATGNR_	0.163598	1.13157	0.0625699	9.79305	-1.38661			IPI00025257	>IPI:IPI00025257.1|SWISS-PROT:O75326|TREMBL:B4DDP7|ENSEMBL:ENSP00000261918|REFSEQ:NP_003603|H-INV:HIT000065653|VEGA:OTTHUMP00000176868 Tax_Id=9606 Gene_Symbol=SEMA7A Semaphorin-7A;>IPI:IPI00924680.1|TREMBL:F5H1S0|ENSEMBL:ENSP00000438966|REFSEQ:NP_001139501	1	N	FFREDNPDKNPEAPLNVSRVAQLCRGDQGGE	_EDNPDKNPEAPLN(de)VSR_	0.149035	0	0.046612	3.56063	-1.67688			IPI00003807	>IPI:IPI00003807.7|SWISS-PROT:P11117|TREMBL:B7Z552|ENSEMBL:ENSP00000256997|REFSEQ:NP_001601|H-INV:HIT000334501|VEGA:OTTHUMP00000234497 Tax_Id=9606 Gene_Symbol=ACP2 Lysosomal acid phosphatase;>IPI:IPI01014507.1|TREMBL:B7Z6L8;F5H1S6|ENSEMBL:ENSP00000438954 T	1	N	WELGQALRQRYHGFLNTSYHRQEVYVRSTDF	_YHGFLN(de)TSYHR_	0.458445	2.28766	0.165764	7.40519	-1.46762			IPI00020557	>IPI:IPI00020557.2|SWISS-PROT:Q07954|TREMBL:Q59FG2;Q6LAF4;Q6LBN5|ENSEMBL:ENSP00000243077|REFSEQ:NP_002323|H-INV:HIT000321395 Tax_Id=9606 Gene_Symbol=LRP1 Prolow-density lipoprotein receptor-related protein 1	1	N	DRTHANGSIKRGSKDNATDSVPLRTGIGVQL	_RGSKDN(de)ATDSVPLR_	1.55308	2.77889	0.722469	5.71737	-1.10412
IPI00016112	>IPI:IPI00016112.6|SWISS-PROT:Q92626-1|ENSEMBL:ENSP00000252804|REFSEQ:NP_036425|H-INV:HIT000073735|VEGA:OTTHUMP00000199942 Tax_Id=9606 Gene_Symbol=PXDN Isoform 1 of Peroxidasin homolog;>IPI:IPI00888304.4|TREMBL:Q96GF5|ENSEMBL:ENSP00000414098|VEGA:OTTHUMP00	1	N	IKQTSLARILCDNADNITRVQSDVFRVAEFP	_ILCDNADN(de)ITR_	0.556526	12.8232	0.206228	4.81504	-1.43221			IPI00922428	>IPI:IPI00922428.1|TREMBL:B7Z6H3|ENSEMBL:ENSP00000439250 Tax_Id=9606 Gene_Symbol=FKBP9 cDNA FLJ51089, highly similar to FK506-binding protein 9;>IPI:IPI00182126.3|SWISS-PROT:O95302|TREMBL:B3KQQ0|ENSEMBL:ENSP00000242209|REFSEQ:NP_009201|H-INV:HIT000048470|V	1	N	CSVLSKKGDYLKYHYNASLLDGTLLDSTWNL	_YHYN(de)ASLLDGTLLDSTWNLGK_	0.220287	18.4013	0.0685906	10.0128	-1.6833			IPI00984294	>IPI:IPI00984294.1|ENSEMBL:ENSP00000433689|VEGA:OTTHUMP00000232166 Tax_Id=9606 Gene_Symbol=THY1 Protein;>IPI:IPI00983621.1|TREMBL:E9PNQ8|ENSEMBL:ENSP00000432808|VEGA:OTTHUMP00000232167 Tax_Id=9606 Gene_Symbol=THY1 Uncharacterized protein;>IPI:IPI00022892.2	1	N	CALHHSGHSPPISSQNVTVLRDKLVKCEGIS	_DEGTYTCALHHSGHSPPISSQN(de)VTVLR_	15.112	10.471	5.40602	11.3415	-1.48306			IPI00002714	>IPI:IPI00002714.8|SWISS-PROT:Q9UBP4|TREMBL:B3KS70;B4DID6;Q6PQ81|ENSEMBL:ENSP00000314910;ENSP00000379762|REFSEQ:NP_001018067;NP_037385;NP_056965|H-INV:HIT000059783|VEGA:OTTHUMP00000230783;OTTHUMP00000230784 Tax_Id=9606 Gene_Symbol=DKK3 cDNA FLJ52545, highl	1	N	LCVWGHCTKMATRGSNGTICDNQRDCQPGLC	_GSN(de)GTICDNQR_	0.0347288	9.94087	0.0161425	0	-1.10527
IPI00043598	>IPI:IPI00043598.2|SWISS-PROT:Q70UQ0-4|ENSEMBL:ENSP00000299157|REFSEQ:NP_710154 Tax_Id=9606 Gene_Symbol=IKBIP Isoform 4 of Inhibitor of nuclear factor kappa-B kinase-interacting protein	1	N	EVLTQRMQSLNEKFQNITDFWKRSLEEMNIN	_FQN(de)ITDFWK_	0.955198	6.08473	0.333482	2.66912	-1.51819			IPI00739149	>IPI:IPI00739149.3|SWISS-PROT:Q68CP4-1|ENSEMBL:ENSP00000389524 Tax_Id=9606 Gene_Symbol=HGSNAT Isoform 1 of Heparan-alpha-glucosaminide N-acetyltransferase;>IPI:IPI00908672.1|SWISS-PROT:Q68CP4-2|ENSEMBL:ENSP00000368965|REFSEQ:NP_689632|H-INV:HIT000306766|VE	1	N	EKEVCRLEYRFGEFGNYSLLVKNIHNGVSEI	_FGEFGN(de)YSLLVK_	0.126062	18.2272	0.0391029	10.5366	-1.68879			IPI00290043	>IPI:IPI00290043.2|SWISS-PROT:P26006-1|TREMBL:Q86SW1|ENSEMBL:ENSP00000007722|REFSEQ:NP_005492 Tax_Id=9606 Gene_Symbol=ITGA3 Isoform 2 of Integrin alpha-3;>IPI:IPI00215995.1|SWISS-PROT:P26006-2|ENSEMBL:ENSP00000315190|REFSEQ:NP_002195|H-INV:HIT000195911|VEG	1	N	LAGAPRELAVPDGYTNRTGAVYLCPLTAHKD	_ELAVPDGYTN(de)R_	1.25468	9.71079	0.43151	11.6806	-1.53985			IPI01009479	>IPI:IPI01009479.1|SWISS-PROT:Q8NBK3-3|TREMBL:F5GXF1|ENSEMBL:ENSP00000440862 Tax_Id=9606 Gene_Symbol=SUMF1 Uncharacterized protein;>IPI:IPI00432718.3|TREMBL:F5GXA0|ENSEMBL:ENSP00000404384;ENSP00000440421|VEGA:OTTHUMP00000207088 Tax_Id=9606 Gene_Symbol=SUMF	1	N	MDAYEVSNTEFEKFVNSTGYLTEAEKFGDSF	_FVN(de)STGYLTEAEK_	0.575264	6.3853	0.255792	11.512	-1.16925
IPI00023673	>IPI:IPI00023673.1|SWISS-PROT:Q08380|ENSEMBL:ENSP00000262776|REFSEQ:NP_005558|H-INV:HIT000192184 Tax_Id=9606 Gene_Symbol=LGALS3BP Galectin-3-binding protein;>IPI:IPI01010990.1|TREMBL:B4DVE1;B4DWA8|ENSEMBL:ENSP00000438601 Tax_Id=9606 Gene_Symbol=LGALS3BP cD	1	N	KSNCRHERDAGVVCTNETRSTHTLDLSRELS	_DAGVVCTN(de)ETR_	0.482404	4.40862	0.168034	15.6583	-1.52149			IPI00009923	>IPI:IPI00009923.1|SWISS-PROT:P13674-1|ENSEMBL:ENSP00000307318;ENSP00000378353;ENSP00000411688|REFSEQ:NP_001017962;NP_001136067|H-INV:HIT000051291|VEGA:OTTHUMP00000019793 Tax_Id=9606 Gene_Symbol=P4HA1 Isoform 1 of Prolyl 4-hydroxylase subunit alpha-1;>IPI:	1	N	LENLVLKDMSDGFISNLTIQRQYFPNDEDQV	_DMSDGFISN(de)LTIQR_	7.66414	7.76857	2.26268	15.2644	-1.76009			IPI00005707	>IPI:IPI00005707.7|SWISS-PROT:Q9UBG0|ENSEMBL:ENSP00000307513|REFSEQ:NP_006030|H-INV:HIT000000434 Tax_Id=9606 Gene_Symbol=MRC2 C-type mannose receptor 2	1	N	PAALPPAPGTELSYLNGTFRLLQKPLRWHDA	_GTDPSLSPSPAALPPAPGTELSYLN(de)GTFR_	0.815609	17.0994	0.278528	19.7039	-1.55006			IPI00298281	>IPI:IPI00298281.4|SWISS-PROT:P11047|TREMBL:Q6NVY8|ENSEMBL:ENSP00000258341|REFSEQ:NP_002284|H-INV:HIT000191137|VEGA:OTTHUMP00000033450 Tax_Id=9606 Gene_Symbol=LAMC1 Laminin subunit gamma-1	1;2	N	NKTAAEEALRKIPAINQTITEANEKTREAQQ	_IPAIN(de)QTITEANEK_	2.27016	2.03064	0.997851	3.17449	-1.1859
IPI00010338	>IPI:IPI00010338.1|SWISS-PROT:P13726|TREMBL:B2R6M5;Q8NCW7|ENSEMBL:ENSP00000334145|REFSEQ:NP_001984|H-INV:HIT000191101|VEGA:OTTHUMP00000012426 Tax_Id=9606 Gene_Symbol=F3 Tissue factor;>IPI:IPI00384454.1|TREMBL:Q86SE7;Q86WH3;Q86WH4|ENSEMBL:ENSP00000359226|RE	1	N	GQPTIQSFEQVGTKVNVTVEDERTLVRRNNT	_VN(de)VTVEDER_	0.576584	8.54271	0.20063	5.05538	-1.52299			IPI00984294	>IPI:IPI00984294.1|ENSEMBL:ENSP00000433689|VEGA:OTTHUMP00000232166 Tax_Id=9606 Gene_Symbol=THY1 Protein;>IPI:IPI00983621.1|TREMBL:E9PNQ8|ENSEMBL:ENSP00000432808|VEGA:OTTHUMP00000232167 Tax_Id=9606 Gene_Symbol=THY1 Uncharacterized protein;>IPI:IPI00022892.2	1	N	CALHHSGHSPPISSQNVTVLRDKLVKCEGIS	_DEGTYTCALHHSGHSPPISSQN(de)VTVLR_	15.112	10.471	4.44359	3.5818	-1.7659			IPI00020557	>IPI:IPI00020557.2|SWISS-PROT:Q07954|TREMBL:Q59FG2;Q6LAF4;Q6LBN5|ENSEMBL:ENSP00000243077|REFSEQ:NP_002323|H-INV:HIT000321395 Tax_Id=9606 Gene_Symbol=LRP1 Prolow-density lipoprotein receptor-related protein 1;>IPI:IPI00448904.2|TREMBL:Q6PJ72|ENSEMBL:ENSP000	1	N	MDGSDEGPHCRELQGNCSRLGCQHHCVPTLD	_ELQGN(de)CSR_	0.610492	10.6235	0.20766	10.5923	-1.55575			IPI00787853	>IPI:IPI00787853.2|SWISS-PROT:Q9NX62|ENSEMBL:ENSP00000262644|REFSEQ:NP_060283|H-INV:HIT000262782|VEGA:OTTHUMP00000226649 Tax_Id=9606 Gene_Symbol=IMPAD1 Inositol monophosphatase 3	1	N	SHSGMVKQVALQTFGNQTTIIPAGGAGYKVL	_QVALQTFGN(de)QTTIIPAGGAGYK_	0.926478	5.34578	0.405982	1.09414	-1.19034
IPI00739149	>IPI:IPI00739149.3|SWISS-PROT:Q68CP4-1|ENSEMBL:ENSP00000389524 Tax_Id=9606 Gene_Symbol=HGSNAT Isoform 1 of Heparan-alpha-glucosaminide N-acetyltransferase;>IPI:IPI00908672.1|SWISS-PROT:Q68CP4-2|ENSEMBL:ENSP00000368965|REFSEQ:NP_689632|H-INV:HIT000306766|VE	1	N	EKEVCRLEYRFGEFGNYSLLVKNIHNGVSEI	_FGEFGN(de)YSLLVK_	0.126062	18.2272	0.0422764	11.3873	-1.57621			IPI00003807	>IPI:IPI00003807.7|SWISS-PROT:P11117|TREMBL:B7Z552|ENSEMBL:ENSP00000256997|REFSEQ:NP_001601|H-INV:HIT000334501|VEGA:OTTHUMP00000234497 Tax_Id=9606 Gene_Symbol=ACP2 Lysosomal acid phosphatase;>IPI:IPI01014507.1|TREMBL:B7Z6L8;F5H1S6|ENSEMBL:ENSP00000438954 T	1	N	LAGLFPPNGMQRFNPNISWQPIPVHTVPITE	_FNPN(de)ISWQPIPVHTVPITEDR_	1.13478	10.8033	0.328665	9.71788	-1.78772			IPI00025257	>IPI:IPI00025257.1|SWISS-PROT:O75326|TREMBL:B4DDP7|ENSEMBL:ENSP00000261918|REFSEQ:NP_003603|H-INV:HIT000065653|VEGA:OTTHUMP00000176868 Tax_Id=9606 Gene_Symbol=SEMA7A Semaphorin-7A;>IPI:IPI00924680.1|TREMBL:F5H1S0|ENSEMBL:ENSP00000438966|REFSEQ:NP_001139501	1	N	FFREDNPDKNPEAPLNVSRVAQLCRGDQGGE	_EDNPDKNPEAPLN(de)VSR_	0.149035	0	0.0497383	3.85495	-1.58322			IPI00002478	>IPI:IPI00002478.1|SWISS-PROT:P42892-1|ENSEMBL:ENSP00000364028|REFSEQ:NP_001388|H-INV:HIT000387546|VEGA:OTTHUMP00000002725 Tax_Id=9606 Gene_Symbol=ECE1 Isoform B of Endothelin-converting enzyme 1;>IPI:IPI00216762.1|SWISS-PROT:P42892-4|ENSEMBL:ENSP000002642	1	N	RAKPLMELIERLGGWNITGPWAKDNFQDTLQ	_LGGWN(de)ITGPWAK_	0.385337	9.07377	0.168758	7.20049	-1.19116
IPI00064429	>IPI:IPI00064429.5|SWISS-PROT:Q6UXH9-2|ENSEMBL:ENSP00000278360|REFSEQ:NP_056245|VEGA:OTTHUMP00000232625 Tax_Id=9606 Gene_Symbol=PAMR1 Isoform 2 of Inactive serine protease PAMR1;>IPI:IPI00456672.6|SWISS-PROT:Q6UXH9-1|TREMBL:B7Z4A8|ENSEMBL:ENSP00000368158|R	1	N	SGRAPSCIPICGKIENITAPKTQGLRWPWQA	_IEN(de)ITAPK_	0.0320811	5.56185	0.0105185	0	-1.6088			IPI00303300	>IPI:IPI00303300.3|SWISS-PROT:Q96AY3|TREMBL:Q658U4;Q6ZME7|ENSEMBL:ENSP00000317232|REFSEQ:NP_068758|H-INV:HIT000037576|VEGA:OTTHUMP00000164742 Tax_Id=9606 Gene_Symbol=FKBP10 Peptidyl-prolyl cis-trans isomerase FKBP10;>IPI:IPI01013799.1|TREMBL:C9JPC3;F5H1P8|	1	N	CPRMVQDGDFVRYHYNGTLLDGTSFDTSYSK	_YHYN(de)GTLLDGTSFDTSYSK_	7.53073	8.32946	2.16277	9.01627	-1.79991			IPI00922428	>IPI:IPI00922428.1|TREMBL:B7Z6H3|ENSEMBL:ENSP00000439250 Tax_Id=9606 Gene_Symbol=FKBP9 cDNA FLJ51089, highly similar to FK506-binding protein 9;>IPI:IPI00182126.3|SWISS-PROT:O95302|TREMBL:B3KQQ0|ENSEMBL:ENSP00000242209|REFSEQ:NP_009201|H-INV:HIT000048470|V	1	N	CSVLSKKGDYLKYHYNASLLDGTLLDSTWNL	_YHYN(de)ASLLDGTLLDSTWNLGK_	0.220287	18.4013	0.0713693	18.0944	-1.62601			IPI00012887	>IPI:IPI00012887.1|SWISS-PROT:P07711|TREMBL:A5PLM9;B3KQK4;Q6LAF7;Q9HBQ7|ENSEMBL:ENSP00000345344;ENSP00000365061|REFSEQ:NP_001903;NP_666023|H-INV:HIT000275935|VEGA:OTTHUMP00000021601;OTTHUMP00000021602 Tax_Id=9606 Gene_Symbol=CTSL1 Cathepsin L1	1	N	ATEESCKYNPKYSVANDTGFVDIPKQEKALM	_YSVAN(de)DTGFVDIPKQEK_	4.72981	8.11925	2.00171	2.69981	-1.24055
IPI00884105	>IPI:IPI00884105.2|SWISS-PROT:P11279|TREMBL:B3KRY3|ENSEMBL:ENSP00000333298|REFSEQ:NP_005552|H-INV:HIT000091043|VEGA:OTTHUMP00000018748 Tax_Id=9606 Gene_Symbol=LAMP1 Lysosome-associated membrane glycoprotein 1;>IPI:IPI00908532.1|TREMBL:B4DWL3|ENSEMBL:ENSP00	1	N	SDATVVLNRSSCGKENTSDPSLVIAFGRGHT	_SSCGKEN(de)TSDPSLVIAFGR_	2.07024	6.75198	0.669019	7.95747	-1.62968			IPI00023673	>IPI:IPI00023673.1|SWISS-PROT:Q08380|ENSEMBL:ENSP00000262776|REFSEQ:NP_005558|H-INV:HIT000192184 Tax_Id=9606 Gene_Symbol=LGALS3BP Galectin-3-binding protein;>IPI:IPI01010990.1|TREMBL:B4DVE1;B4DWA8|ENSEMBL:ENSP00000438601 Tax_Id=9606 Gene_Symbol=LGALS3BP cD	1	N	KSNCRHERDAGVVCTNETRSTHTLDLSRELS	_DAGVVCTN(de)ETR_	0.482404	4.40862	0.133907	12.5913	-1.84901			IPI00382926	>IPI:IPI00382926.2|TREMBL:Q14UF2;Q8TD11;Q8TD13 Tax_Id=9606 Gene_Symbol=CD55 Decay-accelerating factor splicing variant 5;>IPI:IPI00152418.2|TREMBL:B1AP16;D3DT86;Q14UF3;Q8TD14|ENSEMBL:ENSP00000340631|VEGA:OTTHUMP00000034420 Tax_Id=9606 Gene_Symbol=CD55 Deca	1	N	ICLKGSQWSDIEEFCNRSCEVPTRLNSASLK	_GSQWSDIEEFCN(de)R_	0.284722	6.61372	0.0904584	14.0963	-1.65423			IPI00290043	>IPI:IPI00290043.2|SWISS-PROT:P26006-1|TREMBL:Q86SW1|ENSEMBL:ENSP00000007722|REFSEQ:NP_005492 Tax_Id=9606 Gene_Symbol=ITGA3 Isoform 2 of Integrin alpha-3;>IPI:IPI00215995.1|SWISS-PROT:P26006-2|ENSEMBL:ENSP00000315190|REFSEQ:NP_002195|H-INV:HIT000195911|VEG	1	N	DAPVVTNVTVKARVWNSTFIEDYRDFDRVRV	_VWN(de)STFIEDYRDFDR_	1.73993	8.44205	0.728352	2.71515	-1.25632
IPI00025257	>IPI:IPI00025257.1|SWISS-PROT:O75326|TREMBL:B4DDP7|ENSEMBL:ENSP00000261918|REFSEQ:NP_003603|H-INV:HIT000065653|VEGA:OTTHUMP00000176868 Tax_Id=9606 Gene_Symbol=SEMA7A Semaphorin-7A;>IPI:IPI00924680.1|TREMBL:F5H1S0|ENSEMBL:ENSP00000438966|REFSEQ:NP_001139501	1	N	FFREDNPDKNPEAPLNVSRVAQLCRGDQGGE	_EDNPDKNPEAPLN(de)VSR_	0.149035	0	0.047804	10.212	-1.64045			IPI00884105	>IPI:IPI00884105.2|SWISS-PROT:P11279|TREMBL:B3KRY3|ENSEMBL:ENSP00000333298|REFSEQ:NP_005552|H-INV:HIT000091043|VEGA:OTTHUMP00000018748 Tax_Id=9606 Gene_Symbol=LAMP1 Lysosome-associated membrane glycoprotein 1;>IPI:IPI00908532.1|TREMBL:B4DWL3|ENSEMBL:ENSP00	1	N	SDATVVLNRSSCGKENTSDPSLVIAFGRGHT	_SSCGKEN(de)TSDPSLVIAFGR_	2.07024	6.75198	0.567392	8.99215	-1.86738			IPI00008494	>IPI:IPI00008494.4|SWISS-PROT:P05362|TREMBL:B4DNT6;O00177;Q15463;Q5NKV8|ENSEMBL:ENSP00000264832|REFSEQ:NP_000192|H-INV:HIT000194922 Tax_Id=9606 Gene_Symbol=ICAM1 Intercellular adhesion molecule 1;>IPI:IPI00910734.2|TREMBL:B4DQW5;E9PER2 Tax_Id=9606 Gene_Sym	1	N	NLTLRCQVEGGAPRANLTVVLLRGEKELKRE	_AN(de)LTVVLLR_	1.03313	16.7843	0.32757	2.66556	-1.65715			IPI00020557	>IPI:IPI00020557.2|SWISS-PROT:Q07954|TREMBL:Q59FG2;Q6LAF4;Q6LBN5|ENSEMBL:ENSP00000243077|REFSEQ:NP_002323|H-INV:HIT000321395 Tax_Id=9606 Gene_Symbol=LRP1 Prolow-density lipoprotein receptor-related protein 1	1	N	YWADAKLSVIGSIRLNGTDPIVAADSKRGLS	_LN(de)GTDPIVAADSKR_	1.11817	4.30757	0.453101	7.09673	-1.30324
IPI00009923	>IPI:IPI00009923.1|SWISS-PROT:P13674-1|ENSEMBL:ENSP00000307318;ENSP00000378353;ENSP00000411688|REFSEQ:NP_001017962;NP_001136067|H-INV:HIT000051291|VEGA:OTTHUMP00000019793 Tax_Id=9606 Gene_Symbol=P4HA1 Isoform 1 of Prolyl 4-hydroxylase subunit alpha-1;>IPI:	1	N	LENLVLKDMSDGFISNLTIQRQYFPNDEDQV	_DMSDGFISN(de)LTIQR_	7.66414	7.76857	2.31686	10.7226	-1.72596			IPI00020557	>IPI:IPI00020557.2|SWISS-PROT:Q07954|TREMBL:Q59FG2;Q6LAF4;Q6LBN5|ENSEMBL:ENSP00000243077|REFSEQ:NP_002323|H-INV:HIT000321395 Tax_Id=9606 Gene_Symbol=LRP1 Prolow-density lipoprotein receptor-related protein 1	1	N	DINECLRFGTCSQLCNNTKGGHLCSCARNFM	_FGTCSQLCN(de)NTK_	0.638555	9.19804	0.170275	0	-1.90695			IPI00015102	>IPI:IPI00015102.2|SWISS-PROT:Q13740-1|TREMBL:B3KNN9|ENSEMBL:ENSP00000305988|REFSEQ:NP_001618|H-INV:HIT000028614|VEGA:OTTHUMP00000214313 Tax_Id=9606 Gene_Symbol=ALCAM Isoform 1 of CD166 antigen;>IPI:IPI00807403.1|SWISS-PROT:Q13740-2 Tax_Id=9606 Gene_Symbol	1	N	KKLGDCISEDSYPDGNITWYRNGKVLHPLEG	_LGDCISEDSYPDGN(de)ITWYR_	1.01012	3.54143	0.312505	11.99	-1.69258			IPI00739099	>IPI:IPI00739099.2|SWISS-PROT:P05997|TREMBL:B4DNJ0|ENSEMBL:ENSP00000364000|REFSEQ:NP_000384|H-INV:HIT000328980|VEGA:OTTHUMP00000194772 Tax_Id=9606 Gene_Symbol=COL5A2 Collagen alpha-2(V) chain;>IPI:IPI00844306.3|TREMBL:D3DPH5;Q5PR22|ENSEMBL:ENSP00000398603	1	N	TQMTFLRLLSKEASQNITYICKNSVGYMDDQ	_EASQN(de)ITYICK_	0.247875	4.11177	0.0997713	9.54984	-1.31292
IPI00101037	>IPI:IPI00101037.3|SWISS-PROT:Q96D15|ENSEMBL:ENSP00000270645|REFSEQ:NP_065701|H-INV:HIT000085190 Tax_Id=9606 Gene_Symbol=RCN3 Reticulocalbin-3	1	N	YDTDRDGRVGWEELRNATYGHYAPGEEFHDV	_N(de)ATYGHYAPGEEFHDVEDAETYKK_	4.93658	10.0351	1.48432	4.28361	-1.73371			IPI00848309	>IPI:IPI00848309.2|SWISS-PROT:P78324-2|TREMBL:D3DVW9|ENSEMBL:ENSP00000382941|VEGA:OTTHUMP00000159969 Tax_Id=9606 Gene_Symbol=SIRPA Isoform 2 of Tyrosine-protein phosphatase non-receptor type substrate 1;>IPI:IPI00656087.2|SWISS-PROT:P78324-1|TREMBL:B2R6C3;	1	N	VAHVTLQGDPLRGTANLSETIRVPPTLEVTQ	_GTAN(de)LSETIR_	0.187505	15.0717	0.0466899	3.91487	-2.00575			IPI00032292	>IPI:IPI00032292.1|SWISS-PROT:P01033|TREMBL:B3KQF4;Q58P21;Q6FGX5|ENSEMBL:ENSP00000218388|REFSEQ:NP_003245|H-INV:HIT000029962|VEGA:OTTHUMP00000023214 Tax_Id=9606 Gene_Symbol=TIMP1 Metalloproteinase inhibitor 1;>IPI:IPI00552089.1|TREMBL:Q5H9B5|ENSEMBL:ENSP00	1	N	SDLVIRAKFVGTPEVNQTTLYQRYEIKMTKM	_FVGTPEVN(de)QTTLYQR_	3.85936	4.70837	1.14738	10.221	-1.75002			IPI01013466	>IPI:IPI01013466.1|TREMBL:E7EPF7|ENSEMBL:ENSP00000353032|VEGA:OTTHUMP00000240229 Tax_Id=9606 Gene_Symbol=P2RX4 P2X purinoceptor;>IPI:IPI00293327.4|SWISS-PROT:Q99571|TREMBL:B7Z6W8|ENSEMBL:ENSP00000336607|REFSEQ:NP_002551|H-INV:HIT000221846|VEGA:OTTHUMP00000	1	N	DDTHVPQPAFLKAAENFTLLVKNNIWYPKFN	_AAEN(de)FTLLVK_	0.157572	9.12979	0.0619621	17.8816	-1.34656
IPI00303300	>IPI:IPI00303300.3|SWISS-PROT:Q96AY3|TREMBL:Q658U4;Q6ZME7|ENSEMBL:ENSP00000317232|REFSEQ:NP_068758|H-INV:HIT000037576|VEGA:OTTHUMP00000164742 Tax_Id=9606 Gene_Symbol=FKBP10 Peptidyl-prolyl cis-trans isomerase FKBP10;>IPI:IPI01013799.1|TREMBL:C9JPC3;F5H1P8|	1	N	CPRMVQDGDFVRYHYNGTLLDGTSFDTSYSK	_YHYN(de)GTLLDGTSFDTSYSK_	7.53073	8.32946	2.26236	17.4007	-1.73496			IPI00025252	>IPI:IPI00025252.1|SWISS-PROT:P30101|ENSEMBL:ENSP00000300289|REFSEQ:NP_005304|H-INV:HIT000294181|VEGA:OTTHUMP00000041709 Tax_Id=9606 Gene_Symbol=PDIA3 Protein disulfide-isomerase A3;>IPI:IPI01012004.1|TREMBL:B3KQT9;B4DDM1|ENSEMBL:ENSP00000443648 Tax_Id=960	1	N	KGIVPLAKVDCTANTNTCNKYGVSGYPTLKI	_VDCTANTN(de)TCNK_	0.194735	5.82907	0.0444104	15.5874	-2.13254			IPI00020557	>IPI:IPI00020557.2|SWISS-PROT:Q07954|TREMBL:Q59FG2;Q6LAF4;Q6LBN5|ENSEMBL:ENSP00000243077|REFSEQ:NP_002323|H-INV:HIT000321395 Tax_Id=9606 Gene_Symbol=LRP1 Prolow-density lipoprotein receptor-related protein 1	1	N	DINECLRFGTCSQLCNNTKGGHLCSCARNFM	_FGTCSQLCN(de)NTK_	0.638555	9.19804	0.188319	15.2629	-1.76164			IPI00218349	>IPI:IPI00218349.2|SWISS-PROT:Q9Y2G5-3|TREMBL:A8K3W7|ENSEMBL:ENSP00000339613|REFSEQ:NP_598368|H-INV:HIT000084152|VEGA:OTTHUMP00000107274 Tax_Id=9606 Gene_Symbol=POFUT2 Isoform C of GDP-fucose protein O-fucosyltransferase 2;>IPI:IPI00032138.4|SWISS-PROT:Q9Y	1	N	RHLREVGDEFRSRHLNSTDDADRIPFQEDWM	_HLN(de)STDDADR_	0.428227	3.12029	0.166021	4.51764	-1.36701
IPI00848309	>IPI:IPI00848309.2|SWISS-PROT:P78324-2|TREMBL:D3DVW9|ENSEMBL:ENSP00000382941|VEGA:OTTHUMP00000159969 Tax_Id=9606 Gene_Symbol=SIRPA Isoform 2 of Tyrosine-protein phosphatase non-receptor type substrate 1;>IPI:IPI00656087.2|SWISS-PROT:P78324-1|TREMBL:B2R6C3;	1	N	VAHVTLQGDPLRGTANLSETIRVPPTLEVTQ	_GTAN(de)LSETIR_	0.187505	15.0717	0.053678	9.00612	-1.80453			IPI00382926	>IPI:IPI00382926.2|TREMBL:Q14UF2;Q8TD11;Q8TD13 Tax_Id=9606 Gene_Symbol=CD55 Decay-accelerating factor splicing variant 5;>IPI:IPI00152418.2|TREMBL:B1AP16;D3DT86;Q14UF3;Q8TD14|ENSEMBL:ENSP00000340631|VEGA:OTTHUMP00000034420 Tax_Id=9606 Gene_Symbol=CD55 Deca	1	N	ICLKGSQWSDIEEFCNRSCEVPTRLNSASLK	_GSQWSDIEEFCN(de)R_	0.284722	6.61372	0.0616447	13.7852	-2.20751			IPI00235003	>IPI:IPI00235003.11|TREMBL:F5GWX3;Q59FU8|ENSEMBL:ENSP00000441676|H-INV:HIT000329296 Tax_Id=9606 Gene_Symbol=FAS Uncharacterized protein;>IPI:IPI00744894.1|SWISS-PROT:P25445-1|TREMBL:E6Y7C3;Q6ICT6|ENSEMBL:ENSP00000347979|REFSEQ:NP_000034|H-INV:HIT000035834|	1	N	RCRLCDEGHGLEVEINCTRTQNTKCRCKPNF	_LCDEGHGLEVEIN(de)CTR_	0.202344	10.384	0.0562376	16.8072	-1.8472			IPI00019439	>IPI:IPI00019439.2|SWISS-PROT:P35556-1|ENSEMBL:ENSP00000262464;ENSP00000424571|REFSEQ:NP_001990|H-INV:HIT000217494|VEGA:OTTHUMP00000223149 Tax_Id=9606 Gene_Symbol=FBN2 Isoform 1 of Fibrillin-2	1	N	SLESVDMDSPVNMKFNLSHLGSKEHILELRP	_FN(de)LSHLGSK_	0.0692477	12.4541	0.0267997	18.1599	-1.36955
IPI00290043	>IPI:IPI00290043.2|SWISS-PROT:P26006-1|TREMBL:Q86SW1|ENSEMBL:ENSP00000007722|REFSEQ:NP_005492 Tax_Id=9606 Gene_Symbol=ITGA3 Isoform 2 of Integrin alpha-3;>IPI:IPI00215995.1|SWISS-PROT:P26006-2|ENSEMBL:ENSP00000315190|REFSEQ:NP_002195|H-INV:HIT000195911|VEG	1	N	LAGAPRELAVPDGYTNRTGAVYLCPLTAHKD	_ELAVPDGYTN(de)R_	1.25468	9.71079	0.337761	4.09688	-1.89324			IPI00414542	>IPI:IPI00414542.2|SWISS-PROT:Q9BQ51-1|TREMBL:A4GW21;Q2LC89|ENSEMBL:ENSP00000380855|REFSEQ:NP_079515|VEGA:OTTHUMP00000021030 Tax_Id=9606 Gene_Symbol=PDCD1LG2 Isoform 1 of Programmed cell death 1 ligand 2;>IPI:IPI00429366.2|SWISS-PROT:Q9BQ51-2|ENSEMBL:ENSP0	1	N	HVNLGAITASLQKVENDTSPHRERATLLEEQ	_VEN(de)DTSPHR_	0.26782	18.6505	0.0543958	13.3087	-2.2997			IPI00101037	>IPI:IPI00101037.3|SWISS-PROT:Q96D15|ENSEMBL:ENSP00000270645|REFSEQ:NP_065701|H-INV:HIT000085190 Tax_Id=9606 Gene_Symbol=RCN3 Reticulocalbin-3	1	N	YDTDRDGRVGWEELRNATYGHYAPGEEFHDV	_N(de)ATYGHYAPGEEFHDVEDAETYKK_	4.93658	10.0351	1.35627	5.87806	-1.86386			IPI00332106	>IPI:IPI00332106.2|SWISS-PROT:Q96AQ6-1|ENSEMBL:ENSP00000357448|REFSEQ:NP_065385|VEGA:OTTHUMP00000035484 Tax_Id=9606 Gene_Symbol=PBXIP1 Isoform 1 of Pre-B-cell leukemia transcription factor-interacting protein 1;>IPI:IPI00645060.1|SWISS-PROT:Q96AQ6-2|TREMBL	1	N	LQGLENWGQDPGVSANASKAWHQKSHFQNSR	_LQGLENWGQDPGVSAN(de)ASK_	0.331111	11.3215	0.124427	16.0105	-1.41202
IPI00296141	>IPI:IPI00296141.4|SWISS-PROT:Q9UHL4|ENSEMBL:ENSP00000360635|REFSEQ:NP_037511|H-INV:HIT000037771|VEGA:OTTHUMP00000022680 Tax_Id=9606 Gene_Symbol=DPP7 Dipeptidyl peptidase 2	1	N	AQRITGLRALAGLVYNASGSEHCYDIYRLYH	_ALAGLVYN(de)ASGSEHCYDIYR_	0.251886	12.2395	0.06497	15.8638	-1.95492			IPI00032292	>IPI:IPI00032292.1|SWISS-PROT:P01033|TREMBL:B3KQF4;Q58P21;Q6FGX5|ENSEMBL:ENSP00000218388|REFSEQ:NP_003245|H-INV:HIT000029962|VEGA:OTTHUMP00000023214 Tax_Id=9606 Gene_Symbol=TIMP1 Metalloproteinase inhibitor 1;>IPI:IPI00552089.1|TREMBL:Q5H9B5|ENSEMBL:ENSP00	1	N	SDLVIRAKFVGTPEVNQTTLYQRYEIKMTKM	_FVGTPEVN(de)QTTLYQR_	3.85936	4.70837	0.741133	8.51948	-2.38056			IPI00216172	>IPI:IPI00216172.2|TREMBL:Q6Q3G8|ENSEMBL:ENSP00000408411|REFSEQ:NP_001116078|VEGA:OTTHUMP00000226572 Tax_Id=9606 Gene_Symbol=LAMP2 lysosome-associated membrane glycoprotein 2 isoform C precursor;>IPI:IPI00009030.1|SWISS-PROT:P13473-1|ENSEMBL:ENSP0000020063	1	N	NITQDKVASVININPNTTHSTGSCRSHTALL	_VASVININPN(de)TTHSTGSCR_	10.2906	2.56104	2.80588	10.0082	-1.8748			IPI00018311	>IPI:IPI00018311.1|SWISS-PROT:Q9Y639-2|ENSEMBL:ENSP00000290401|REFSEQ:NP_036560|VEGA:OTTHUMP00000174915 Tax_Id=9606 Gene_Symbol=NPTN Isoform 2 of Neuroplastin;>IPI:IPI00964352.1|SWISS-PROT:Q9Y639-5|TREMBL:F5GZD0;Q9UFM8|ENSEMBL:ENSP00000444548|REFSEQ:NP_001	1	N	GEYHCVYHFVSAPKANATIEVKAAPDITGHK	_AN(de)ATIEVK_	3.18388	12.0951	1.19191	4.64445	-1.41751
IPI00795918	>IPI:IPI00795918.1|SWISS-PROT:P13591-2|ENSEMBL:ENSP00000318472|REFSEQ:NP_851996 Tax_Id=9606 Gene_Symbol=NCAM1 Isoform 1 of Neural cell adhesion molecule 1;>IPI:IPI00435020.3|SWISS-PROT:P13591-1|TREMBL:E9PLH7|ENSEMBL:ENSP00000433345|REFSEQ:NP_000606|VEGA:OT	1	N	ATISWFRDGQLLPSSNYSNIKIYNTPSASYL	_DGQLLPSSN(de)YSNIK_	0.177329	10.9765	0.0442929	13.8283	-2.00128			IPI00018769	>IPI:IPI00018769.4|SWISS-PROT:P35442|TREMBL:Q6MZL6|ENSEMBL:ENSP00000355751|REFSEQ:NP_003238|H-INV:HIT000192170|VEGA:OTTHUMP00000042899 Tax_Id=9606 Gene_Symbol=THBS2 Thrombospondin-2;>IPI:IPI01009846.1|ENSEMBL:ENSP00000375948 Tax_Id=9606 Gene_Symbol=THBS2 4	1	N	PTRAYGYSGVSLKVVNSTTGTGEHLRNALWH	_VVN(de)STTGTGEHLR_	0.335367	19.0816	0.0642482	8.3567	-2.38401			IPI00293074	>IPI:IPI00293074.7|SWISS-PROT:Q8IWA5-2 Tax_Id=9606 Gene_Symbol=SLC44A2 Isoform 2 of Choline transporter-like protein 2;>IPI:IPI00549521.4|SWISS-PROT:Q8IWA5-1|ENSEMBL:ENSP00000336888|REFSEQ:NP_065161|H-INV:HIT000433448 Tax_Id=9606 Gene_Symbol=SLC44A2 Isofor	1	N	VGNETTYEDGHGSRKNITDLVEGAKKANGVL	_KN(de)ITDLVEGAK_	0.241296	3.21414	0.0647145	4.6838	-1.89865			IPI00216172	>IPI:IPI00216172.2|TREMBL:Q6Q3G8|ENSEMBL:ENSP00000408411|REFSEQ:NP_001116078|VEGA:OTTHUMP00000226572 Tax_Id=9606 Gene_Symbol=LAMP2 lysosome-associated membrane glycoprotein 2 isoform C precursor;>IPI:IPI00009030.1|SWISS-PROT:P13473-1|ENSEMBL:ENSP0000020063	1	N	YAKWQMNFTVRYETTNKTYKTVTISDHGTVT	_YETTN(de)KTYK_	0.420954	5.60245	0.147499	7.61437	-1.51296
IPI00329054	>IPI:IPI00329054.1|SWISS-PROT:Q86WC4|ENSEMBL:ENSP00000193322|REFSEQ:NP_054747|H-INV:HIT000049125|VEGA:OTTHUMP00000016938 Tax_Id=9606 Gene_Symbol=OSTM1 Osteopetrosis-associated transmembrane protein 1	1	N	QQVVSKMDNISRAAGNTSESQSCARSLLMAD	_AAGN(de)TSESQSCAR_	0.551052	12.3044	0.12789	14.032	-2.10729			IPI00288894	>IPI:IPI00288894.1|SWISS-PROT:P78536-1|TREMBL:B2RNB2;Q53RS1|ENSEMBL:ENSP00000309968|REFSEQ:NP_003174|H-INV:HIT000221077|VEGA:OTTHUMP00000115493 Tax_Id=9606 Gene_Symbol=ADAM17 Isoform A of Disintegrin and metalloproteinase domain-containing protein 17;>IPI:	1	N	IPFCEREQQLESCACNETDNSCKVCCRDLSG	_EQQLESCACN(de)ETDNSCK_	0.0987538	8.16003	0.0186505	6.28294	-2.40462			IPI00749429	>IPI:IPI00749429.1|SWISS-PROT:Q9C0H2-1|ENSEMBL:ENSP00000258796|REFSEQ:NP_079526|H-INV:HIT000001407|VEGA:OTTHUMP00000201106 Tax_Id=9606 Gene_Symbol=TTYH3 Isoform 1 of Protein tweety homolog 3;>IPI:IPI00876857.1|SWISS-PROT:Q9C0H2-2|ENSEMBL:ENSP00000385316|VE	1	N	QPATKDPLLRVQEVLNGTEVNLQHLTALVDC	_VQEVLN(de)GTEVNLQHLTALVDCR_	1.15526	12.5497	0.300156	0	-1.94443			IPI00020557	>IPI:IPI00020557.2|SWISS-PROT:Q07954|TREMBL:Q59FG2;Q6LAF4;Q6LBN5|ENSEMBL:ENSP00000243077|REFSEQ:NP_002323|H-INV:HIT000321395 Tax_Id=9606 Gene_Symbol=LRP1 Prolow-density lipoprotein receptor-related protein 1	1	N	YWVDAFYDRIETILLNGTDRKIVYEGPELNH	_IETILLN(de)GTDRK_	0.942999	0.707043	0.32681	5.89996	-1.52881
IPI00549891	>IPI:IPI00549891.3|SWISS-PROT:Q7LGA3-1|TREMBL:B3KN15|ENSEMBL:ENSP00000359581|REFSEQ:NP_036394|VEGA:OTTHUMP00000011908 Tax_Id=9606 Gene_Symbol=HS2ST1 Isoform 1 of Heparan sulfate 2-O-sulfotransferase 1;>IPI:IPI00040900.5|SWISS-PROT:Q7LGA3-2|TREMBL:A6ND99|EN	1	N	AYDLCAKNKYHVLHINTTKNNPVMSLQDQVR	_YHVLHIN(de)TTK_	0.1078	16.7226	0.0248171	3.62371	-2.11894			IPI00027505	>IPI:IPI00027505.2|SWISS-PROT:P06756-1|TREMBL:A5YM53;B7ZLX0|ENSEMBL:ENSP00000261023|REFSEQ:NP_002201|H-INV:HIT000194350|VEGA:OTTHUMP00000163473 Tax_Id=9606 Gene_Symbol=ITGAV Isoform 1 of Integrin alpha-V;>IPI:IPI00555991.2|SWISS-PROT:P06756-2|ENSEMBL:ENSP0	1	N	NPLRIKISSLQTTEKNDTVAGQGERDHLITK	_ISSLQTTEKN(de)DTVAGQGER_	4.79811	5.6944	0.875984	5.07463	-2.45349			IPI00027505	>IPI:IPI00027505.2|SWISS-PROT:P06756-1|TREMBL:A5YM53;B7ZLX0|ENSEMBL:ENSP00000261023|REFSEQ:NP_002201|H-INV:HIT000194350|VEGA:OTTHUMP00000163473 Tax_Id=9606 Gene_Symbol=ITGAV Isoform 1 of Integrin alpha-V;>IPI:IPI00555991.2|SWISS-PROT:P06756-2|ENSEMBL:ENSP0	1	N	NPLRIKISSLQTTEKNDTVAGQGERDHLITK	_ISSLQTTEKN(de)DTVAGQGER_	4.79811	5.6944	1.23607	6.66977	-1.9567			IPI00298281	>IPI:IPI00298281.4|SWISS-PROT:P11047|TREMBL:Q6NVY8|ENSEMBL:ENSP00000258341|REFSEQ:NP_002284|H-INV:HIT000191137|VEGA:OTTHUMP00000033450 Tax_Id=9606 Gene_Symbol=LAMC1 Laminin subunit gamma-1	1	N	AFEIEELNRKYEQAKNISQDLEKQAARVHEE	_YEQAKN(de)ISQDLEK_	0.0460624	0	0.0155357	10.7286	-1.568
IPI00018274	>IPI:IPI00018274.1|SWISS-PROT:P00533-1|TREMBL:A8K2T7;A9CB80;B7Z2I3;E7BSV0;F2YGG7;Q2TTR7|ENSEMBL:ENSP00000275493|REFSEQ:NP_005219|VEGA:OTTHUMP00000159661 Tax_Id=9606 Gene_Symbol=EGFR Isoform 1 of Epidermal growth factor receptor;>IPI:IPI00915452.4|TREMBL:E9	1	N	CNGIGIGEFKDSLSINATNIKHFKNCTSISG	_DSLSIN(de)ATNIK_	0.263757	4.98006	0.0573293	3.66088	-2.20186			IPI00009111	>IPI:IPI00009111.1|SWISS-PROT:Q13641|TREMBL:A8K555|ENSEMBL:ENSP00000358765;ENSP00000440049;ENSP00000441219|REFSEQ:NP_001159864;NP_006661|H-INV:HIT000051855|VEGA:OTTHUMP00000016786 Tax_Id=9606 Gene_Symbol=TPBG Trophoblast glycoprotein	1	N	CECSEAARTVKCVNRNLTEVPTDLPAYVRNL	_N(de)LTEVPTDLPAYVR_	1.65882	3.37007	0.299719	13.1194	-2.46847			IPI00884105	>IPI:IPI00884105.2|SWISS-PROT:P11279|TREMBL:B3KRY3|ENSEMBL:ENSP00000333298|REFSEQ:NP_005552|H-INV:HIT000091043|VEGA:OTTHUMP00000018748 Tax_Id=9606 Gene_Symbol=LAMP1 Lysosome-associated membrane glycoprotein 1;>IPI:IPI00908532.1|TREMBL:B4DWL3|ENSEMBL:ENSP00	1	N	SDATVVLNRSSCGKENTSDPSLVIAFGRGHT	_SSCGKEN(de)TSDPSLVIAFGR_	2.07024	6.75198	0.512656	4.82802	-2.01374			IPI00143921	>IPI:IPI00143921.9|SWISS-PROT:Q7Z4H8-1|ENSEMBL:ENSP00000315386|REFSEQ:NP_714916|VEGA:OTTHUMP00000233300 Tax_Id=9606 Gene_Symbol=KDELC2 Isoform 1 of KDEL motif-containing protein 2	1	N	PVRYFYLQAVNSEGQNLTRSPAGETPFKVVV	_YFYLQAVNSEGQN(de)LTR_	0.48234	5.92949	0.157733	14.4118	-1.61257
IPI00008494	>IPI:IPI00008494.4|SWISS-PROT:P05362|TREMBL:B4DNT6;O00177;Q15463;Q5NKV8|ENSEMBL:ENSP00000264832|REFSEQ:NP_000192|H-INV:HIT000194922 Tax_Id=9606 Gene_Symbol=ICAM1 Intercellular adhesion molecule 1;>IPI:IPI00910734.2|TREMBL:B4DQW5;E9PER2 Tax_Id=9606 Gene_Sym	1	N	NLTLRCQVEGGAPRANLTVVLLRGEKELKRE	_AN(de)LTVVLLR_	1.03313	16.7843	0.216609	4.9824	-2.25386			IPI00217766	>IPI:IPI00217766.3|SWISS-PROT:Q14108|TREMBL:Q53Y63|ENSEMBL:ENSP00000264896|REFSEQ:NP_005497|H-INV:HIT000100456|VEGA:OTTHUMP00000160590 Tax_Id=9606 Gene_Symbol=SCARB2 Lysosome membrane protein 2	1;2	N	TYRELRNKANIQFGDNGTTISAVSNKAYVFE	_NKANIQFGDN(de)GTTISAVSNK_	9.14754	11.9989	1.64219	9.27366	-2.47776			IPI00217561	>IPI:IPI00217561.2|SWISS-PROT:P05556-3|ENSEMBL:ENSP00000364094 Tax_Id=9606 Gene_Symbol=ITGB1 Isoform Beta-1C of Integrin beta-1;>IPI:IPI00217562.5|SWISS-PROT:P05556-4 Tax_Id=9606 Gene_Symbol=ITGB1 Isoform Beta-1C-2 of Integrin beta-1;>IPI:IPI00549336.2|SWI	1	N	KGEKKDTCTQECSYFNITKVESRDKLPQPVQ	_KDTCTQECSYFN(de)ITK_	9.33536	1.33069	2.30087	8.22289	-2.02052			IPI00009111	>IPI:IPI00009111.1|SWISS-PROT:Q13641|TREMBL:A8K555|ENSEMBL:ENSP00000358765;ENSP00000440049;ENSP00000441219|REFSEQ:NP_001159864;NP_006661|H-INV:HIT000051855|VEGA:OTTHUMP00000016786 Tax_Id=9606 Gene_Symbol=TPBG Trophoblast glycoprotein	1	N	CECSEAARTVKCVNRNLTEVPTDLPAYVRNL	_N(de)LTEVPTDLPAYVR_	0.951196	8.69139	0.307399	12.2316	-1.62963
IPI00414542	>IPI:IPI00414542.2|SWISS-PROT:Q9BQ51-1|TREMBL:A4GW21;Q2LC89|ENSEMBL:ENSP00000380855|REFSEQ:NP_079515|VEGA:OTTHUMP00000021030 Tax_Id=9606 Gene_Symbol=PDCD1LG2 Isoform 1 of Programmed cell death 1 ligand 2;>IPI:IPI00429366.2|SWISS-PROT:Q9BQ51-2|ENSEMBL:ENSP0	1	N	HVNLGAITASLQKVENDTSPHRERATLLEEQ	_VEN(de)DTSPHR_	0.26782	18.6505	0.0558907	16.3351	-2.26058			IPI00306604	>IPI:IPI00306604.5|SWISS-PROT:P08648|TREMBL:A8K6A5;B2R627|ENSEMBL:ENSP00000293379|REFSEQ:NP_002196|H-INV:HIT000033967 Tax_Id=9606 Gene_Symbol=ITGA5 Integrin alpha-5	2	N	GVPKGNLTYGYVTILNGSDIRSLYNFSGEQM	_GN(de)LTYGYVTILN(de)GSDIR_	1.70184	15.8104	0.305272	13.4119	-2.47893			IPI00003807	>IPI:IPI00003807.7|SWISS-PROT:P11117|TREMBL:B7Z552|ENSEMBL:ENSP00000256997|REFSEQ:NP_001601|H-INV:HIT000334501|VEGA:OTTHUMP00000234497 Tax_Id=9606 Gene_Symbol=ACP2 Lysosomal acid phosphatase;>IPI:IPI01014507.1|TREMBL:B7Z6L8;F5H1S6|ENSEMBL:ENSP00000438954 T	1	N	LAGLFPPNGMQRFNPNISWQPIPVHTVPITE	_FNPN(de)ISWQPIPVHTVPITEDR_	1.13478	10.8033	0.277978	7.80894	-2.02937			IPI00917938	>IPI:IPI00917938.2|TREMBL:B4DIF2|ENSEMBL:ENSP00000415786|REFSEQ:NP_001130002|VEGA:OTTHUMP00000203768 Tax_Id=9606 Gene_Symbol=SERPINE2 glia-derived nexin isoform c precursor;>IPI:IPI00009890.3|SWISS-PROT:P07093-1|ENSEMBL:ENSP00000258405|REFSEQ:NP_006207|H-I	1	N	KNKDIVTVANAVFVKNASEIEVPFVTRNKDV	_N(de)ASEIEVPFVTR_	0.0895117	13.2964	0.0288226	2.06852	-1.63488
IPI00303300	>IPI:IPI00303300.3|SWISS-PROT:Q96AY3|TREMBL:Q658U4;Q6ZME7|ENSEMBL:ENSP00000317232|REFSEQ:NP_068758|H-INV:HIT000037576|VEGA:OTTHUMP00000164742 Tax_Id=9606 Gene_Symbol=FKBP10 Peptidyl-prolyl cis-trans isomerase FKBP10;>IPI:IPI01013799.1|TREMBL:C9JPC3;F5H1P8|	1	N	DVVEIRTLSRPSETCNETTKLGDFVRYHYNC	_TLSRPSETCN(de)ETTK_	0.124832	6.52812	0.0258369	16.2183	-2.27249			IPI00306604	>IPI:IPI00306604.5|SWISS-PROT:P08648|TREMBL:A8K6A5;B2R627|ENSEMBL:ENSP00000293379|REFSEQ:NP_002196|H-INV:HIT000033967 Tax_Id=9606 Gene_Symbol=ITGA5 Integrin alpha-5	2	N	SGDDTEDFVAGVPKGNLTYGYVTILNGSDIR	_GN(de)LTYGYVTILN(de)GSDIR_	1.70184	15.8104	0.305272	13.4119	-2.47893			IPI00848309	>IPI:IPI00848309.2|SWISS-PROT:P78324-2|TREMBL:D3DVW9|ENSEMBL:ENSP00000382941|VEGA:OTTHUMP00000159969 Tax_Id=9606 Gene_Symbol=SIRPA Isoform 2 of Tyrosine-protein phosphatase non-receptor type substrate 1;>IPI:IPI00656087.2|SWISS-PROT:P78324-1|TREMBL:B2R6C3;	1	N	VAHVTLQGDPLRGTANLSETIRVPPTLEVTQ	_GTAN(de)LSETIR_	0.187505	15.0717	0.0447647	9.59734	-2.0665			IPI00298281	>IPI:IPI00298281.4|SWISS-PROT:P11047|TREMBL:Q6NVY8|ENSEMBL:ENSP00000258341|REFSEQ:NP_002284|H-INV:HIT000191137|VEGA:OTTHUMP00000033450 Tax_Id=9606 Gene_Symbol=LAMC1 Laminin subunit gamma-1	1	N	APAKFLGKQVLSYGQNLSFSFRVDRRDTRLS	_QVLSYGQN(de)LSFSFR_	0.135993	8.55867	0.0421838	0	-1.68877
IPI00306604	>IPI:IPI00306604.5|SWISS-PROT:P08648|TREMBL:A8K6A5;B2R627|ENSEMBL:ENSP00000293379|REFSEQ:NP_002196|H-INV:HIT000033967 Tax_Id=9606 Gene_Symbol=ITGA5 Integrin alpha-5	2	N	GVPKGNLTYGYVTILNGSDIRSLYNFSGEQM	_GN(de)LTYGYVTILN(de)GSDIR_	1.70184	15.8104	0.341211	15.4802	-2.31836			IPI00023542	>IPI:IPI00023542.6|SWISS-PROT:Q9BVK6|TREMBL:B2R8A2;B4DPP4|ENSEMBL:ENSP00000330945|REFSEQ:NP_059980|H-INV:HIT000281614|VEGA:OTTHUMP00000161452 Tax_Id=9606 Gene_Symbol=TMED9 Transmembrane emp24 domain-containing protein 9	1	N	FTSHTPGEHQICLHSNSTKFSLFAGGMLRVH	_FTFTSHTPGEHQICLHSN(de)STK_	2.87137	8.63537	0.505478	10.1256	-2.50602			IPI00009923	>IPI:IPI00009923.1|SWISS-PROT:P13674-1|ENSEMBL:ENSP00000307318;ENSP00000378353;ENSP00000411688|REFSEQ:NP_001017962;NP_001136067|H-INV:HIT000051291|VEGA:OTTHUMP00000019793 Tax_Id=9606 Gene_Symbol=P4HA1 Isoform 1 of Prolyl 4-hydroxylase subunit alpha-1;>IPI:	1	N	LENLVLKDMSDGFISNLTIQRQYFPNDEDQV	_DMSDGFISN(de)LTIQR_	7.66414	7.76857	1.80044	3.61647	-2.08977			IPI00306604	>IPI:IPI00306604.5|SWISS-PROT:P08648|TREMBL:A8K6A5;B2R627|ENSEMBL:ENSP00000293379|REFSEQ:NP_002196|H-INV:HIT000033967 Tax_Id=9606 Gene_Symbol=ITGA5 Integrin alpha-5	1	N	LEGQQLLYVTRVTGLNCTTNHPINPKGLELD	_VTGLN(de)CTTNHPINPK_	1.15365	9.97193	0.354951	7.89963	-1.70052
IPI00306604	>IPI:IPI00306604.5|SWISS-PROT:P08648|TREMBL:A8K6A5;B2R627|ENSEMBL:ENSP00000293379|REFSEQ:NP_002196|H-INV:HIT000033967 Tax_Id=9606 Gene_Symbol=ITGA5 Integrin alpha-5	2	N	SGDDTEDFVAGVPKGNLTYGYVTILNGSDIR	_GN(de)LTYGYVTILN(de)GSDIR_	1.70184	15.8104	0.341211	15.4802	-2.31836			IPI00101037	>IPI:IPI00101037.3|SWISS-PROT:Q96D15|ENSEMBL:ENSP00000270645|REFSEQ:NP_065701|H-INV:HIT000085190 Tax_Id=9606 Gene_Symbol=RCN3 Reticulocalbin-3	1	N	YDTDRDGRVGWEELRNATYGHYAPGEEFHDV	_N(de)ATYGHYAPGEEFHDVEDAETYKK_	4.93658	10.0351	0.863978	8.77972	-2.51445			IPI00009111	>IPI:IPI00009111.1|SWISS-PROT:Q13641|TREMBL:A8K555|ENSEMBL:ENSP00000358765;ENSP00000440049;ENSP00000441219|REFSEQ:NP_001159864;NP_006661|H-INV:HIT000051855|VEGA:OTTHUMP00000016786 Tax_Id=9606 Gene_Symbol=TPBG Trophoblast glycoprotein	1	N	CECSEAARTVKCVNRNLTEVPTDLPAYVRNL	_N(de)LTEVPTDLPAYVR_	1.65882	3.37007	0.385675	18.0722	-2.1047			IPI00027505	>IPI:IPI00027505.2|SWISS-PROT:P06756-1|TREMBL:A5YM53;B7ZLX0|ENSEMBL:ENSP00000261023|REFSEQ:NP_002201|H-INV:HIT000194350|VEGA:OTTHUMP00000163473 Tax_Id=9606 Gene_Symbol=ITGAV Isoform 1 of Integrin alpha-V;>IPI:IPI00555991.2|SWISS-PROT:P06756-2|ENSEMBL:ENSP0	1	N	SASSRMFLLVGAPKANTTQPGIVEGGQVLKC	_AN(de)TTQPGIVEGGQVLK_	3.29143	7.78602	1.00608	8.31549	-1.70996
IPI00296259	>IPI:IPI00296259.4|SWISS-PROT:Q7Z7H5-1|ENSEMBL:ENSP00000404042|REFSEQ:NP_872353|H-INV:HIT000093923|VEGA:OTTHUMP00000159498 Tax_Id=9606 Gene_Symbol=TMED4 Isoform 1 of Transmembrane emp24 domain-containing protein 4;>IPI:IPI00914891.1|SWISS-PROT:Q7Z7H5-2 Tax	1	N	FTSHTPGDHQICLHSNSTRMALFAGGKLRVH	_FTFTSHTPGDHQICLHSN(de)STR_	0.846607	10.2741	0.168862	2.14549	-2.32585			IPI00005707	>IPI:IPI00005707.7|SWISS-PROT:Q9UBG0|ENSEMBL:ENSP00000307513|REFSEQ:NP_006030|H-INV:HIT000000434 Tax_Id=9606 Gene_Symbol=MRC2 C-type mannose receptor 2	1	N	PAALPPAPGTELSYLNGTFRLLQKPLRWHDA	_GTDPSLSPSPAALPPAPGTELSYLN(de)GTFR_	0.815609	17.0994	0.141392	17.4553	-2.52818			IPI00002714	>IPI:IPI00002714.8|SWISS-PROT:Q9UBP4|TREMBL:B3KS70;B4DID6;Q6PQ81|ENSEMBL:ENSP00000314910;ENSP00000379762|REFSEQ:NP_001018067;NP_037385;NP_056965|H-INV:HIT000059783|VEGA:OTTHUMP00000230783;OTTHUMP00000230784 Tax_Id=9606 Gene_Symbol=DKK3 cDNA FLJ52545, highl	1	N	LCVWGHCTKMATRGSNGTICDNQRDCQPGLC	_GSN(de)GTICDNQR_	0.0648114	13.5051	0.0146567	17.127	-2.14469			IPI00374740	>IPI:IPI00374740.3|SWISS-PROT:Q08722-1|TREMBL:E9PB22|ENSEMBL:ENSP00000355361|REFSEQ:NP_001768|H-INV:HIT000294853|VEGA:OTTHUMP00000041153 Tax_Id=9606 Gene_Symbol=CD47 Isoform OA3-323 of Leukocyte surface antigen CD47;>IPI:IPI00216516.5|SWISS-PROT:Q08722-4 T	1	N	WKFKGRDIYTFDGALNKSTVPTDFSSAKIEV	_GRDIYTFDGALN(de)K_	1.05182	1.7271	0.31038	2.80777	-1.76078
IPI00032292	>IPI:IPI00032292.1|SWISS-PROT:P01033|TREMBL:B3KQF4;Q58P21;Q6FGX5|ENSEMBL:ENSP00000218388|REFSEQ:NP_003245|H-INV:HIT000029962|VEGA:OTTHUMP00000023214 Tax_Id=9606 Gene_Symbol=TIMP1 Metalloproteinase inhibitor 1;>IPI:IPI00552089.1|TREMBL:Q5H9B5|ENSEMBL:ENSP00	1	N	SDLVIRAKFVGTPEVNQTTLYQRYEIKMTKM	_FVGTPEVN(de)QTTLYQR_	3.85936	4.70837	0.765926	5.76654	-2.33309			IPI00002478	>IPI:IPI00002478.1|SWISS-PROT:P42892-1|ENSEMBL:ENSP00000364028|REFSEQ:NP_001388|H-INV:HIT000387546|VEGA:OTTHUMP00000002725 Tax_Id=9606 Gene_Symbol=ECE1 Isoform B of Endothelin-converting enzyme 1;>IPI:IPI00216762.1|SWISS-PROT:P42892-4|ENSEMBL:ENSP000002642	1	N	RAKPLMELIERLGGWNITGPWAKDNFQDTLQ	_LGGWN(de)ITGPWAK_	0.709829	6.2513	0.121358	17.6434	-2.5482			IPI00020557	>IPI:IPI00020557.2|SWISS-PROT:Q07954|TREMBL:Q59FG2;Q6LAF4;Q6LBN5|ENSEMBL:ENSP00000243077|REFSEQ:NP_002323|H-INV:HIT000321395 Tax_Id=9606 Gene_Symbol=LRP1 Prolow-density lipoprotein receptor-related protein 1	1	N	EGACVVNKQSGDVTCNCTDGRVAPSCLTCVG	_QSGDVTCN(de)CTDGR_	0.509678	10.4344	0.112875	14.3339	-2.17486			IPI00294834	>IPI:IPI00294834.6|SWISS-PROT:Q12797-1|TREMBL:A8K721;B3GQE5;B4E2K4;B8Y0L3|ENSEMBL:ENSP00000368767|REFSEQ:NP_004309|VEGA:OTTHUMP00000226573 Tax_Id=9606 Gene_Symbol=ASPH Isoform 1 of Aspartyl/asparaginyl beta-hydroxylase;>IPI:IPI00944640.1|TREMBL:F5H667|ENSE	1;2	N	RGSLLTLQRLVQLFPNDTSLKNDLGVGYLLI	_LVQLFPN(de)DTSLK_	1.7649	9.59942	0.518829	0.717651	-1.76625
IPI00328488	>IPI:IPI00328488.7|SWISS-PROT:Q9Y2E5-1|TREMBL:Q4VC00|ENSEMBL:ENSP00000285599|REFSEQ:NP_056089|H-INV:HIT000335074|VEGA:OTTHUMP00000217559 Tax_Id=9606 Gene_Symbol=MAN2B2 Isoform 1 of Epididymis-specific alpha-mannosidase;>IPI:IPI00965096.1|TREMBL:B3KQN1;B7Z7	1	N	NNGYQMQRRPYVSYVNNSIARNYYPMVQSAF	_RPYVSYVN(de)NSIAR_	0.114353	15.2786	0.0226355	10.7786	-2.33683			IPI00216172	>IPI:IPI00216172.2|TREMBL:Q6Q3G8|ENSEMBL:ENSP00000408411|REFSEQ:NP_001116078|VEGA:OTTHUMP00000226572 Tax_Id=9606 Gene_Symbol=LAMP2 lysosome-associated membrane glycoprotein 2 isoform C precursor;>IPI:IPI00009030.1|SWISS-PROT:P13473-1|ENSEMBL:ENSP0000020063	1	N	NITQDKVASVININPNTTHSTGSCRSHTALL	_VASVININPN(de)TTHSTGSCR_	10.2906	2.56104	1.7259	7.25196	-2.57591			IPI00306604	>IPI:IPI00306604.5|SWISS-PROT:P08648|TREMBL:A8K6A5;B2R627|ENSEMBL:ENSP00000293379|REFSEQ:NP_002196|H-INV:HIT000033967 Tax_Id=9606 Gene_Symbol=ITGA5 Integrin alpha-5	2	N	GVPKGNLTYGYVTILNGSDIRSLYNFSGEQM	_GN(de)LTYGYVTILN(de)GSDIR_	1.70184	15.8104	0.3761	5.0139	-2.17791			IPI00021807	>IPI:IPI00021807.3|SWISS-PROT:P04062-1|TREMBL:B2R6A7;B7Z6E6;B7Z6S9;B7Z7G9;D3DV87;F5H505;F5H7V3;F5H8F5|ENSEMBL:ENSP00000314508;ENSP00000357357|REFSEQ:NP_000148;NP_001005741;NP_001005742|VEGA:OTTHUMP00000033992;OTTHUMP00000033993 Tax_Id=9606 Gene_Symbol=GBA	1	N	HQRDFIARDLGPTLANSTHHNVRLLMLDDQR	_DLGPTLAN(de)STHHNVR_	2.55492	4.28699	0.714395	2.57484	-1.83849
IPI00016112	>IPI:IPI00016112.6|SWISS-PROT:Q92626-1|ENSEMBL:ENSP00000252804|REFSEQ:NP_036425|H-INV:HIT000073735|VEGA:OTTHUMP00000199942 Tax_Id=9606 Gene_Symbol=PXDN Isoform 1 of Peroxidasin homolog	1	N	RDHGIPPYHDYRVYCNLSAAHTFEDLKNEIK	_VYCN(de)LSAAHTFEDLK_	0.876256	5.22159	0.172361	5.44825	-2.34592			IPI00020557	>IPI:IPI00020557.2|SWISS-PROT:Q07954|TREMBL:Q59FG2;Q6LAF4;Q6LBN5|ENSEMBL:ENSP00000243077|REFSEQ:NP_002323|H-INV:HIT000321395 Tax_Id=9606 Gene_Symbol=LRP1 Prolow-density lipoprotein receptor-related protein 1	1	N	EGACVVNKQSGDVTCNCTDGRVAPSCLTCVG	_QSGDVTCN(de)CTDGR_	0.509678	10.4344	0.0827455	12.5958	-2.62283			IPI00306604	>IPI:IPI00306604.5|SWISS-PROT:P08648|TREMBL:A8K6A5;B2R627|ENSEMBL:ENSP00000293379|REFSEQ:NP_002196|H-INV:HIT000033967 Tax_Id=9606 Gene_Symbol=ITGA5 Integrin alpha-5	2	N	SGDDTEDFVAGVPKGNLTYGYVTILNGSDIR	_GN(de)LTYGYVTILN(de)GSDIR_	1.70184	15.8104	0.3761	5.0139	-2.17791			IPI00020557	>IPI:IPI00020557.2|SWISS-PROT:Q07954|TREMBL:Q59FG2;Q6LAF4;Q6LBN5|ENSEMBL:ENSP00000243077|REFSEQ:NP_002323|H-INV:HIT000321395 Tax_Id=9606 Gene_Symbol=LRP1 Prolow-density lipoprotein receptor-related protein 1	1	N	WRTNTLAKANKWTGHNVTVVQRTNTQPFDLQ	_WTGHN(de)VTVVQR_	0.182376	10.0674	0.0497057	13.2842	-1.87543
IPI00290043	>IPI:IPI00290043.2|SWISS-PROT:P26006-1|TREMBL:Q86SW1|ENSEMBL:ENSP00000007722|REFSEQ:NP_005492 Tax_Id=9606 Gene_Symbol=ITGA3 Isoform 2 of Integrin alpha-3;>IPI:IPI00215995.1|SWISS-PROT:P26006-2|ENSEMBL:ENSP00000315190|REFSEQ:NP_002195|H-INV:HIT000195911|VEG	1	N	DAPVVTNVTVKARVWNSTFIEDYRDFDRVRV	_VWN(de)STFIEDYRDFDR_	1.60452	9.59213	0.314726	7.51579	-2.34997			IPI00290043	>IPI:IPI00290043.2|SWISS-PROT:P26006-1|TREMBL:Q86SW1|ENSEMBL:ENSP00000007722|REFSEQ:NP_005492 Tax_Id=9606 Gene_Symbol=ITGA3 Isoform 2 of Integrin alpha-3;>IPI:IPI00215995.1|SWISS-PROT:P26006-2|ENSEMBL:ENSP00000315190|REFSEQ:NP_002195|H-INV:HIT000195911|VEG	1	N	DAPVVTNVTVKARVWNSTFIEDYRDFDRVRV	_VWN(de)STFIEDYRDFDR_	1.60452	9.59213	0.241428	8.64146	-2.73248			IPI00739099	>IPI:IPI00739099.2|SWISS-PROT:P05997|TREMBL:B4DNJ0|ENSEMBL:ENSP00000364000|REFSEQ:NP_000384|H-INV:HIT000328980|VEGA:OTTHUMP00000194772 Tax_Id=9606 Gene_Symbol=COL5A2 Collagen alpha-2(V) chain;>IPI:IPI00844306.3|TREMBL:D3DPH5;Q5PR22|ENSEMBL:ENSP00000398603	1	N	TQMTFLRLLSKEASQNITYICKNSVGYMDDQ	_EASQN(de)ITYICK_	0.699733	5.08446	0.137407	14.2512	-2.34834			IPI00064193	>IPI:IPI00064193.3|SWISS-PROT:Q96JJ7-1|TREMBL:Q3B7X1|ENSEMBL:ENSP00000299608|REFSEQ:NP_061895|H-INV:HIT000056493 Tax_Id=9606 Gene_Symbol=TMX3 Isoform 1 of Protein disulfide-isomerase TMX3;>IPI:IPI00555585.3|SWISS-PROT:Q96JJ7-2|TREMBL:F5H4F7|ENSEMBL:ENSP000	1	N	GDTGKLVALAVIDEKNTSVEHTRLKSIIQEV	_LVALAVIDEKN(de)TSVEHTR_	1.85019	7.76673	0.476647	8.34436	-1.95668
IPI00217766	>IPI:IPI00217766.3|SWISS-PROT:Q14108|TREMBL:Q53Y63|ENSEMBL:ENSP00000264896|REFSEQ:NP_005497|H-INV:HIT000100456|VEGA:OTTHUMP00000160590 Tax_Id=9606 Gene_Symbol=SCARB2 Lysosome membrane protein 2	1;2	N	TYRELRNKANIQFGDNGTTISAVSNKAYVFE	_NKANIQFGDN(de)GTTISAVSNK_	9.14754	11.9989	1.70398	3.3917	-2.42447			IPI00290043	>IPI:IPI00290043.2|SWISS-PROT:P26006-1|TREMBL:Q86SW1|ENSEMBL:ENSP00000007722|REFSEQ:NP_005492 Tax_Id=9606 Gene_Symbol=ITGA3 Isoform 2 of Integrin alpha-3;>IPI:IPI00215995.1|SWISS-PROT:P26006-2|ENSEMBL:ENSP00000315190|REFSEQ:NP_002195|H-INV:HIT000195911|VEG	1	N	LAGAPRELAVPDGYTNRTGAVYLCPLTAHKD	_ELAVPDGYTN(de)R_	1.25468	9.71079	0.166353	16.0653	-2.915			IPI00217561	>IPI:IPI00217561.2|SWISS-PROT:P05556-3|ENSEMBL:ENSP00000364094 Tax_Id=9606 Gene_Symbol=ITGB1 Isoform Beta-1C of Integrin beta-1;>IPI:IPI00217562.5|SWISS-PROT:P05556-4 Tax_Id=9606 Gene_Symbol=ITGB1 Isoform Beta-1C-2 of Integrin beta-1;>IPI:IPI00549336.2|SWI	1	N	STTPAKLRNPCTSEQNCTSPFSYKNVLSLTN	_NPCTSEQN(de)CTSPFSYK_	4.42182	6.38638	0.867543	18.8287	-2.34963			IPI00739149	>IPI:IPI00739149.3|SWISS-PROT:Q68CP4-1|ENSEMBL:ENSP00000389524 Tax_Id=9606 Gene_Symbol=HGSNAT Isoform 1 of Heparan-alpha-glucosaminide N-acetyltransferase;>IPI:IPI00908672.1|SWISS-PROT:Q68CP4-2|ENSEMBL:ENSP00000368965|REFSEQ:NP_689632|H-INV:HIT000306766|VE	1	N	EKEVCRLEYRFGEFGNYSLLVKNIHNGVSEI	_FGEFGN(de)YSLLVK_	0.164012	8.52447	0.0385232	9.30588	-2.09
IPI00382926	>IPI:IPI00382926.2|TREMBL:Q14UF2;Q8TD11;Q8TD13 Tax_Id=9606 Gene_Symbol=CD55 Decay-accelerating factor splicing variant 5;>IPI:IPI00152418.2|TREMBL:B1AP16;D3DT86;Q14UF3;Q8TD14|ENSEMBL:ENSP00000340631|VEGA:OTTHUMP00000034420 Tax_Id=9606 Gene_Symbol=CD55 Deca	1	N	ICLKGSQWSDIEEFCNRSCEVPTRLNSASLK	_GSQWSDIEEFCN(de)R_	0.284722	6.61372	0.0526495	9.11002	-2.43506			IPI00026050	>IPI:IPI00026050.1|TREMBL:B3KQK7|ENSEMBL:ENSP00000366673|REFSEQ:NP_006484|H-INV:HIT000065596|VEGA:OTTHUMP00000018521 Tax_Id=9606 Gene_Symbol=CLN5 ceroid-lipofuscinosis neuronal protein 5;>IPI:IPI01012178.1|SWISS-PROT:O75503|ENSEMBL:ENSP00000442721 Tax_Id=9	2	N	YTRIFLYSGEPTYLGNETSVFGPTGNKTLGL	_IFLYSGEPTYLGN(de)ETSVFGPTGN(de)K_	0.583064	2.35548	0.0733663	1.24376	-2.99046			IPI00789155	>IPI:IPI00789155.1|TREMBL:B3KPG9;B3KQF5;D6QS49;D6QS56;D6QS57;D6QS58;F5H3F1|ENSEMBL:ENSP00000420381;ENSP00000439139|REFSEQ:NP_001186600|H-INV:HIT000012952|VEGA:OTTHUMP00000212714 Tax_Id=9606 Gene_Symbol=CALU calumenin isoform c precurosr;>IPI:IPI00941900.1|	1	N	HDLNEDGLVSWEEYKNATYGYVLDDPDPDDG	_N(de)ATYGYVLDDPDPDDGFNYK_	6.5064	6.55686	1.18892	7.18461	-2.45221			IPI00748502	>IPI:IPI00748502.2|SWISS-PROT:O75718|TREMBL:B3KME2;B3KS71|ENSEMBL:ENSP00000323696|REFSEQ:NP_006362|H-INV:HIT000244111|VEGA:OTTHUMP00000161311 Tax_Id=9606 Gene_Symbol=CRTAP Cartilage-associated protein;>IPI:IPI01009252.1|TREMBL:B3KX16;B4DPA3;Q8NB01|ENSEMBL:	1	N	SDEHFQPRPEAVQFFNVTTLQKELYDFAKEN	_DTWGLSDEHFQPRPEAVQFFN(de)VTTLQK_	3.24266	7.83795	0.753942	17.4434	-2.10465
IPI00004962	>IPI:IPI00004962.2|SWISS-PROT:O00461|ENSEMBL:ENSP00000417354|REFSEQ:NP_055313|H-INV:HIT000220430|VEGA:OTTHUMP00000213059 Tax_Id=9606 Gene_Symbol=GOLIM4 Golgi integral membrane protein 4;>IPI:IPI00945220.1|TREMBL:F8W785|ENSEMBL:ENSP00000309893|VEGA:OTTHUMP0	1	N	NRIPSLRKPDPAEQQNVTQVAHSPQGYNTAR	_KPDPAEQQN(de)VTQVAHSPQGYNTAR_	0.0982441	13.3703	0.0179442	0	-2.45285			IPI00026050	>IPI:IPI00026050.1|TREMBL:B3KQK7|ENSEMBL:ENSP00000366673|REFSEQ:NP_006484|H-INV:HIT000065596|VEGA:OTTHUMP00000018521 Tax_Id=9606 Gene_Symbol=CLN5 ceroid-lipofuscinosis neuronal protein 5;>IPI:IPI01012178.1|SWISS-PROT:O75503|ENSEMBL:ENSP00000442721 Tax_Id=9	2	N	PTYLGNETSVFGPTGNKTLGLAIKRFYYPFK	_IFLYSGEPTYLGN(de)ETSVFGPTGN(de)K_	0.583064	2.35548	0.0733663	1.24376	-2.99046			IPI00549891	>IPI:IPI00549891.3|SWISS-PROT:Q7LGA3-1|TREMBL:B3KN15|ENSEMBL:ENSP00000359581|REFSEQ:NP_036394|VEGA:OTTHUMP00000011908 Tax_Id=9606 Gene_Symbol=HS2ST1 Isoform 1 of Heparan sulfate 2-O-sulfotransferase 1;>IPI:IPI00040900.5|SWISS-PROT:Q7LGA3-2|TREMBL:A6ND99|EN	1	N	AYDLCAKNKYHVLHINTTKNNPVMSLQDQVR	_YHVLHIN(de)TTK_	0.1078	16.7226	0.0179384	0	-2.58723			IPI00027505	>IPI:IPI00027505.2|SWISS-PROT:P06756-1|TREMBL:A5YM53;B7ZLX0|ENSEMBL:ENSP00000261023|REFSEQ:NP_002201|H-INV:HIT000194350|VEGA:OTTHUMP00000163473 Tax_Id=9606 Gene_Symbol=ITGAV Isoform 1 of Integrin alpha-V;>IPI:IPI00555991.2|SWISS-PROT:P06756-2|ENSEMBL:ENSP0	1	N	NPLRIKISSLQTTEKNDTVAGQGERDHLITK	_ISSLQTTEKN(de)DTVAGQGER_	3.20985	4.67792	0.745575	9.77473	-2.10608
IPI00005107	>IPI:IPI00005107.2|SWISS-PROT:O15118|TREMBL:B4DIP7;Q59GR1|ENSEMBL:ENSP00000269228|REFSEQ:NP_000262|H-INV:HIT000061676|VEGA:OTTHUMP00000162699 Tax_Id=9606 Gene_Symbol=NPC1 Niemann-Pick C1 protein;>IPI:IPI00646796.2|TREMBL:B4DET3|ENSEMBL:ENSP00000408606 Tax_	2	N	QSSCCRVDNITDQFCNASVVDPACVRCRPLT	_VDN(de)ITDQFCN(de)ASVVDPACVR_	0.572099	12.1051	0.102536	10.4944	-2.48013			IPI00006097	>IPI:IPI00006097.3|SWISS-PROT:P36941|TREMBL:B7Z1D2|ENSEMBL:ENSP00000228918|REFSEQ:NP_002333|H-INV:HIT000010354|VEGA:OTTHUMP00000238626 Tax_Id=9606 Gene_Symbol=LTBR Tumor necrosis factor receptor superfamily member 3;>IPI:IPI01015852.1|TREMBL:F5GXE7|ENSEMBL	1	N	KGNNHCVPCKAGHFQNTSSPSARCQPHTRCE	_AGHFQN(de)TSSPSAR_	0.162723	10.7697	0.0198387	9.08997	-3.03603			IPI00295461	>IPI:IPI00295461.4|SWISS-PROT:Q12884-1|TREMBL:B2RD89|ENSEMBL:ENSP00000188790|REFSEQ:NP_004451|H-INV:HIT000217896|VEGA:OTTHUMP00000204566 Tax_Id=9606 Gene_Symbol=FAP Isoform 1 of Seprase;>IPI:IPI00375396.4|SWISS-PROT:Q12884-2|TREMBL:B4DLR2|ENSEMBL:ENSP00000	1	N	VTDERVCLQWLKRVQNVSVLSICDFREDWQT	_VQN(de)VSVLSICDFR_	0.397685	13.3794	0.0626033	15.3281	-2.66732			IPI00002478	>IPI:IPI00002478.1|SWISS-PROT:P42892-1|ENSEMBL:ENSP00000364028|REFSEQ:NP_001388|H-INV:HIT000387546|VEGA:OTTHUMP00000002725 Tax_Id=9606 Gene_Symbol=ECE1 Isoform B of Endothelin-converting enzyme 1;>IPI:IPI00216762.1|SWISS-PROT:P42892-4|ENSEMBL:ENSP000002642	1	N	VDQSGLGLPSRDYYLNKTENEKVLTGYLNYM	_DYYLN(de)KTENEK_	0.464747	5.52666	0.106655	5.79294	-2.12349
IPI00005107	>IPI:IPI00005107.2|SWISS-PROT:O15118|TREMBL:B4DIP7;Q59GR1|ENSEMBL:ENSP00000269228|REFSEQ:NP_000262|H-INV:HIT000061676|VEGA:OTTHUMP00000162699 Tax_Id=9606 Gene_Symbol=NPC1 Niemann-Pick C1 protein;>IPI:IPI00646796.2|TREMBL:B4DET3|ENSEMBL:ENSP00000408606 Tax_	2	N	YFDWVKPQSSCCRVDNITDQFCNASVVDPAC	_VDN(de)ITDQFCN(de)ASVVDPACVR_	0.572099	12.1051	0.102536	10.4944	-2.48013			IPI00291136	>IPI:IPI00291136.4|SWISS-PROT:P12109|TREMBL:Q8TBN2|ENSEMBL:ENSP00000355180|REFSEQ:NP_001839|H-INV:HIT000053797|VEGA:OTTHUMP00000115501 Tax_Id=9606 Gene_Symbol=COL6A1 Collagen alpha-1(VI) chain;>IPI:IPI00975947.1|TREMBL:D3DSM7 Tax_Id=9606 Gene_Symbol=- Coll	1	N	EPRLSIIATDHTYRRNFTAADWGQSRDAEEA	_RN(de)FTAADWGQSR_	1.41009	9.20857	0.157292	14.6061	-3.16427			IPI00303300	>IPI:IPI00303300.3|SWISS-PROT:Q96AY3|TREMBL:Q658U4;Q6ZME7|ENSEMBL:ENSP00000317232|REFSEQ:NP_068758|H-INV:HIT000037576|VEGA:OTTHUMP00000164742 Tax_Id=9606 Gene_Symbol=FKBP10 Peptidyl-prolyl cis-trans isomerase FKBP10;>IPI:IPI01013799.1|TREMBL:C9JPC3;F5H1P8|	1	N	CNETTKLGDFVRYHYNCSLLDGTQLFTSHDY	_YHYN(de)CSLLDGTQLFTSHDYGAPQEATLGANK_	1.65587	13.268	0.259113	9.35121	-2.67594			IPI00002970	>IPI:IPI00002970.1|SWISS-PROT:Q16585|TREMBL:Q5U0N0;Q6IBJ4|ENSEMBL:ENSP00000370839|REFSEQ:NP_000223|H-INV:HIT000219125|VEGA:OTTHUMP00000158880 Tax_Id=9606 Gene_Symbol=SGCB Beta-sarcoglycan;>IPI:IPI01015886.1|TREMBL:B7Z635|ENSEMBL:ENSP00000441199 Tax_Id=9606	1	N	KSLNVQKASTERITSNATSDLNIKVDGRAIV	_ITSN(de)ATSDLNIK_	0.464392	5.51348	0.101413	6.98288	-2.1951
IPI00329573	>IPI:IPI00329573.9|SWISS-PROT:Q99715-1|TREMBL:B9EJB8|ENSEMBL:ENSP00000325146|REFSEQ:NP_004361|H-INV:HIT000221229|VEGA:OTTHUMP00000016752 Tax_Id=9606 Gene_Symbol=COL12A1 Isoform 1 of Collagen alpha-1(XII) chain;>IPI:IPI00964552.1|TREMBL:D6RGG3|ENSEMBL:ENSP0	1	N	IDCYEIIEKDIKEAGNITTDGYEILGKLLKG	_EAGN(de)ITTDGYEILGK_	0.226196	5.09764	0.0379306	15.0278	-2.57614			IPI00306604	>IPI:IPI00306604.5|SWISS-PROT:P08648|TREMBL:A8K6A5;B2R627|ENSEMBL:ENSP00000293379|REFSEQ:NP_002196|H-INV:HIT000033967 Tax_Id=9606 Gene_Symbol=ITGA5 Integrin alpha-5	1	N	NGAREDCREMKIYLRNESEFRDKLSPIHIAL	_IYLRN(de)ESEFR_	1.41627	14.2286	0.157323	16.412	-3.1703			IPI00018274	>IPI:IPI00018274.1|SWISS-PROT:P00533-1|TREMBL:A8K2T7;A9CB80;B7Z2I3;E7BSV0;F2YGG7;Q2TTR7|ENSEMBL:ENSP00000275493|REFSEQ:NP_005219|VEGA:OTTHUMP00000159661 Tax_Id=9606 Gene_Symbol=EGFR Isoform 1 of Epidermal growth factor receptor;>IPI:IPI00915452.4|TREMBL:E9	1	N	CNGIGIGEFKDSLSINATNIKHFKNCTSISG	_DSLSIN(de)ATNIK_	0.263757	4.98006	0.0403471	6.50075	-2.70867			IPI00743104	>IPI:IPI00743104.2|SWISS-PROT:P56199|TREMBL:B4DTY8|ENSEMBL:ENSP00000282588|REFSEQ:NP_852478|VEGA:OTTHUMP00000161814 Tax_Id=9606 Gene_Symbol=ITGA1 Integrin alpha-1	1	N	IGPKQTQVGIVQYGENVTHEFNLNKYSSTEE	_QTQVGIVQYGEN(de)VTHEFNLNK_	0.273762	5.36451	0.058443	7.91207	-2.22782
IPI00395488	>IPI:IPI00395488.2|SWISS-PROT:Q6EMK4|ENSEMBL:ENSP00000306864|REFSEQ:NP_612449|H-INV:HIT000250873|VEGA:OTTHUMP00000159843 Tax_Id=9606 Gene_Symbol=VASN Vasorin	1	N	LSNLDLTANRLHEITNETFRGLRRLERLYLG	_LHEITN(de)ETFR_	0.570074	9.52413	0.0909916	16.9059	-2.64734			IPI00306604	>IPI:IPI00306604.5|SWISS-PROT:P08648|TREMBL:A8K6A5;B2R627|ENSEMBL:ENSP00000293379|REFSEQ:NP_002196|H-INV:HIT000033967 Tax_Id=9606 Gene_Symbol=ITGA5 Integrin alpha-5	1;2	N	KKTIQFDFQILSKNLNNSQSDVVSFRLSVEA	_NLN(de)NSQSDVVSFR_	1.99361	3.09605	0.202153	4.64727	-3.30186			IPI00217766	>IPI:IPI00217766.3|SWISS-PROT:Q14108|TREMBL:Q53Y63|ENSEMBL:ENSP00000264896|REFSEQ:NP_005497|H-INV:HIT000100456|VEGA:OTTHUMP00000160590 Tax_Id=9606 Gene_Symbol=SCARB2 Lysosome membrane protein 2	1;2	N	TYRELRNKANIQFGDNGTTISAVSNKAYVFE	_NKANIQFGDN(de)GTTISAVSNK_	9.14754	11.9989	1.38034	10.9373	-2.72836			IPI00001914	>IPI:IPI00001914.1|SWISS-PROT:Q9Y680-1|TREMBL:D3DPF8;F8WE12|ENSEMBL:ENSP00000233092;ENSP00000335194|H-INV:HIT000001854|VEGA:OTTHUMP00000205706 Tax_Id=9606 Gene_Symbol=FKBP7 Isoform 1 of Peptidyl-prolyl cis-trans isomerase FKBP7;>IPI:IPI00218686.3|SWISS-PRO	1	N	ESTEEVKIEVLHRPENCSKTSKKGDLLNAHY	_IEVLHRPEN(de)CSK_	0.113525	10.7899	0.0238701	0	-2.24973
IPI00306604	>IPI:IPI00306604.5|SWISS-PROT:P08648|TREMBL:A8K6A5;B2R627|ENSEMBL:ENSP00000293379|REFSEQ:NP_002196|H-INV:HIT000033967 Tax_Id=9606 Gene_Symbol=ITGA5 Integrin alpha-5	1	N	NGAREDCREMKIYLRNESEFRDKLSPIHIAL	_IYLRN(de)ESEFR_	1.41627	14.2286	0.212819	0.211146	-2.7344			IPI00922428	>IPI:IPI00922428.1|TREMBL:B7Z6H3|ENSEMBL:ENSP00000439250 Tax_Id=9606 Gene_Symbol=FKBP9 cDNA FLJ51089, highly similar to FK506-binding protein 9;>IPI:IPI00182126.3|SWISS-PROT:O95302|TREMBL:B3KQQ0|ENSEMBL:ENSP00000242209|REFSEQ:NP_009201|H-INV:HIT000048470|V	1	N	CPRTIQVSDFVRYHYNGTFLDGTLFDSSHNR	_YHYN(de)GTFLDGTLFDSSHNR_	3.23345	3.04396	0.326014	8.39517	-3.31007			IPI00291136	>IPI:IPI00291136.4|SWISS-PROT:P12109|TREMBL:Q8TBN2|ENSEMBL:ENSP00000355180|REFSEQ:NP_001839|H-INV:HIT000053797|VEGA:OTTHUMP00000115501 Tax_Id=9606 Gene_Symbol=COL6A1 Collagen alpha-1(VI) chain;>IPI:IPI00975947.1|TREMBL:D3DSM7 Tax_Id=9606 Gene_Symbol=- Coll	1	N	EPRLSIIATDHTYRRNFTAADWGQSRDAEEA	_RN(de)FTAADWGQSR_	1.41009	9.20857	0.210502	7.18606	-2.74388			IPI00291136	>IPI:IPI00291136.4|SWISS-PROT:P12109|TREMBL:Q8TBN2|ENSEMBL:ENSP00000355180|REFSEQ:NP_001839|H-INV:HIT000053797|VEGA:OTTHUMP00000115501 Tax_Id=9606 Gene_Symbol=COL6A1 Collagen alpha-1(VI) chain;>IPI:IPI00975947.1|TREMBL:D3DSM7 Tax_Id=9606 Gene_Symbol=- Coll	1	N	EPRLSIIATDHTYRRNFTAADWGQSRDAEEA	_RN(de)FTAADWGQSR_	1.04773	9.69948	0.216107	8.66859	-2.27745
IPI00002478	>IPI:IPI00002478.1|SWISS-PROT:P42892-1|ENSEMBL:ENSP00000364028|REFSEQ:NP_001388|H-INV:HIT000387546|VEGA:OTTHUMP00000002725 Tax_Id=9606 Gene_Symbol=ECE1 Isoform B of Endothelin-converting enzyme 1;>IPI:IPI00216762.1|SWISS-PROT:P42892-4|ENSEMBL:ENSP000002642	1	N	GREYDKDGNLRPWWKNSSVEAFKRQTECMVE	_N(de)SSVEAFKR_	0.255323	10.3326	0.0373342	2.24826	-2.77376			IPI00303300	>IPI:IPI00303300.3|SWISS-PROT:Q96AY3|TREMBL:Q658U4;Q6ZME7|ENSEMBL:ENSP00000317232|REFSEQ:NP_068758|H-INV:HIT000037576|VEGA:OTTHUMP00000164742 Tax_Id=9606 Gene_Symbol=FKBP10 Peptidyl-prolyl cis-trans isomerase FKBP10;>IPI:IPI01013799.1|TREMBL:C9JPC3;F5H1P8|	1	N	CNETTKLGDFVRYHYNCSLLDGTQLFTSHDY	_YHYN(de)CSLLDGTQLFTSHDYGAPQEATLGANK_	1.65587	13.268	0.16599	19.4736	-3.31842			IPI00304840	>IPI:IPI00304840.4|SWISS-PROT:P12110-1|ENSEMBL:ENSP00000300527|REFSEQ:NP_001840|H-INV:HIT000261916|VEGA:OTTHUMP00000115568 Tax_Id=9606 Gene_Symbol=COL6A2 Isoform 2C2 of Collagen alpha-2(VI) chain;>IPI:IPI00220613.4|SWISS-PROT:P12110-2|ENSEMBL:ENSP000003504	1	N	ENLYSIACDKPQQVRNMTLFSDLVAEKFIDD	_N(de)MTLFSDLVAEK_	0.916171	6.92517	0.131822	16.7848	-2.79703			IPI00020557	>IPI:IPI00020557.2|SWISS-PROT:Q07954|TREMBL:Q59FG2;Q6LAF4;Q6LBN5|ENSEMBL:ENSP00000243077|REFSEQ:NP_002323|H-INV:HIT000321395 Tax_Id=9606 Gene_Symbol=LRP1 Prolow-density lipoprotein receptor-related protein 1	1	N	SNRHRRQIDRGVTHLNISGLKMPRGIAIDWV	_GVTHLN(de)ISGLK_	1.3288	18.5872	0.270536	7.99393	-2.29623
IPI00002478	>IPI:IPI00002478.1|SWISS-PROT:P42892-1|ENSEMBL:ENSP00000364028|REFSEQ:NP_001388|H-INV:HIT000387546|VEGA:OTTHUMP00000002725 Tax_Id=9606 Gene_Symbol=ECE1 Isoform B of Endothelin-converting enzyme 1;>IPI:IPI00216762.1|SWISS-PROT:P42892-4|ENSEMBL:ENSP000002642	1	N	RAKPLMELIERLGGWNITGPWAKDNFQDTLQ	_LGGWN(de)ITGPWAK_	0.709829	6.2513	0.0959647	3.3165	-2.8869			IPI00295461	>IPI:IPI00295461.4|SWISS-PROT:Q12884-1|TREMBL:B2RD89|ENSEMBL:ENSP00000188790|REFSEQ:NP_004451|H-INV:HIT000217896|VEGA:OTTHUMP00000204566 Tax_Id=9606 Gene_Symbol=FAP Isoform 1 of Seprase;>IPI:IPI00375396.4|SWISS-PROT:Q12884-2|TREMBL:B4DLR2|ENSEMBL:ENSP00000	1	N	VTDERVCLQWLKRVQNVSVLSICDFREDWQT	_VQN(de)VSVLSICDFR_	0.397685	13.3794	0.0397023	0	-3.32433			IPI00008494	>IPI:IPI00008494.4|SWISS-PROT:P05362|TREMBL:B4DNT6;O00177;Q15463;Q5NKV8|ENSEMBL:ENSP00000264832|REFSEQ:NP_000192|H-INV:HIT000194922 Tax_Id=9606 Gene_Symbol=ICAM1 Intercellular adhesion molecule 1;>IPI:IPI00910734.2|TREMBL:B4DQW5;E9PER2 Tax_Id=9606 Gene_Sym	1	N	LALGDQRLNPTVTYGNDSFSAKASVSVTAED	_LNPTVTYGN(de)DSFSAK_	2.30034	11.4571	0.323666	10.5278	-2.82927			IPI00303300	>IPI:IPI00303300.3|SWISS-PROT:Q96AY3|TREMBL:Q658U4;Q6ZME7|ENSEMBL:ENSP00000317232|REFSEQ:NP_068758|H-INV:HIT000037576|VEGA:OTTHUMP00000164742 Tax_Id=9606 Gene_Symbol=FKBP10 Peptidyl-prolyl cis-trans isomerase FKBP10;>IPI:IPI01013799.1|TREMBL:C9JPC3;F5H1P8|	1	N	CPREVQMGDFVRYHYNGTFEDGKKFDSSYDR	_YHYN(de)GTFEDGKKFDSSYDR_	7.12148	9.43412	1.42814	3.30176	-2.31804
IPI00291136	>IPI:IPI00291136.4|SWISS-PROT:P12109|TREMBL:Q8TBN2|ENSEMBL:ENSP00000355180|REFSEQ:NP_001839|H-INV:HIT000053797|VEGA:OTTHUMP00000115501 Tax_Id=9606 Gene_Symbol=COL6A1 Collagen alpha-1(VI) chain;>IPI:IPI00975947.1|TREMBL:D3DSM7 Tax_Id=9606 Gene_Symbol=- Coll	1	N	EPRLSIIATDHTYRRNFTAADWGQSRDAEEA	_RN(de)FTAADWGQSR_	1.41009	9.20857	0.184919	9.68333	-2.93082			IPI00217561	>IPI:IPI00217561.2|SWISS-PROT:P05556-3|ENSEMBL:ENSP00000364094 Tax_Id=9606 Gene_Symbol=ITGB1 Isoform Beta-1C of Integrin beta-1;>IPI:IPI00217562.5|SWISS-PROT:P05556-4 Tax_Id=9606 Gene_Symbol=ITGB1 Isoform Beta-1C-2 of Integrin beta-1;>IPI:IPI00549336.2|SWI	1	N	KGEKKDTCTQECSYFNITKVESRDKLPQPVQ	_KDTCTQECSYFN(de)ITK_	9.33536	1.33069	0.919694	14.5625	-3.34348			IPI00306604	>IPI:IPI00306604.5|SWISS-PROT:P08648|TREMBL:A8K6A5;B2R627|ENSEMBL:ENSP00000293379|REFSEQ:NP_002196|H-INV:HIT000033967 Tax_Id=9606 Gene_Symbol=ITGA5 Integrin alpha-5	1	N	NGAREDCREMKIYLRNESEFRDKLSPIHIAL	_IYLRN(de)ESEFR_	1.41627	14.2286	0.193758	11.0266	-2.86977			IPI00414542	>IPI:IPI00414542.2|SWISS-PROT:Q9BQ51-1|TREMBL:A4GW21;Q2LC89|ENSEMBL:ENSP00000380855|REFSEQ:NP_079515|VEGA:OTTHUMP00000021030 Tax_Id=9606 Gene_Symbol=PDCD1LG2 Isoform 1 of Programmed cell death 1 ligand 2;>IPI:IPI00429366.2|SWISS-PROT:Q9BQ51-2|ENSEMBL:ENSP0	1	N	HVNLGAITASLQKVENDTSPHRERATLLEEQ	_VEN(de)DTSPHR_	0.255228	6.67017	0.0510331	2.94391	-2.32228
IPI00304840	>IPI:IPI00304840.4|SWISS-PROT:P12110-1|ENSEMBL:ENSP00000300527|REFSEQ:NP_001840|H-INV:HIT000261916|VEGA:OTTHUMP00000115568 Tax_Id=9606 Gene_Symbol=COL6A2 Isoform 2C2 of Collagen alpha-2(VI) chain;>IPI:IPI00220613.4|SWISS-PROT:P12110-2|ENSEMBL:ENSP000003504	1	N	ENLYSIACDKPQQVRNMTLFSDLVAEKFIDD	_N(de)MTLFSDLVAEK_	0.916171	6.92517	0.11842	8.60785	-2.9517			IPI00304840	>IPI:IPI00304840.4|SWISS-PROT:P12110-1|ENSEMBL:ENSP00000300527|REFSEQ:NP_001840|H-INV:HIT000261916|VEGA:OTTHUMP00000115568 Tax_Id=9606 Gene_Symbol=COL6A2 Isoform 2C2 of Collagen alpha-2(VI) chain;>IPI:IPI00220613.4|SWISS-PROT:P12110-2|ENSEMBL:ENSP000003504	1	N	ENLYSIACDKPQQVRNMTLFSDLVAEKFIDD	_N(de)MTLFSDLVAEK_	0.916171	6.92517	0.0861649	7.65002	-3.41044			IPI00848309	>IPI:IPI00848309.2|SWISS-PROT:P78324-2|TREMBL:D3DVW9|ENSEMBL:ENSP00000382941|VEGA:OTTHUMP00000159969 Tax_Id=9606 Gene_Symbol=SIRPA Isoform 2 of Tyrosine-protein phosphatase non-receptor type substrate 1;>IPI:IPI00656087.2|SWISS-PROT:P78324-1|TREMBL:B2R6C3;	1	N	TLEVTQQPVRAENQVNVTCQVRKFYPQRLQL	_AENQVN(de)VTCQVR_	0.235015	6.69124	0.0302963	9.95351	-2.95554			IPI00152540	>IPI:IPI00152540.3|SWISS-PROT:Q6YHK3-1|ENSEMBL:ENSP00000287097|REFSEQ:NP_598000|VEGA:OTTHUMP00000016748 Tax_Id=9606 Gene_Symbol=CD109 Isoform 1 of CD109 antigen;>IPI:IPI00795801.1|SWISS-PROT:Q6YHK3-4|ENSEMBL:ENSP00000388062|REFSEQ:NP_001153059 Tax_Id=9606	1	N	TLQTPLYCSMNSKHLNGTITAKYTYGKPVKG	_HLN(de)GTITAK_	0.12328	3.40455	0.0246422	7.10697	-2.32274
IPI00008494	>IPI:IPI00008494.4|SWISS-PROT:P05362|TREMBL:B4DNT6;O00177;Q15463;Q5NKV8|ENSEMBL:ENSP00000264832|REFSEQ:NP_000192|H-INV:HIT000194922 Tax_Id=9606 Gene_Symbol=ICAM1 Intercellular adhesion molecule 1;>IPI:IPI00910734.2|TREMBL:B4DQW5;E9PER2 Tax_Id=9606 Gene_Sym	1	N	LALGDQRLNPTVTYGNDSFSAKASVSVTAED	_LNPTVTYGN(de)DSFSAK_	2.30034	11.4571	0.285088	3.59989	-3.01237			IPI00217561	>IPI:IPI00217561.2|SWISS-PROT:P05556-3|ENSEMBL:ENSP00000364094 Tax_Id=9606 Gene_Symbol=ITGB1 Isoform Beta-1C of Integrin beta-1;>IPI:IPI00217562.5|SWISS-PROT:P05556-4 Tax_Id=9606 Gene_Symbol=ITGB1 Isoform Beta-1C-2 of Integrin beta-1;>IPI:IPI00549336.2|SWI	1	N	STTPAKLRNPCTSEQNCTSPFSYKNVLSLTN	_NPCTSEQN(de)CTSPFSYK_	4.42182	6.38638	0.413645	8.64255	-3.41817			IPI00020470	>IPI:IPI00020470.4|SWISS-PROT:Q68CQ7-1|ENSEMBL:ENSP00000266014;ENSP00000378263;ENSP00000385730;ENSP00000418853;ENSP00000419612|REFSEQ:NP_001010983;NP_060916;NP_690909|H-INV:HIT000295086|VEGA:OTTHUMP00000213401;OTTHUMP00000213439;OTTHUMP00000213440 Tax_Id=9	1	N	MKASTCSFNPGVFVANLTEWKRQNITNQLEK	_ASTCSFNPGVFVAN(de)LTEWK_	0.0427184	0	0.005289	7.19191	-3.01379			IPI00290043	>IPI:IPI00290043.2|SWISS-PROT:P26006-1|TREMBL:Q86SW1|ENSEMBL:ENSP00000007722|REFSEQ:NP_005492 Tax_Id=9606 Gene_Symbol=ITGA3 Isoform 2 of Integrin alpha-3;>IPI:IPI00215995.1|SWISS-PROT:P26006-2|ENSEMBL:ENSP00000315190|REFSEQ:NP_002195|H-INV:HIT000195911|VEG	1	N	LAGAPRELAVPDGYTNRTGAVYLCPLTAHKD	_ELAVPDGYTN(de)R_	1.51921	7.92368	0.297374	3.90008	-2.35297
IPI00297124	>IPI:IPI00297124.2|SWISS-PROT:P40189-1|TREMBL:Q17RA0|ENSEMBL:ENSP00000338799;ENSP00000370698|REFSEQ:NP_002175|H-INV:HIT000195817|VEGA:OTTHUMP00000122545 Tax_Id=9606 Gene_Symbol=IL6ST Isoform 1 of Interleukin-6 receptor subunit beta;>IPI:IPI00554518.1|TREMB	1	N	SHLQNYTVNATKLTVNLTNDRYLATLTVRNL	_LTVN(de)LTNDR_	0.100883	17.4217	0.0123744	0	-3.02725			IPI00008494	>IPI:IPI00008494.4|SWISS-PROT:P05362|TREMBL:B4DNT6;O00177;Q15463;Q5NKV8|ENSEMBL:ENSP00000264832|REFSEQ:NP_000192|H-INV:HIT000194922 Tax_Id=9606 Gene_Symbol=ICAM1 Intercellular adhesion molecule 1;>IPI:IPI00910734.2|TREMBL:B4DQW5;E9PER2 Tax_Id=9606 Gene_Sym	1	N	LALGDQRLNPTVTYGNDSFSAKASVSVTAED	_LNPTVTYGN(de)DSFSAK_	2.30034	11.4571	0.196445	9.5561	-3.54965			IPI00026050	>IPI:IPI00026050.1|TREMBL:B3KQK7|ENSEMBL:ENSP00000366673|REFSEQ:NP_006484|H-INV:HIT000065596|VEGA:OTTHUMP00000018521 Tax_Id=9606 Gene_Symbol=CLN5 ceroid-lipofuscinosis neuronal protein 5;>IPI:IPI01012178.1|SWISS-PROT:O75503|ENSEMBL:ENSP00000442721 Tax_Id=9	2	N	YTRIFLYSGEPTYLGNETSVFGPTGNKTLGL	_IFLYSGEPTYLGN(de)ETSVFGPTGN(de)K_	0.583064	2.35548	0.0680304	0	-3.0994			IPI00306604	>IPI:IPI00306604.5|SWISS-PROT:P08648|TREMBL:A8K6A5;B2R627|ENSEMBL:ENSP00000293379|REFSEQ:NP_002196|H-INV:HIT000033967 Tax_Id=9606 Gene_Symbol=ITGA5 Integrin alpha-5	2	N	APPEAEYSGLVRHPGNFSSLSCDYFAVNQSR	_HPGN(de)FSSLSCDYFAVN(de)QSR_	0.242481	5.40773	0.0470669	0	-2.36509
IPI00749429	>IPI:IPI00749429.1|SWISS-PROT:Q9C0H2-1|ENSEMBL:ENSP00000258796|REFSEQ:NP_079526|H-INV:HIT000001407|VEGA:OTTHUMP00000201106 Tax_Id=9606 Gene_Symbol=TTYH3 Isoform 1 of Protein tweety homolog 3;>IPI:IPI00876857.1|SWISS-PROT:Q9C0H2-2|ENSEMBL:ENSP00000385316|VE	1	N	QPATKDPLLRVQEVLNGTEVNLQHLTALVDC	_VQEVLN(de)GTEVNLQHLTALVDCR_	1.15526	12.5497	0.139623	6.57884	-3.04861			IPI00337495	>IPI:IPI00337495.3|SWISS-PROT:O00469-2|TREMBL:B4DHG3|ENSEMBL:ENSP00000282903|REFSEQ:NP_891988|H-INV:HIT000051859|VEGA:OTTHUMP00000215204 Tax_Id=9606 Gene_Symbol=PLOD2 Isoform 2 of Procollagen-lysine,2-oxoglutarate 5-dioxygenase 2;>IPI:IPI00472165.1|SWISS-P	1	N	FYTKVYIDPLKREAINITLDHKCKIFQTLNG	_EAIN(de)ITLDHK_	5.33899	16.3254	0.397646	9.07323	-3.74701			IPI00026050	>IPI:IPI00026050.1|TREMBL:B3KQK7|ENSEMBL:ENSP00000366673|REFSEQ:NP_006484|H-INV:HIT000065596|VEGA:OTTHUMP00000018521 Tax_Id=9606 Gene_Symbol=CLN5 ceroid-lipofuscinosis neuronal protein 5;>IPI:IPI01012178.1|SWISS-PROT:O75503|ENSEMBL:ENSP00000442721 Tax_Id=9	2	N	PTYLGNETSVFGPTGNKTLGLAIKRFYYPFK	_IFLYSGEPTYLGN(de)ETSVFGPTGN(de)K_	0.583064	2.35548	0.0680304	0	-3.0994			IPI00306604	>IPI:IPI00306604.5|SWISS-PROT:P08648|TREMBL:A8K6A5;B2R627|ENSEMBL:ENSP00000293379|REFSEQ:NP_002196|H-INV:HIT000033967 Tax_Id=9606 Gene_Symbol=ITGA5 Integrin alpha-5	2	N	HPGNFSSLSCDYFAVNQSRLLVCDLGNPMKA	_HPGN(de)FSSLSCDYFAVN(de)QSR_	0.242481	5.40773	0.0470669	0	-2.36509
IPI00026050	>IPI:IPI00026050.1|TREMBL:B3KQK7|ENSEMBL:ENSP00000366673|REFSEQ:NP_006484|H-INV:HIT000065596|VEGA:OTTHUMP00000018521 Tax_Id=9606 Gene_Symbol=CLN5 ceroid-lipofuscinosis neuronal protein 5;>IPI:IPI01012178.1|SWISS-PROT:O75503|ENSEMBL:ENSP00000442721 Tax_Id=9	2	N	YTRIFLYSGEPTYLGNETSVFGPTGNKTLGL	_IFLYSGEPTYLGN(de)ETSVFGPTGN(de)K_	0.583064	2.35548	0.0674797	6.39296	-3.11113			IPI00002478	>IPI:IPI00002478.1|SWISS-PROT:P42892-1|ENSEMBL:ENSP00000364028|REFSEQ:NP_001388|H-INV:HIT000387546|VEGA:OTTHUMP00000002725 Tax_Id=9606 Gene_Symbol=ECE1 Isoform B of Endothelin-converting enzyme 1;>IPI:IPI00216762.1|SWISS-PROT:P42892-4|ENSEMBL:ENSP000002642	1	N	GREYDKDGNLRPWWKNSSVEAFKRQTECMVE	_N(de)SSVEAFKR_	0.255323	10.3326	0.0189886	14.1016	-3.74912			IPI00892655	>IPI:IPI00892655.1|TREMBL:B0FYL6;B0FYL7;B0FZD0;C0LZS2;D4P5A5;E7BBQ2;F1BE19;F5CA56;F5CIT6;F5CJX4;F5CJX5;F8W1L0;Q0EFB3;Q2L6G1;Q7JFP0;Q99693;Q99695;Q9UDZ9;Q9UE02;Q9UMF1|ENSEMBL:ENSP00000402134;ENSP00000446775|H-INV:HIT000384523|VEGA:OTTHUMP00000194942 Tax_Id=	1	N	LHSLQEIRVCEIHEDNSTRSSQHFYYDGELF	_VCEIHEDN(de)STR_	0.171868	6.47777	0.0196425	12.7583	-3.12925			IPI00013744	>IPI:IPI00013744.1|SWISS-PROT:P17301|ENSEMBL:ENSP00000296585|REFSEQ:NP_002194|H-INV:HIT000321595|VEGA:OTTHUMP00000161816 Tax_Id=9606 Gene_Symbol=ITGA2 Integrin alpha-2;>IPI:IPI00964154.1|TREMBL:E7ESP4;F1C628;F1C629|ENSEMBL:ENSP00000422145|VEGA:OTTHUMP00000	1	N	EIKAIASIPTERYFFNVSDEAALLEKAGTLG	_YFFN(de)VSDEAALLEK_	0.851807	7.48091	0.164339	16.133	-2.37385
IPI00026050	>IPI:IPI00026050.1|TREMBL:B3KQK7|ENSEMBL:ENSP00000366673|REFSEQ:NP_006484|H-INV:HIT000065596|VEGA:OTTHUMP00000018521 Tax_Id=9606 Gene_Symbol=CLN5 ceroid-lipofuscinosis neuronal protein 5;>IPI:IPI01012178.1|SWISS-PROT:O75503|ENSEMBL:ENSP00000442721 Tax_Id=9	2	N	PTYLGNETSVFGPTGNKTLGLAIKRFYYPFK	_IFLYSGEPTYLGN(de)ETSVFGPTGN(de)K_	0.583064	2.35548	0.0674797	6.39296	-3.11113			IPI00922428	>IPI:IPI00922428.1|TREMBL:B7Z6H3|ENSEMBL:ENSP00000439250 Tax_Id=9606 Gene_Symbol=FKBP9 cDNA FLJ51089, highly similar to FK506-binding protein 9;>IPI:IPI00182126.3|SWISS-PROT:O95302|TREMBL:B3KQQ0|ENSEMBL:ENSP00000242209|REFSEQ:NP_009201|H-INV:HIT000048470|V	1	N	CERISQSGDFLRYHYNGTLLDGTLFDSSYSR	_YHYN(de)GTLLDGTLFDSSYSR_	3.10217	13.5167	0.208725	19.6778	-3.8936			IPI00023974	>IPI:IPI00023974.1|SWISS-PROT:P53801|TREMBL:A8K274|ENSEMBL:ENSP00000328325|REFSEQ:NP_004330|H-INV:HIT000041248|VEGA:OTTHUMP00000115272 Tax_Id=9606 Gene_Symbol=PTTG1IP Pituitary tumor-transforming gene 1 protein-interacting protein;>IPI:IPI00795434.1|TREMBL	1	N	ACSQNTNKTCEECLKNVSCLWCNTNKACLDY	_N(de)VSCLWCNTNK_	0.250514	17.1724	0.0273749	0	-3.19397			IPI00333541	>IPI:IPI00333541.6|SWISS-PROT:P21333-1|TREMBL:E9KL45;Q60FE5|ENSEMBL:ENSP00000358866|REFSEQ:NP_001104026|H-INV:HIT000321833|VEGA:OTTHUMP00000024321 Tax_Id=9606 Gene_Symbol=FLNA Isoform 1 of Filamin-A;>IPI:IPI00302592.2|SWISS-PROT:P21333-2|TREMBL:Q60FE6;Q6NX	1	N	FIPRENGVYLIDVKFNGTHIPGSPFKIRVGE	_FN(de)GTHIPGSPFK_	0.0826033	6.24171	0.0157747	2.87328	-2.38859
IPI00216172	>IPI:IPI00216172.2|TREMBL:Q6Q3G8|ENSEMBL:ENSP00000408411|REFSEQ:NP_001116078|VEGA:OTTHUMP00000226572 Tax_Id=9606 Gene_Symbol=LAMP2 lysosome-associated membrane glycoprotein 2 isoform C precursor;>IPI:IPI00009030.1|SWISS-PROT:P13473-1|ENSEMBL:ENSP0000020063	1	N	YAKWQMNFTVRYETTNKTYKTVTISDHGTVT	_YETTN(de)KTYK_	1.97411	10.3767	0.227447	10.6776	-3.1176			IPI00848309	>IPI:IPI00848309.2|SWISS-PROT:P78324-2|TREMBL:D3DVW9|ENSEMBL:ENSP00000382941|VEGA:OTTHUMP00000159969 Tax_Id=9606 Gene_Symbol=SIRPA Isoform 2 of Tyrosine-protein phosphatase non-receptor type substrate 1;>IPI:IPI00656087.2|SWISS-PROT:P78324-1|TREMBL:B2R6C3;	1	N	TLEVTQQPVRAENQVNVTCQVRKFYPQRLQL	_AENQVN(de)VTCQVR_	0.235015	6.69124	0.0155102	9.27232	-3.92147			IPI00005707	>IPI:IPI00005707.7|SWISS-PROT:Q9UBG0|ENSEMBL:ENSP00000307513|REFSEQ:NP_006030|H-INV:HIT000000434 Tax_Id=9606 Gene_Symbol=MRC2 C-type mannose receptor 2	1	N	CLEAQGGQVRVTPACNTSLPAQRWKWVSRNR	_VTPACN(de)TSLPAQR_	2.10293	10.8788	0.220057	3.3482	-3.25645			IPI00290043	>IPI:IPI00290043.2|SWISS-PROT:P26006-1|TREMBL:Q86SW1|ENSEMBL:ENSP00000007722|REFSEQ:NP_005492 Tax_Id=9606 Gene_Symbol=ITGA3 Isoform 2 of Integrin alpha-3;>IPI:IPI00215995.1|SWISS-PROT:P26006-2|ENSEMBL:ENSP00000315190|REFSEQ:NP_002195|H-INV:HIT000195911|VEG	1	N	IGYTMQVGSFILHPKNITIVTGAPRHRHMGA	_N(de)ITIVTGAPR_	0.816562	7.0433	0.149351	12.128	-2.45085
IPI00020557	>IPI:IPI00020557.2|SWISS-PROT:Q07954|TREMBL:Q59FG2;Q6LAF4;Q6LBN5|ENSEMBL:ENSP00000243077|REFSEQ:NP_002323|H-INV:HIT000321395 Tax_Id=9606 Gene_Symbol=LRP1 Prolow-density lipoprotein receptor-related protein 1;>IPI:IPI00448904.2|TREMBL:Q6PJ72|ENSEMBL:ENSP000	1	N	MDGSDEGPHCRELQGNCSRLGCQHHCVPTLD	_ELQGN(de)CSR_	0.610492	10.6235	0.0693067	16.8152	-3.13891			IPI00216172	>IPI:IPI00216172.2|TREMBL:Q6Q3G8|ENSEMBL:ENSP00000408411|REFSEQ:NP_001116078|VEGA:OTTHUMP00000226572 Tax_Id=9606 Gene_Symbol=LAMP2 lysosome-associated membrane glycoprotein 2 isoform C precursor;>IPI:IPI00009030.1|SWISS-PROT:P13473-1|ENSEMBL:ENSP0000020063	1	N	YAKWQMNFTVRYETTNKTYKTVTISDHGTVT	_YETTN(de)KTYK_	1.97411	10.3767	0.12642	14.5276	-3.96491			IPI00337495	>IPI:IPI00337495.3|SWISS-PROT:O00469-2|TREMBL:B4DHG3|ENSEMBL:ENSP00000282903|REFSEQ:NP_891988|H-INV:HIT000051859|VEGA:OTTHUMP00000215204 Tax_Id=9606 Gene_Symbol=PLOD2 Isoform 2 of Procollagen-lysine,2-oxoglutarate 5-dioxygenase 2;>IPI:IPI00472165.1|SWISS-P	1	N	FYTKVYIDPLKREAINITLDHKCKIFQTLNG	_EAIN(de)ITLDHK_	5.33899	16.3254	0.546124	15.3356	-3.28927			IPI00016665	>IPI:IPI00016665.4|SWISS-PROT:Q6UWJ1-1|ENSEMBL:ENSP00000389399|REFSEQ:NP_060375|H-INV:HIT000252812|VEGA:OTTHUMP00000018770 Tax_Id=9606 Gene_Symbol=TMCO3 Isoform 1 of Transmembrane and coiled-coil domain-containing protein 3;>IPI:IPI00787600.1|SWISS-PROT:Q6	1	N	EAVLRVEEEEANSKQNITKREVEDDLGLSML	_VEEEEANSKQN(de)ITK_	0.090045	4.6602	0.0153144	0	-2.55576
IPI00410488	>IPI:IPI00410488.2|SWISS-PROT:Q5ZPR3-1|TREMBL:A8K6Q6;A8K9J6;B4DK26|ENSEMBL:ENSP00000320084|REFSEQ:NP_001019907|H-INV:HIT000249150|VEGA:OTTHUMP00000174914 Tax_Id=9606 Gene_Symbol=CD276 Isoform 1 of CD276 antigen;>IPI:IPI00719044.1|SWISS-PROT:Q5ZPR3-4 Tax_Id	1	N	YANRTALFPDLLAQGNASLRLQRVRVADEGS	_TALFPDLLAQGN(de)ASLR_	0.224877	17.2908	0.0248589	14.2219	-3.1773			IPI00215998	>IPI:IPI00215998.5|SWISS-PROT:P08962|ENSEMBL:ENSP00000257857;ENSP00000447730;ENSP00000449337|REFSEQ:NP_001771|H-INV:HIT000303578 Tax_Id=9606 Gene_Symbol=CD63 CD63 antigen;>IPI:IPI00749070.1|TREMBL:C9JV86|ENSEMBL:ENSP00000393502|REFSEQ:NP_001035123 Tax_Id=9	1	N	ILDRMQADFKCCGAANYTDWEKIPSMSKNRV	_CCGAAN(de)YTDWEK_	1.06097	12.8317	0.06723	15.446	-3.98013			IPI00018769	>IPI:IPI00018769.4|SWISS-PROT:P35442|TREMBL:Q6MZL6|ENSEMBL:ENSP00000355751|REFSEQ:NP_003238|H-INV:HIT000192170|VEGA:OTTHUMP00000042899 Tax_Id=9606 Gene_Symbol=THBS2 Thrombospondin-2;>IPI:IPI01009846.1|ENSEMBL:ENSP00000375948 Tax_Id=9606 Gene_Symbol=THBS2 4	1	N	PTRAYGYSGVSLKVVNSTTGTGEHLRNALWH	_VVN(de)STTGTGEHLR_	0.335367	19.0816	0.0328665	7.41582	-3.35105			IPI00027505	>IPI:IPI00027505.2|SWISS-PROT:P06756-1|TREMBL:A5YM53;B7ZLX0|ENSEMBL:ENSP00000261023|REFSEQ:NP_002201|H-INV:HIT000194350|VEGA:OTTHUMP00000163473 Tax_Id=9606 Gene_Symbol=ITGAV Isoform 1 of Integrin alpha-V;>IPI:IPI00555991.2|SWISS-PROT:P06756-2|ENSEMBL:ENSP0	1	N	KSLLWTETFMNKENQNHSYSLKSSASFNVIE	_ENQN(de)HSYSLK_	0.392161	2.9048	0.0663747	12.4752	-2.56274
IPI00337495	>IPI:IPI00337495.3|SWISS-PROT:O00469-2|TREMBL:B4DHG3|ENSEMBL:ENSP00000282903|REFSEQ:NP_891988|H-INV:HIT000051859|VEGA:OTTHUMP00000215204 Tax_Id=9606 Gene_Symbol=PLOD2 Isoform 2 of Procollagen-lysine,2-oxoglutarate 5-dioxygenase 2;>IPI:IPI00472165.1|SWISS-P	1	N	FYTKVYIDPLKREAINITLDHKCKIFQTLNG	_EAIN(de)ITLDHK_	5.33899	16.3254	0.571531	1.81764	-3.22366			IPI00395488	>IPI:IPI00395488.2|SWISS-PROT:Q6EMK4|ENSEMBL:ENSP00000306864|REFSEQ:NP_612449|H-INV:HIT000250873|VEGA:OTTHUMP00000159843 Tax_Id=9606 Gene_Symbol=VASN Vasorin	1	N	LSNLDLTANRLHEITNETFRGLRRLERLYLG	_LHEITN(de)ETFR_	0.570074	9.52413	0.0334142	14.4066	-4.09262			IPI00395488	>IPI:IPI00395488.2|SWISS-PROT:Q6EMK4|ENSEMBL:ENSP00000306864|REFSEQ:NP_612449|H-INV:HIT000250873|VEGA:OTTHUMP00000159843 Tax_Id=9606 Gene_Symbol=VASN Vasorin	1	N	LSNLDLTANRLHEITNETFRGLRRLERLYLG	_LHEITN(de)ETFR_	0.570074	9.52413	0.0499041	12.4044	-3.51392			IPI00043598	>IPI:IPI00043598.2|SWISS-PROT:Q70UQ0-4|ENSEMBL:ENSP00000299157|REFSEQ:NP_710154 Tax_Id=9606 Gene_Symbol=IKBIP Isoform 4 of Inhibitor of nuclear factor kappa-B kinase-interacting protein	1	N	EVLTQRMQSLNEKFQNITDFWKRSLEEMNIN	_FQN(de)ITDFWK_	2.08844	5.85773	0.335986	8.89369	-2.63595
IPI00216172	>IPI:IPI00216172.2|TREMBL:Q6Q3G8|ENSEMBL:ENSP00000408411|REFSEQ:NP_001116078|VEGA:OTTHUMP00000226572 Tax_Id=9606 Gene_Symbol=LAMP2 lysosome-associated membrane glycoprotein 2 isoform C precursor;>IPI:IPI00009030.1|SWISS-PROT:P13473-1|ENSEMBL:ENSP0000020063	1	N	NITQDKVASVININPNTTHSTGSCRSHTALL	_VASVININPN(de)TTHSTGSCR_	10.2906	2.56104	1.04844	3.01663	-3.29501			IPI00015102	>IPI:IPI00015102.2|SWISS-PROT:Q13740-1|TREMBL:B3KNN9|ENSEMBL:ENSP00000305988|REFSEQ:NP_001618|H-INV:HIT000028614|VEGA:OTTHUMP00000214313 Tax_Id=9606 Gene_Symbol=ALCAM Isoform 1 of CD166 antigen;>IPI:IPI00807403.1|SWISS-PROT:Q13740-2 Tax_Id=9606 Gene_Symbol	1	N	KKLGDCISEDSYPDGNITWYRNGKVLHPLEG	_LGDCISEDSYPDGN(de)ITWYR_	1.01012	3.54143	0.0511509	8.18285	-4.30362			IPI00153049	>IPI:IPI00153049.3|SWISS-PROT:Q9BRK3-2|ENSEMBL:ENSP00000399229|VEGA:OTTHUMP00000003098 Tax_Id=9606 Gene_Symbol=MXRA8 Isoform 2 of Matrix-remodeling-associated protein 8;>IPI:IPI00550854.2|SWISS-PROT:Q9BRK3-1|ENSEMBL:ENSP00000307887|REFSEQ:NP_115724|H-INV:H	1	N	VAEPHAEPPPRGSPGNGSSHSGAPGPDPTLA	_GSPGN(de)GSSHSGAPGPDPTLAR_	0.183068	3.09524	0.0159978	14.877	-3.51643			IPI00032292	>IPI:IPI00032292.1|SWISS-PROT:P01033|TREMBL:B3KQF4;Q58P21;Q6FGX5|ENSEMBL:ENSP00000218388|REFSEQ:NP_003245|H-INV:HIT000029962|VEGA:OTTHUMP00000023214 Tax_Id=9606 Gene_Symbol=TIMP1 Metalloproteinase inhibitor 1;>IPI:IPI00552089.1|TREMBL:Q5H9B5|ENSEMBL:ENSP00	1	N	SDLVIRAKFVGTPEVNQTTLYQRYEIKMTKM	_FVGTPEVN(de)QTTLYQR_	5.2109	1.06536	0.823562	2.44617	-2.66158
IPI00984294	>IPI:IPI00984294.1|ENSEMBL:ENSP00000433689|VEGA:OTTHUMP00000232166 Tax_Id=9606 Gene_Symbol=THY1 Protein;>IPI:IPI00983621.1|TREMBL:E9PNQ8|ENSEMBL:ENSP00000432808|VEGA:OTTHUMP00000232167 Tax_Id=9606 Gene_Symbol=THY1 Uncharacterized protein;>IPI:IPI00022892.2	1	N	CALHHSGHSPPISSQNVTVLRDKLVKCEGIS	_DEGTYTCALHHSGHSPPISSQN(de)VTVLR_	15.112	10.471	1.51026	11.7413	-3.32283			IPI00917938	>IPI:IPI00917938.2|TREMBL:B4DIF2|ENSEMBL:ENSP00000415786|REFSEQ:NP_001130002|VEGA:OTTHUMP00000203768 Tax_Id=9606 Gene_Symbol=SERPINE2 glia-derived nexin isoform c precursor;>IPI:IPI00009890.3|SWISS-PROT:P07093-1|ENSEMBL:ENSP00000258405|REFSEQ:NP_006207|H-I	1	N	KNKDIVTVANAVFVKNASEIEVPFVTRNKDV	_N(de)ASEIEVPFVTR_	0.866062	3.92761	0.0419088	0	-4.36915			IPI00922428	>IPI:IPI00922428.1|TREMBL:B7Z6H3|ENSEMBL:ENSP00000439250 Tax_Id=9606 Gene_Symbol=FKBP9 cDNA FLJ51089, highly similar to FK506-binding protein 9;>IPI:IPI00182126.3|SWISS-PROT:O95302|TREMBL:B3KQQ0|ENSEMBL:ENSP00000242209|REFSEQ:NP_009201|H-INV:HIT000048470|V	1	N	CPRTIQVSDFVRYHYNGTFLDGTLFDSSHNR	_YHYN(de)GTFLDGTLFDSSHNR_	3.23345	3.04396	0.266142	3.07468	-3.60281			IPI00002478	>IPI:IPI00002478.1|SWISS-PROT:P42892-1|ENSEMBL:ENSP00000364028|REFSEQ:NP_001388|H-INV:HIT000387546|VEGA:OTTHUMP00000002725 Tax_Id=9606 Gene_Symbol=ECE1 Isoform B of Endothelin-converting enzyme 1;>IPI:IPI00216762.1|SWISS-PROT:P42892-4|ENSEMBL:ENSP000002642	1	N	NLWEHNQAIIKHLLENSTASVSEAERKAQVY	_HLLEN(de)STASVSEAERK_	1.63538	6.20868	0.250625	9.51852	-2.70602
IPI00006097	>IPI:IPI00006097.3|SWISS-PROT:P36941|TREMBL:B7Z1D2|ENSEMBL:ENSP00000228918|REFSEQ:NP_002333|H-INV:HIT000010354|VEGA:OTTHUMP00000238626 Tax_Id=9606 Gene_Symbol=LTBR Tumor necrosis factor receptor superfamily member 3;>IPI:IPI01015852.1|TREMBL:F5GXE7|ENSEMBL	1	N	KGNNHCVPCKAGHFQNTSSPSARCQPHTRCE	_AGHFQN(de)TSSPSAR_	0.162723	10.7697	0.0159241	0	-3.35313			IPI00892655	>IPI:IPI00892655.1|TREMBL:B0FYL6;B0FYL7;B0FZD0;C0LZS2;D4P5A5;E7BBQ2;F1BE19;F5CA56;F5CIT6;F5CJX4;F5CJX5;F8W1L0;Q0EFB3;Q2L6G1;Q7JFP0;Q99693;Q99695;Q9UDZ9;Q9UE02;Q9UMF1|ENSEMBL:ENSP00000402134;ENSP00000446775|H-INV:HIT000384523|VEGA:OTTHUMP00000194942 Tax_Id=	1	N	LHSLQEIRVCEIHEDNSTRSSQHFYYDGELF	_VCEIHEDN(de)STR_	0.171868	6.47777	0.00817741	11.5837	-4.39352			IPI00216172	>IPI:IPI00216172.2|TREMBL:Q6Q3G8|ENSEMBL:ENSP00000408411|REFSEQ:NP_001116078|VEGA:OTTHUMP00000226572 Tax_Id=9606 Gene_Symbol=LAMP2 lysosome-associated membrane glycoprotein 2 isoform C precursor;>IPI:IPI00009030.1|SWISS-PROT:P13473-1|ENSEMBL:ENSP0000020063	1	N	YAKWQMNFTVRYETTNKTYKTVTISDHGTVT	_YETTN(de)KTYK_	1.97411	10.3767	0.160294	7.61141	-3.62241			IPI00337495	>IPI:IPI00337495.3|SWISS-PROT:O00469-2|TREMBL:B4DHG3|ENSEMBL:ENSP00000282903|REFSEQ:NP_891988|H-INV:HIT000051859|VEGA:OTTHUMP00000215204 Tax_Id=9606 Gene_Symbol=PLOD2 Isoform 2 of Procollagen-lysine,2-oxoglutarate 5-dioxygenase 2;>IPI:IPI00472165.1|SWISS-P	1	N	FYTKVYIDPLKREAINITLDHKCKIFQTLNG	_EAIN(de)ITLDHK_	1.88407	9.20434	0.261596	18.8642	-2.84844
IPI00306604	>IPI:IPI00306604.5|SWISS-PROT:P08648|TREMBL:A8K6A5;B2R627|ENSEMBL:ENSP00000293379|REFSEQ:NP_002196|H-INV:HIT000033967 Tax_Id=9606 Gene_Symbol=ITGA5 Integrin alpha-5	1;2	N	KKTIQFDFQILSKNLNNSQSDVVSFRLSVEA	_NLN(de)NSQSDVVSFR_	1.99361	3.09605	0.192246	16.5232	-3.37435			IPI00009198	>IPI:IPI00009198.3|SWISS-PROT:P48307|TREMBL:Q8NAK6;Q8NE89;Q96QP2|ENSEMBL:ENSP00000222543|REFSEQ:NP_006519|H-INV:HIT000049104|VEGA:OTTHUMP00000162595 Tax_Id=9606 Gene_Symbol=TFPI2 Tissue factor pathway inhibitor 2	1	N	PSFCYSPKDEGLCSANVTRYYFNPRYRTCDA	_DEGLCSAN(de)VTR_	0.745455	10.8823	0.0324931	5.60409	-4.51992			IPI00002478	>IPI:IPI00002478.1|SWISS-PROT:P42892-1|ENSEMBL:ENSP00000364028|REFSEQ:NP_001388|H-INV:HIT000387546|VEGA:OTTHUMP00000002725 Tax_Id=9606 Gene_Symbol=ECE1 Isoform B of Endothelin-converting enzyme 1;>IPI:IPI00216762.1|SWISS-PROT:P42892-4|ENSEMBL:ENSP000002642	1	N	GREYDKDGNLRPWWKNSSVEAFKRQTECMVE	_N(de)SSVEAFKR_	0.255323	10.3326	0.0195978	9.26209	-3.70356			IPI00743104	>IPI:IPI00743104.2|SWISS-PROT:P56199|TREMBL:B4DTY8|ENSEMBL:ENSP00000282588|REFSEQ:NP_852478|VEGA:OTTHUMP00000161814 Tax_Id=9606 Gene_Symbol=ITGA1 Integrin alpha-1	1	N	GTEKEEQGKVYVYALNQTRFEYQMSLEPIKQ	_VYVYALN(de)QTR_	0.340526	5.8298	0.0471782	8.2067	-2.85157
IPI00922428	>IPI:IPI00922428.1|TREMBL:B7Z6H3|ENSEMBL:ENSP00000439250 Tax_Id=9606 Gene_Symbol=FKBP9 cDNA FLJ51089, highly similar to FK506-binding protein 9;>IPI:IPI00182126.3|SWISS-PROT:O95302|TREMBL:B3KQQ0|ENSEMBL:ENSP00000242209|REFSEQ:NP_009201|H-INV:HIT000048470|V	1	N	CPRTIQVSDFVRYHYNGTFLDGTLFDSSHNR	_YHYN(de)GTFLDGTLFDSSHNR_	3.23345	3.04396	0.310712	6.56088	-3.37943			IPI00005707	>IPI:IPI00005707.7|SWISS-PROT:Q9UBG0|ENSEMBL:ENSP00000307513|REFSEQ:NP_006030|H-INV:HIT000000434 Tax_Id=9606 Gene_Symbol=MRC2 C-type mannose receptor 2	1	N	CLEAQGGQVRVTPACNTSLPAQRWKWVSRNR	_VTPACN(de)TSLPAQR_	2.10293	10.8788	0.0851237	7.17217	-4.62669			IPI00215998	>IPI:IPI00215998.5|SWISS-PROT:P08962|ENSEMBL:ENSP00000257857;ENSP00000447730;ENSP00000449337|REFSEQ:NP_001771|H-INV:HIT000303578 Tax_Id=9606 Gene_Symbol=CD63 CD63 antigen;>IPI:IPI00749070.1|TREMBL:C9JV86|ENSEMBL:ENSP00000393502|REFSEQ:NP_001035123 Tax_Id=9	1	N	ILDRMQADFKCCGAANYTDWEKIPSMSKNRV	_CCGAAN(de)YTDWEK_	1.06097	12.8317	0.0645115	11.5897	-4.03968			IPI00296922	>IPI:IPI00296922.4|SWISS-PROT:P55268|ENSEMBL:ENSP00000307156;ENSP00000388325|REFSEQ:NP_002283|VEGA:OTTHUMP00000210663;OTTHUMP00000210664 Tax_Id=9606 Gene_Symbol=LAMB2 Laminin subunit beta-2;>IPI:IPI00743203.2|TREMBL:E7EMH6;F5H520;Q15483;Q8N9Q8|ENSEMBL:ENSP	1	N	ASEAQQRAQAALDKANASRGQVEQANQELQE	_AQAALDKAN(de)ASR_	0.619071	8.91315	0.0801781	18.3512	-2.94883
IPI00005707	>IPI:IPI00005707.7|SWISS-PROT:Q9UBG0|ENSEMBL:ENSP00000307513|REFSEQ:NP_006030|H-INV:HIT000000434 Tax_Id=9606 Gene_Symbol=MRC2 C-type mannose receptor 2	1	N	CLEAQGGQVRVTPACNTSLPAQRWKWVSRNR	_VTPACN(de)TSLPAQR_	2.10293	10.8788	0.199163	10.3155	-3.40037			IPI00748502	>IPI:IPI00748502.2|SWISS-PROT:O75718|TREMBL:B3KME2;B3KS71|ENSEMBL:ENSP00000323696|REFSEQ:NP_006362|H-INV:HIT000244111|VEGA:OTTHUMP00000161311 Tax_Id=9606 Gene_Symbol=CRTAP Cartilage-associated protein;>IPI:IPI01009252.1|TREMBL:B3KX16;B4DPA3;Q8NB01|ENSEMBL:	1	N	RLHRLLRDSEAFCHRNCSAAPQPEPAAGLAS	_N(de)CSAAPQPEPAAGLASYPELR_	1.12778	6.73066	0.0393525	12.6422	-4.84089			IPI00293203	>IPI:IPI00293203.3|SWISS-PROT:Q8IWU6|TREMBL:Q6NUJ9;Q7Z2W2;Q96E28|ENSEMBL:ENSP00000260128;ENSP00000385704;ENSP00000390315;ENSP00000403040|REFSEQ:NP_001121676;NP_001121677;NP_001121678;NP_055985|H-INV:HIT000084419|VEGA:OTTHUMP00000226760;OTTHUMP00000226761;O	1	N	GWREWLGLIKNSRFYNYTVCRNGIKEKHGFD	_FYN(de)YTVCR_	0.283859	13.1644	0.0166185	0	-4.09431			IPI00743104	>IPI:IPI00743104.2|SWISS-PROT:P56199|TREMBL:B4DTY8|ENSEMBL:ENSP00000282588|REFSEQ:NP_852478|VEGA:OTTHUMP00000161814 Tax_Id=9606 Gene_Symbol=ITGA1 Integrin alpha-1	1	N	ASSGDVLYIAGQPRYNHTGQVIIYRMEDGNI	_YN(de)HTGQVIIYR_	0.53336	4.45557	0.0674035	3.88029	-2.98422
IPI00015102	>IPI:IPI00015102.2|SWISS-PROT:Q13740-1|TREMBL:B3KNN9|ENSEMBL:ENSP00000305988|REFSEQ:NP_001618|H-INV:HIT000028614|VEGA:OTTHUMP00000214313 Tax_Id=9606 Gene_Symbol=ALCAM Isoform 1 of CD166 antigen;>IPI:IPI00807403.1|SWISS-PROT:Q13740-2 Tax_Id=9606 Gene_Symbol	1	N	KKLGDCISEDSYPDGNITWYRNGKVLHPLEG	_LGDCISEDSYPDGN(de)ITWYR_	1.01012	3.54143	0.0868113	9.77962	-3.5405			IPI00337495	>IPI:IPI00337495.3|SWISS-PROT:O00469-2|TREMBL:B4DHG3|ENSEMBL:ENSP00000282903|REFSEQ:NP_891988|H-INV:HIT000051859|VEGA:OTTHUMP00000215204 Tax_Id=9606 Gene_Symbol=PLOD2 Isoform 2 of Procollagen-lysine,2-oxoglutarate 5-dioxygenase 2;>IPI:IPI00472165.1|SWISS-P	1	N	VGEDFQGGGCKFLRYNCSIESPRKGWSFMHP	_YN(de)CSIESPR_	3.12479	5.67152	0.0519026	10.9352	-5.91181			IPI00014572	>IPI:IPI00014572.2|SWISS-PROT:P09486|TREMBL:B2RDL6;B4DRV4;D3DQH8|ENSEMBL:ENSP00000231061|REFSEQ:NP_003109|H-INV:HIT000264901|VEGA:OTTHUMP00000160617 Tax_Id=9606 Gene_Symbol=SPARC Secreted protein, acidic, cysteine-rich (Osteonectin), isoform CRA_a;>IPI:IPI	1	N	CPAPIGEFEKVCSNDNKTFDSSCHFFATKCT	_VCSNDN(de)KTFDSSCHFFATK_	2.92226	4.71393	0.108438	5.43807	-4.75214			IPI00296922	>IPI:IPI00296922.4|SWISS-PROT:P55268|ENSEMBL:ENSP00000307156;ENSP00000388325|REFSEQ:NP_002283|VEGA:OTTHUMP00000210663;OTTHUMP00000210664 Tax_Id=9606 Gene_Symbol=LAMB2 Laminin subunit beta-2;>IPI:IPI00743203.2|TREMBL:E7EMH6;F5H520;Q15483;Q8N9Q8|ENSEMBL:ENSP	1	N	ANHALSGLERDRLALNLTLRQLDQHLDLLKH	_LALN(de)LTLR_	0.408361	18.4389	0.0503532	0	-3.01969
IPI00023542	>IPI:IPI00023542.6|SWISS-PROT:Q9BVK6|TREMBL:B2R8A2;B4DPP4|ENSEMBL:ENSP00000330945|REFSEQ:NP_059980|H-INV:HIT000281614|VEGA:OTTHUMP00000161452 Tax_Id=9606 Gene_Symbol=TMED9 Transmembrane emp24 domain-containing protein 9	1	N	FTSHTPGEHQICLHSNSTKFSLFAGGMLRVH	_FTFTSHTPGEHQICLHSN(de)STK_	2.87137	8.63537	0.187729	16.9014	-3.93501			IPI00014572	>IPI:IPI00014572.2|SWISS-PROT:P09486|TREMBL:B2RDL6;B4DRV4;D3DQH8|ENSEMBL:ENSP00000231061|REFSEQ:NP_003109|H-INV:HIT000264901|VEGA:OTTHUMP00000160617 Tax_Id=9606 Gene_Symbol=SPARC Secreted protein, acidic, cysteine-rich (Osteonectin), isoform CRA_a;>IPI:IPI	1	N	CPAPIGEFEKVCSNDNKTFDSSCHFFATKCT	_VCSNDN(de)KTFDSSCHFFATK_	2.92226	4.71393	0.0233241	0	-6.96912			IPI00009198	>IPI:IPI00009198.3|SWISS-PROT:P48307|TREMBL:Q8NAK6;Q8NE89;Q96QP2|ENSEMBL:ENSP00000222543|REFSEQ:NP_006519|H-INV:HIT000049104|VEGA:OTTHUMP00000162595 Tax_Id=9606 Gene_Symbol=TFPI2 Tissue factor pathway inhibitor 2	1	N	PSFCYSPKDEGLCSANVTRYYFNPRYRTCDA	_DEGLCSAN(de)VTR_	0.745455	10.8823	0.0260995	7.4371	-4.83602			IPI00289561	>IPI:IPI00289561.3|SWISS-PROT:O75462|ENSEMBL:ENSP00000376188|REFSEQ:NP_004741|H-INV:HIT000065940 Tax_Id=9606 Gene_Symbol=CRLF1 Cytokine receptor-like factor 1	2	N	TLNGRRLPPELSRVLNASTLALALANLNGSR	_VLN(de)ASTLALALANLN(de)GSR_	0.599275	3.3901	0.0736607	17.0092	-3.02425
IPI00303300	>IPI:IPI00303300.3|SWISS-PROT:Q96AY3|TREMBL:Q658U4;Q6ZME7|ENSEMBL:ENSP00000317232|REFSEQ:NP_068758|H-INV:HIT000037576|VEGA:OTTHUMP00000164742 Tax_Id=9606 Gene_Symbol=FKBP10 Peptidyl-prolyl cis-trans isomerase FKBP10;>IPI:IPI01013799.1|TREMBL:C9JPC3;F5H1P8|	1	N	CNETTKLGDFVRYHYNCSLLDGTQLFTSHDY	_YHYN(de)CSLLDGTQLFTSHDYGAPQEATLGANK_	1.65587	13.268	0.0945653	0	-4.13014			IPI01014827	>IPI:IPI01014827.1|TREMBL:F5H299|ENSEMBL:ENSP00000439395 Tax_Id=9606 Gene_Symbol=COL1A2 Uncharacterized protein;>IPI:IPI00304962.4|SWISS-PROT:P08123|TREMBL:A2TIK1;B4DN66;Q75N18|ENSEMBL:ENSP00000297268|REFSEQ:NP_000080|H-INV:HIT000054073|VEGA:OTTHUMP0000019	1	N	TQLAFMRLLANYASQNITYHCKNSIAYMDEE	_LLANYASQN(de)ITYHCK_	8.40098	9.33319	0.0230597	15.0815	-8.50904			IPI00337495	>IPI:IPI00337495.3|SWISS-PROT:O00469-2|TREMBL:B4DHG3|ENSEMBL:ENSP00000282903|REFSEQ:NP_891988|H-INV:HIT000051859|VEGA:OTTHUMP00000215204 Tax_Id=9606 Gene_Symbol=PLOD2 Isoform 2 of Procollagen-lysine,2-oxoglutarate 5-dioxygenase 2;>IPI:IPI00472165.1|SWISS-P	1	N	VGEDFQGGGCKFLRYNCSIESPRKGWSFMHP	_YN(de)CSIESPR_	3.12479	5.67152	0.101865	3.69904	-4.93903			IPI00289561	>IPI:IPI00289561.3|SWISS-PROT:O75462|ENSEMBL:ENSP00000376188|REFSEQ:NP_004741|H-INV:HIT000065940 Tax_Id=9606 Gene_Symbol=CRLF1 Cytokine receptor-like factor 1	2	N	RVLNASTLALALANLNGSRQRSGDNLVCHAR	_VLN(de)ASTLALALANLN(de)GSR_	0.599275	3.3901	0.0736607	17.0092	-3.02425
IPI00922428	>IPI:IPI00922428.1|TREMBL:B7Z6H3|ENSEMBL:ENSP00000439250 Tax_Id=9606 Gene_Symbol=FKBP9 cDNA FLJ51089, highly similar to FK506-binding protein 9;>IPI:IPI00182126.3|SWISS-PROT:O95302|TREMBL:B3KQQ0|ENSEMBL:ENSP00000242209|REFSEQ:NP_009201|H-INV:HIT000048470|V	1	N	CERISQSGDFLRYHYNGTLLDGTLFDSSYSR	_YHYN(de)GTLLDGTLFDSSYSR_	3.10217	13.5167	0.16633	12.1694	-4.22115																IPI00221224	>IPI:IPI00221224.6|SWISS-PROT:P15144|TREMBL:B4DP01;B4DP96;B4DPH5;B4DV63;Q59E93;Q71E46;Q8IVL7|ENSEMBL:ENSP00000300060|REFSEQ:NP_001141|H-INV:HIT000194832|VEGA:OTTHUMP00000194690 Tax_Id=9606 Gene_Symbol=ANPEP Aminopeptidase N	1	N	CKEATDVIIIHSKKLNYTLSQGHRVVLRGVG	_KLN(de)YTLSQGHR_	0.787406	3.68016	0.0214183	14.179	-5.20019			IPI00304840	>IPI:IPI00304840.4|SWISS-PROT:P12110-1|ENSEMBL:ENSP00000300527|REFSEQ:NP_001840|H-INV:HIT000261916|VEGA:OTTHUMP00000115568 Tax_Id=9606 Gene_Symbol=COL6A2 Isoform 2C2 of Collagen alpha-2(VI) chain;>IPI:IPI00220613.4|SWISS-PROT:P12110-2|ENSEMBL:ENSP000003504	1	N	ENLYSIACDKPQQVRNMTLFSDLVAEKFIDD	_N(de)MTLFSDLVAEK_	1.24624	2.61557	0.152386	9.56819	-3.03178
IPI00855785	>IPI:IPI00855785.2|SWISS-PROT:P02751-15|ENSEMBL:ENSP00000346839|REFSEQ:NP_997647|VEGA:OTTHUMP00000164053 Tax_Id=9606 Gene_Symbol=FN1 Isoform 15 of Fibronectin;>IPI:IPI00339227.5|SWISS-PROT:P02751-7|TREMBL:Q6MZM7|ENSEMBL:ENSP00000323534|H-INV:HIT000054375|V	1	N	QQTTKLDAPTNLQFVNETDSTVLVRWTPPRA	_LDAPTNLQFVN(de)ETDSTVLVR_	2.82476	17.3626	0.149129	12.249	-4.2435																IPI00009456	>IPI:IPI00009456.1|SWISS-PROT:P21589|TREMBL:B2RBH2;B3KQK1;Q53Z63;Q6NZX3|ENSEMBL:ENSP00000257770|REFSEQ:NP_002517|H-INV:HIT000321990|VEGA:OTTHUMP00000016808 Tax_Id=9606 Gene_Symbol=NT5E 5'-nucleotidase;>IPI:IPI00552302.4|TREMBL:B3KQI8;Q5JRQ2|ENSEMBL:ENSP000	1	N	PSIKADINKWRIKLDNYSTQELGKTIVYLDG	_IKLDN(de)YSTQELGK_	2.05082	5.42435	0.0445864	16.0329	-5.52345			IPI00982476	>IPI:IPI00982476.1|TREMBL:B3KNG6;D6QS48|ENSEMBL:ENSP00000438248|REFSEQ:NP_001186601 Tax_Id=9606 Gene_Symbol=CALU calumenin isoform d precursor;>IPI:IPI00045396.3|SWISS-PROT:O43852-2|ENSEMBL:ENSP00000408838|REFSEQ:NP_001124146|VEGA:OTTHUMP00000212713 Tax_Id	1	N	FDMNQDGLISWDEYRNVTYGTYLDDPDPDDG	_N(de)VTYGTYLDDPDPDDGFNYK_	4.18141	2.82593	0.490277	7.402	-3.09232
IPI00217561	>IPI:IPI00217561.2|SWISS-PROT:P05556-3|ENSEMBL:ENSP00000364094 Tax_Id=9606 Gene_Symbol=ITGB1 Isoform Beta-1C of Integrin beta-1;>IPI:IPI00217562.5|SWISS-PROT:P05556-4 Tax_Id=9606 Gene_Symbol=ITGB1 Isoform Beta-1C-2 of Integrin beta-1;>IPI:IPI00549336.2|SWI	1	N	STTPAKLRNPCTSEQNCTSPFSYKNVLSLTN	_NPCTSEQN(de)CTSPFSYK_	4.42182	6.38638	0.227508	2.9353	-4.28065																IPI00221224	>IPI:IPI00221224.6|SWISS-PROT:P15144|TREMBL:B4DP01;B4DP96;B4DPH5;B4DV63;Q59E93;Q71E46;Q8IVL7|ENSEMBL:ENSP00000300060|REFSEQ:NP_001141|H-INV:HIT000194832|VEGA:OTTHUMP00000194690 Tax_Id=9606 Gene_Symbol=ANPEP Aminopeptidase N	1	N	KSFPCFDEPAMKAEFNITLIHPKDLTALSNM	_AEFN(de)ITLIHPK_	2.29133	6.32193	0.0483881	15.745	-5.56539			IPI00848309	>IPI:IPI00848309.2|SWISS-PROT:P78324-2|TREMBL:D3DVW9|ENSEMBL:ENSP00000382941|VEGA:OTTHUMP00000159969 Tax_Id=9606 Gene_Symbol=SIRPA Isoform 2 of Tyrosine-protein phosphatase non-receptor type substrate 1;>IPI:IPI00656087.2|SWISS-PROT:P78324-1|TREMBL:B2R6C3;	1	N	TLEVTQQPVRAENQVNVTCQVRKFYPQRLQL	_AENQVN(de)VTCQVR_	0.375341	8.96701	0.037332	15.8592	-3.32972
IPI00217561	>IPI:IPI00217561.2|SWISS-PROT:P05556-3|ENSEMBL:ENSP00000364094 Tax_Id=9606 Gene_Symbol=ITGB1 Isoform Beta-1C of Integrin beta-1;>IPI:IPI00217562.5|SWISS-PROT:P05556-4 Tax_Id=9606 Gene_Symbol=ITGB1 Isoform Beta-1C-2 of Integrin beta-1;>IPI:IPI00549336.2|SWI	1	N	KGEKKDTCTQECSYFNITKVESRDKLPQPVQ	_KDTCTQECSYFN(de)ITK_	9.33536	1.33069	0.456734	11.6842	-4.35328																IPI01014827	>IPI:IPI01014827.1|TREMBL:F5H299|ENSEMBL:ENSP00000439395 Tax_Id=9606 Gene_Symbol=COL1A2 Uncharacterized protein;>IPI:IPI00304962.4|SWISS-PROT:P08123|TREMBL:A2TIK1;B4DN66;Q75N18|ENSEMBL:ENSP00000297268|REFSEQ:NP_000080|H-INV:HIT000054073|VEGA:OTTHUMP0000019	1	N	TQLAFMRLLANYASQNITYHCKNSIAYMDEE	_LLANYASQN(de)ITYHCK_	8.40098	9.33319	0.105983	13.322	-6.30866			IPI00010338	>IPI:IPI00010338.1|SWISS-PROT:P13726|TREMBL:B2R6M5;Q8NCW7|ENSEMBL:ENSP00000334145|REFSEQ:NP_001984|H-INV:HIT000191101|VEGA:OTTHUMP00000012426 Tax_Id=9606 Gene_Symbol=F3 Tissue factor;>IPI:IPI00384454.1|TREMBL:Q86SE7;Q86WH3;Q86WH4|ENSEMBL:ENSP00000359226|RE	1	N	GQPTIQSFEQVGTKVNVTVEDERTLVRRNNT	_VN(de)VTVEDER_	1.83635	6.31097	0.178853	4.81322	-3.35999
IPI00020557	>IPI:IPI00020557.2|SWISS-PROT:Q07954|TREMBL:Q59FG2;Q6LAF4;Q6LBN5|ENSEMBL:ENSP00000243077|REFSEQ:NP_002323|H-INV:HIT000321395 Tax_Id=9606 Gene_Symbol=LRP1 Prolow-density lipoprotein receptor-related protein 1	1	N	EGACVVNKQSGDVTCNCTDGRVAPSCLTCVG	_QSGDVTCN(de)CTDGR_	0.509678	10.4344	0.0246908	4.1883	-4.36754																IPI00221224	>IPI:IPI00221224.6|SWISS-PROT:P15144|TREMBL:B4DP01;B4DP96;B4DPH5;B4DV63;Q59E93;Q71E46;Q8IVL7|ENSEMBL:ENSP00000300060|REFSEQ:NP_001141|H-INV:HIT000194832|VEGA:OTTHUMP00000194690 Tax_Id=9606 Gene_Symbol=ANPEP Aminopeptidase N	1	N	QGGEEEWDFAWEQFRNATLVNEADKLRAALA	_N(de)ATLVNEADK_	2.13706	3.3884	0.0218625	0	-6.61103			IPI00295940	>IPI:IPI00295940.4|SWISS-PROT:Q9UH99|TREMBL:B4E2A6;Q2T9F7|ENSEMBL:ENSP00000216064;ENSP00000383992;ENSP00000385740|REFSEQ:NP_001186509;NP_056189|H-INV:HIT000000393|VEGA:OTTHUMP00000198989;OTTHUMP00000199094 Tax_Id=9606 Gene_Symbol=SUN2 cDNA FLJ55508, highly	1	N	PTAVTLEHVPKALSPNSTISSAPKDFAIFGF	_ALSPN(de)STISSAPK_	2.58997	4.15792	0.250848	4.96637	-3.36805
IPI00414717	>IPI:IPI00414717.1|SWISS-PROT:Q92896-2|ENSEMBL:ENSP00000205061|REFSEQ:NP_036333 Tax_Id=9606 Gene_Symbol=GLG1 Isoform 2 of Golgi apparatus protein 1;>IPI:IPI00923461.1|TREMBL:B7Z8Y4|ENSEMBL:ENSP00000406946|REFSEQ:NP_001139138 Tax_Id=9606 Gene_Symbol=GLG1 Go	1	N	VGKGYMVSCLVDHRGNITEYQCHQYITKMTA	_GN(de)ITEYQCHQYITK_	0.728207	4.42861	0.0335001	10.4538	-4.44211																													IPI00306604	>IPI:IPI00306604.5|SWISS-PROT:P08648|TREMBL:A8K6A5;B2R627|ENSEMBL:ENSP00000293379|REFSEQ:NP_002196|H-INV:HIT000033967 Tax_Id=9606 Gene_Symbol=ITGA5 Integrin alpha-5	1	N	NGAREDCREMKIYLRNESEFRDKLSPIHIAL	_IYLRN(de)ESEFR_	1.21484	6.84848	0.107496	12.6229	-3.49841
IPI00009456	>IPI:IPI00009456.1|SWISS-PROT:P21589|TREMBL:B2RBH2;B3KQK1;Q53Z63;Q6NZX3|ENSEMBL:ENSP00000257770|REFSEQ:NP_002517|H-INV:HIT000321990|VEGA:OTTHUMP00000016808 Tax_Id=9606 Gene_Symbol=NT5E 5'-nucleotidase;>IPI:IPI00552302.4|TREMBL:B3KQI8;Q5JRQ2|ENSEMBL:ENSP000	1	N	ERGNVISSHGNPILLNSSIPEDPSIKADINK	_GNVISSHGNPILLN(de)SSIPEDPSIK_	1.36663	10.9921	0.0515099	18.7344	-4.72963																													IPI00328488	>IPI:IPI00328488.7|SWISS-PROT:Q9Y2E5-1|TREMBL:Q4VC00|ENSEMBL:ENSP00000285599|REFSEQ:NP_056089|H-INV:HIT000335074|VEGA:OTTHUMP00000217559 Tax_Id=9606 Gene_Symbol=MAN2B2 Isoform 1 of Epididymis-specific alpha-mannosidase;>IPI:IPI00965096.1|TREMBL:B3KQN1;B7Z7	1	N	NNGYQMQRRPYVSYVNNSIARNYYPMVQSAF	_RPYVSYVN(de)NSIAR_	0.268825	6.73014	0.0220886	0	-3.6053
IPI00009456	>IPI:IPI00009456.1|SWISS-PROT:P21589|TREMBL:B2RBH2;B3KQK1;Q53Z63;Q6NZX3|ENSEMBL:ENSP00000257770|REFSEQ:NP_002517|H-INV:HIT000321990|VEGA:OTTHUMP00000016808 Tax_Id=9606 Gene_Symbol=NT5E 5'-nucleotidase;>IPI:IPI00552302.4|TREMBL:B3KQI8;Q5JRQ2|ENSEMBL:ENSP000	1	N	PSIKADINKWRIKLDNYSTQELGKTIVYLDG	_IKLDN(de)YSTQELGK_	2.05082	5.42435	0.0725524	19.7334	-4.82104																													IPI00020557	>IPI:IPI00020557.2|SWISS-PROT:Q07954|TREMBL:Q59FG2;Q6LAF4;Q6LBN5|ENSEMBL:ENSP00000243077|REFSEQ:NP_002323|H-INV:HIT000321395 Tax_Id=9606 Gene_Symbol=LRP1 Prolow-density lipoprotein receptor-related protein 1	1	N	NRVFKIHKFGHSPLVNLTGGLSHASDVVLYH	_FGHSPLVN(de)LTGGLSHASDVVLYHQHK_	0.904092	6.07384	0.0741181	0	-3.60857
IPI00009198	>IPI:IPI00009198.3|SWISS-PROT:P48307|TREMBL:Q8NAK6;Q8NE89;Q96QP2|ENSEMBL:ENSP00000222543|REFSEQ:NP_006519|H-INV:HIT000049104|VEGA:OTTHUMP00000162595 Tax_Id=9606 Gene_Symbol=TFPI2 Tissue factor pathway inhibitor 2	1	N	PSFCYSPKDEGLCSANVTRYYFNPRYRTCDA	_DEGLCSAN(de)VTR_	0.745455	10.8823	0.0215524	0	-5.1122																													IPI00922428	>IPI:IPI00922428.1|TREMBL:B7Z6H3|ENSEMBL:ENSP00000439250 Tax_Id=9606 Gene_Symbol=FKBP9 cDNA FLJ51089, highly similar to FK506-binding protein 9;>IPI:IPI00182126.3|SWISS-PROT:O95302|TREMBL:B3KQQ0|ENSEMBL:ENSP00000242209|REFSEQ:NP_009201|H-INV:HIT000048470|V	1	N	CERISQSGDFLRYHYNGTLLDGTLFDSSYSR	_YHYN(de)GTLLDGTLFDSSYSR_	3.73077	0.556611	0.299144	9.39814	-3.64056
IPI00748502	>IPI:IPI00748502.2|SWISS-PROT:O75718|TREMBL:B3KME2;B3KS71|ENSEMBL:ENSP00000323696|REFSEQ:NP_006362|H-INV:HIT000244111|VEGA:OTTHUMP00000161311 Tax_Id=9606 Gene_Symbol=CRTAP Cartilage-associated protein;>IPI:IPI01009252.1|TREMBL:B3KX16;B4DPA3;Q8NB01|ENSEMBL:	1	N	RLHRLLRDSEAFCHRNCSAAPQPEPAAGLAS	_N(de)CSAAPQPEPAAGLASYPELR_	1.12778	6.73066	0.0296523	13.3366	-5.2492																													IPI00010338	>IPI:IPI00010338.1|SWISS-PROT:P13726|TREMBL:B2R6M5;Q8NCW7|ENSEMBL:ENSP00000334145|REFSEQ:NP_001984|H-INV:HIT000191101|VEGA:OTTHUMP00000012426 Tax_Id=9606 Gene_Symbol=F3 Tissue factor;>IPI:IPI00384454.1|TREMBL:Q86SE7;Q86WH3;Q86WH4|ENSEMBL:ENSP00000359226|RE	1	N	KVNVTVEDERTLVRRNNTFLSLRDVFGKDLI	_RN(de)NTFLSLR_	1.68836	5.33241	0.122725	13.1473	-3.78213
IPI00221224	>IPI:IPI00221224.6|SWISS-PROT:P15144|TREMBL:B4DP01;B4DP96;B4DPH5;B4DV63;Q59E93;Q71E46;Q8IVL7|ENSEMBL:ENSP00000300060|REFSEQ:NP_001141|H-INV:HIT000194832|VEGA:OTTHUMP00000194690 Tax_Id=9606 Gene_Symbol=ANPEP Aminopeptidase N	1	N	KSFPCFDEPAMKAEFNITLIHPKDLTALSNM	_AEFN(de)ITLIHPK_	2.29133	6.32193	0.05989	1.5657	-5.25772																													IPI00848309	>IPI:IPI00848309.2|SWISS-PROT:P78324-2|TREMBL:D3DVW9|ENSEMBL:ENSP00000382941|VEGA:OTTHUMP00000159969 Tax_Id=9606 Gene_Symbol=SIRPA Isoform 2 of Tyrosine-protein phosphatase non-receptor type substrate 1;>IPI:IPI00656087.2|SWISS-PROT:P78324-1|TREMBL:B2R6C3;	1	N	VAHVTLQGDPLRGTANLSETIRVPPTLEVTQ	_GTAN(de)LSETIR_	0.563153	5.01737	0.03806	3.93303	-3.88718
IPI00221224	>IPI:IPI00221224.6|SWISS-PROT:P15144|TREMBL:B4DP01;B4DP96;B4DPH5;B4DV63;Q59E93;Q71E46;Q8IVL7|ENSEMBL:ENSP00000300060|REFSEQ:NP_001141|H-INV:HIT000194832|VEGA:OTTHUMP00000194690 Tax_Id=9606 Gene_Symbol=ANPEP Aminopeptidase N	1	N	CKEATDVIIIHSKKLNYTLSQGHRVVLRGVG	_KLN(de)YTLSQGHR_	0.787406	3.68016	0.0164399	16.0468	-5.58183																													IPI00005707	>IPI:IPI00005707.7|SWISS-PROT:Q9UBG0|ENSEMBL:ENSP00000307513|REFSEQ:NP_006030|H-INV:HIT000000434 Tax_Id=9606 Gene_Symbol=MRC2 C-type mannose receptor 2	1	N	CLEAQGGQVRVTPACNTSLPAQRWKWVSRNR	_VTPACN(de)TSLPAQR_	2.90503	2.17431	0.159908	7.63176	-4.18324
IPI00027192	>IPI:IPI00027192.6|TREMBL:B2R5M9;B4DR87;Q5JXB8|ENSEMBL:ENSP00000365548;ENSP00000414443|VEGA:OTTHUMP00000002514 Tax_Id=9606 Gene_Symbol=PLOD1 cDNA, FLJ79184, highly similar to Procollagen-lysine, 2-oxoglutarate 5-dioxygenase 1;>IPI:IPI00943008.1|SWISS-PROT:	1	N	VFSNPEDWKEKYIHQNYTKALAGKLVETPCP	_YIHQN(de)YTK_	3.33556	7.12073	0.0654988	15.6271	-5.67032																													IPI00009456	>IPI:IPI00009456.1|SWISS-PROT:P21589|TREMBL:B2RBH2;B3KQK1;Q53Z63;Q6NZX3|ENSEMBL:ENSP00000257770|REFSEQ:NP_002517|H-INV:HIT000321990|VEGA:OTTHUMP00000016808 Tax_Id=9606 Gene_Symbol=NT5E 5'-nucleotidase;>IPI:IPI00552302.4|TREMBL:B3KQI8;Q5JRQ2|ENSEMBL:ENSP000	1	N	ERGNVISSHGNPILLNSSIPEDPSIKADINK	_GNVISSHGNPILLN(de)SSIPEDPSIK_	0.85181	0	0.0459393	0	-4.21273
IPI00221224	>IPI:IPI00221224.6|SWISS-PROT:P15144|TREMBL:B4DP01;B4DP96;B4DPH5;B4DV63;Q59E93;Q71E46;Q8IVL7|ENSEMBL:ENSP00000300060|REFSEQ:NP_001141|H-INV:HIT000194832|VEGA:OTTHUMP00000194690 Tax_Id=9606 Gene_Symbol=ANPEP Aminopeptidase N	1	N	QGGEEEWDFAWEQFRNATLVNEADKLRAALA	_N(de)ATLVNEADK_	2.13706	3.3884	0.0381353	0	-5.80836																													IPI00018274	>IPI:IPI00018274.1|SWISS-PROT:P00533-1|TREMBL:A8K2T7;A9CB80;B7Z2I3;E7BSV0;F2YGG7;Q2TTR7|ENSEMBL:ENSP00000275493|REFSEQ:NP_005219|VEGA:OTTHUMP00000159661 Tax_Id=9606 Gene_Symbol=EGFR Isoform 1 of Epidermal growth factor receptor;>IPI:IPI00915452.4|TREMBL:E9	1	N	CNGIGIGEFKDSLSINATNIKHFKNCTSISG	_DSLSIN(de)ATNIK_	1.16243	7.30602	0.0599537	4.83042	-4.27715
IPI00337495	>IPI:IPI00337495.3|SWISS-PROT:O00469-2|TREMBL:B4DHG3|ENSEMBL:ENSP00000282903|REFSEQ:NP_891988|H-INV:HIT000051859|VEGA:OTTHUMP00000215204 Tax_Id=9606 Gene_Symbol=PLOD2 Isoform 2 of Procollagen-lysine,2-oxoglutarate 5-dioxygenase 2;>IPI:IPI00472165.1|SWISS-P	1	N	VGEDFQGGGCKFLRYNCSIESPRKGWSFMHP	_YN(de)CSIESPR_	3.12479	5.67152	0.0429443	1.8582	-6.18515																													IPI00025257	>IPI:IPI00025257.1|SWISS-PROT:O75326|TREMBL:B4DDP7|ENSEMBL:ENSP00000261918|REFSEQ:NP_003603|H-INV:HIT000065653|VEGA:OTTHUMP00000176868 Tax_Id=9606 Gene_Symbol=SEMA7A Semaphorin-7A;>IPI:IPI00924680.1|TREMBL:F5H1S0|ENSEMBL:ENSP00000438966|REFSEQ:NP_001139501	1	N	FFREDNPDKNPEAPLNVSRVAQLCRGDQGGE	_EDNPDKNPEAPLN(de)VSR_	0.94603	6.56085	0.0471452	10.1221	-4.3267
																																							IPI00922428	>IPI:IPI00922428.1|TREMBL:B7Z6H3|ENSEMBL:ENSP00000439250 Tax_Id=9606 Gene_Symbol=FKBP9 cDNA FLJ51089, highly similar to FK506-binding protein 9;>IPI:IPI00182126.3|SWISS-PROT:O95302|TREMBL:B3KQQ0|ENSEMBL:ENSP00000242209|REFSEQ:NP_009201|H-INV:HIT000048470|V	1	N	CPRTIQVSDFVRYHYNGTFLDGTLFDSSHNR	_YHYN(de)GTFLDGTLFDSSHNR_	5.66369	4.64559	0.277935	7.82368	-4.34892
																																							IPI00744558	>IPI:IPI00744558.2|ENSEMBL:ENSP00000366119 Tax_Id=9606 Gene_Symbol=C19orf63 28 kDa protein;>IPI:IPI00880178.1|SWISS-PROT:Q5UCC4-3 Tax_Id=9606 Gene_Symbol=C19orf63 Isoform 3 of UPF0510 protein INM02;>IPI:IPI00419642.4|SWISS-PROT:Q5UCC4-1|ENSEMBL:ENSP0000033	1	N	GCRGHEVEDVDLELFNTSVQLQPPTTAPGPE	_GHEVEDVDLELFN(de)TSVQLQPPTTAPGPETAAFIER_	0.616375	19.6604	0.0264523	0	-4.54234
																																							IPI00101037	>IPI:IPI00101037.3|SWISS-PROT:Q96D15|ENSEMBL:ENSP00000270645|REFSEQ:NP_065701|H-INV:HIT000085190 Tax_Id=9606 Gene_Symbol=RCN3 Reticulocalbin-3	1	N	YDTDRDGRVGWEELRNATYGHYAPGEEFHDV	_N(de)ATYGHYAPGEEFHDVEDAETYKK_	14.4533	16.693	0.491988	7.29565	-4.87663
																																							IPI00005707	>IPI:IPI00005707.7|SWISS-PROT:Q9UBG0|ENSEMBL:ENSP00000307513|REFSEQ:NP_006030|H-INV:HIT000000434 Tax_Id=9606 Gene_Symbol=MRC2 C-type mannose receptor 2	1	N	PAALPPAPGTELSYLNGTFRLLQKPLRWHDA	_GTDPSLSPSPAALPPAPGTELSYLN(de)GTFR_	4.21547	2.63147	0.128833	8.87168	-5.03212
																																							IPI00395488	>IPI:IPI00395488.2|SWISS-PROT:Q6EMK4|ENSEMBL:ENSP00000306864|REFSEQ:NP_612449|H-INV:HIT000250873|VEGA:OTTHUMP00000159843 Tax_Id=9606 Gene_Symbol=VASN Vasorin	1	N	LSNLDLTANRLHEITNETFRGLRRLERLYLG	_LHEITN(de)ETFR_	1.82156	2.97415	0.0484629	13.361	-5.23215
																																							IPI01014827	>IPI:IPI01014827.1|TREMBL:F5H299|ENSEMBL:ENSP00000439395 Tax_Id=9606 Gene_Symbol=COL1A2 Uncharacterized protein;>IPI:IPI00304962.4|SWISS-PROT:P08123|TREMBL:A2TIK1;B4DN66;Q75N18|ENSEMBL:ENSP00000297268|REFSEQ:NP_000080|H-INV:HIT000054073|VEGA:OTTHUMP0000019	1	N	TQLAFMRLLANYASQNITYHCKNSIAYMDEE	_LLANYASQN(de)ITYHCK_	2.61573	3.31132	0.067223	17.9999	-5.28211
																																							IPI00024466	>IPI:IPI00024466.2|SWISS-PROT:Q9NYU2-1|TREMBL:A8KAK1|ENSEMBL:ENSP00000259253|REFSEQ:NP_064505|VEGA:OTTHUMP00000162311 Tax_Id=9606 Gene_Symbol=UGGT1 Isoform 1 of UDP-glucose:glycoprotein glucosyltransferase 1;>IPI:IPI00619903.3|SWISS-PROT:Q9NYU2-2|ENSEMBL:E	1	N	EYKAKDDTQVKGTEVNTTVIGENDPIDEVQG	_GTEVN(de)TTVIGENDPIDEVQGFLFGK_	2.33529	7.58064	0.0598805	3.62733	-5.28537
																																							IPI00922428	>IPI:IPI00922428.1|TREMBL:B7Z6H3|ENSEMBL:ENSP00000439250 Tax_Id=9606 Gene_Symbol=FKBP9 cDNA FLJ51089, highly similar to FK506-binding protein 9;>IPI:IPI00182126.3|SWISS-PROT:O95302|TREMBL:B3KQQ0|ENSEMBL:ENSP00000242209|REFSEQ:NP_009201|H-INV:HIT000048470|V	1	N	CSVLSKKGDYLKYHYNASLLDGTLLDSTWNL	_YHYN(de)ASLLDGTLLDSTWNLGK_	1.85631	3.34759	0.031921	8.4952	-5.86179
																																							IPI00425902	>IPI:IPI00425902.4|SWISS-PROT:P43308|TREMBL:B4DUJ9|ENSEMBL:ENSP00000295702;ENSP00000434306|REFSEQ:NP_003136|H-INV:HIT000323428|VEGA:OTTHUMP00000018845;OTTHUMP00000234682 Tax_Id=9606 Gene_Symbol=SSR2 cDNA FLJ56303, highly similar to Translocon-associated pr	1	N	VSHTVVLRPLKAGYFNFTSATITYLAQEDGP	_AGYFN(de)FTSATITYLAQEDGPVVIGSTSAPGQGGILAQR_	2.76497	2.98046	0.0130393	0	-7.72825
																																							IPI00221224	>IPI:IPI00221224.6|SWISS-PROT:P15144|TREMBL:B4DP01;B4DP96;B4DPH5;B4DV63;Q59E93;Q71E46;Q8IVL7|ENSEMBL:ENSP00000300060|REFSEQ:NP_001141|H-INV:HIT000194832|VEGA:OTTHUMP00000194690 Tax_Id=9606 Gene_Symbol=ANPEP Aminopeptidase N	1	N	CKEATDVIIIHSKKLNYTLSQGHRVVLRGVG	_KLN(de)YTLSQGHR_	2.80924	3.51701	0.00885486	0	-8.3095
