# Supplementary material for: Integrative omics connects N-glycoproteome-wide alterations with pathways and regulatory events in induced pluripotent stem cells
Source: Sci Rep. 2016 Nov 3;6:36109. doi: 10.1038/srep36109 (PMC5093713; doi:10.1038/srep36109)
Supplement: Supplementary Table 3 [file srep36109-s4.xls]

## Sheet: GOCC
Category	Term	Count	%	PValue	Genes	List Total	Pop Hits	Pop Total	Fold Enrichment	Bonferroni	Benjamini	FDR
GOTERM_CC_FAT	GO:0031224~intrinsic to membrane	120	73.1707	4.44514e-16	ATP1B1, SLC44A1, MICA, MPZL2, SLC44A2, CADM1, L1CAM, GGT1, KIAA0319L, HS2ST1, GLT8D1, SEZ6L2, SLC2A3, SLC2A1, ODZ3, PLD3, EGFR, PTPRK, TOR1AIP1, HLA-B, C9ORF167, PDCD1LG2, THY1, TMEM131, NCAM1, NPC1, IGSF8, IGSF1, F3, NPTN, PTGFRN, CPD, BTN3A2, FGFR2, GLG1, FRAS1, FGFR1, ERBB3, PTK7, ACP2, ABCA1, ITGB1, EPHB2, IKBIP, ALCAM, TTYH3, SLC29A2, SYPL1, ECE1, PVRL1, ITGAV, B3GNT2, CACNA2D1, B4GALT3, NOM…	161	5485	12782	1.73691	1.06137e-13	1.06137e-13	5.77316e-13
GOTERM_CC_FAT	GO:0016021~integral to membrane	117	71.3415	1.20902e-15	SLC44A1, ATP1B1, MICA, MPZL2, SLC44A2, CADM1, L1CAM, GGT1, KIAA0319L, HS2ST1, GLT8D1, SEZ6L2, SLC2A3, SLC2A1, ODZ3, PLD3, EGFR, PTPRK, TOR1AIP1, HLA-B, C9ORF167, PDCD1LG2, THY1, TMEM131, NCAM1, NPC1, IGSF8, IGSF1, F3, NPTN, PTGFRN, CPD, BTN3A2, FGFR2, GLG1, FRAS1, FGFR1, ERBB3, PTK7, ACP2, ABCA1, ITGB1, EPHB2, IKBIP, ALCAM, TTYH3, SLC29A2, SYPL1, ECE1, PVRL1, ITGAV, B3GNT2, CACNA2D1, B4GALT3, NOM…	161	5297	12782	1.75359	2.91878e-13	1.45883e-13	1.57652e-12
GOTERM_CC_FAT	GO:0009986~cell surface	24	14.6341	5.99887e-11	FRAS1, FGFR2, PTPRK, ICAM1, MICA, ITGA1, SLC3A2, CD276, L1CAM, ITGB1, THY1, NCAM1, PROM1, ALCAM, LAMP1, LRP1, ECE1, ITGA6, ITGA5, F3, ITGAV, NLGN4X, SORT1, ADAM17	161	348	12782	5.47526	1.43373e-08	4.7791e-09	7.73791e-08
GOTERM_CC_FAT	GO:0009897~external side of plasma membrane	16	9.7561	3.26489e-09	FRAS1, ICAM1, ITGA1, CD276, L1CAM, THY1, ALCAM, NCAM1, LAMP1, LRP1, ECE1, ITGA6, ITGA5, F3, ITGAV, SORT1	161	170	12782	7.47212	7.80308e-07	1.95077e-07	4.21136e-06
GOTERM_CC_FAT	GO:0031988~membrane-bounded vesicle	27	16.4634	8.63192e-09	PDIA3, CADM1, CLU, ANPEP, ABCA1, ITGB1, CALU, SYPL1, ECE1, TPP1, SLC2A1, DPP7, THBS2, FN1, EGFR, GOLIM4, SLC3A2, ITGA1, SERPING1, SPARC, LAMP1, HSP90B1, LAMP2, LRP1, IGF2R, SEMA4C, SORT1	161	568	12782	3.77388	2.06303e-06	4.12606e-07	1.11343e-05
GOTERM_CC_FAT	GO:0016023~cytoplasmic membrane-bounded vesicle	26	15.8537	1.99003e-08	PDIA3, CADM1, CLU, ABCA1, ITGB1, CALU, SYPL1, ECE1, TPP1, SLC2A1, THBS2, DPP7, FN1, EGFR, GOLIM4, SLC3A2, ITGA1, SERPING1, SPARC, LAMP1, HSP90B1, LAMP2, LRP1, IGF2R, SEMA4C, SORT1	161	550	12782	3.75304	4.75615e-06	7.92693e-07	2.56692e-05
GOTERM_CC_FAT	GO:0031982~vesicle	28	17.0732	6.21234e-08	PDIA3, CADM1, CLU, ANPEP, ABCA1, ITGB1, CALU, ECE1, SYPL1, TPP1, SLC2A1, THBS2, DPP7, FN1, EGFR, GOLIM4, SLC3A2, ITGA1, SERPING1, SPARC, SCAP, LAMP1, LAMP2, HSP90B1, LRP1, IGF2R, SEMA4C, SORT1	161	670	12782	3.31785	1.48474e-05	2.12107e-06	8.01326e-05
GOTERM_CC_FAT	GO:0031410~cytoplasmic vesicle	27	16.4634	1.02438e-07	PDIA3, CADM1, CLU, ABCA1, ITGB1, CALU, ECE1, SYPL1, TPP1, SLC2A1, THBS2, DPP7, FN1, EGFR, GOLIM4, SLC3A2, ITGA1, SERPING1, SPARC, SCAP, LAMP1, LAMP2, HSP90B1, LRP1, IGF2R, SEMA4C, SORT1	161	642	12782	3.33889	2.44824e-05	3.06034e-06	0.000132135
GOTERM_CC_FAT	GO:0031226~intrinsic to plasma membrane	38	23.1707	2.41687e-07	FGFR1, ATP1B1, MICA, ERBB3, SORL1, PTK7, ANPEP, ABCA1, CXADR, ITGB1, EPHB2, PCDH1, SLC29A2, SYPL1, ITGAV, ICAM1, PTPRK, PTPRZ1, ICAM3, ATRN, ITGA1, ITGA3, HLA-B, THY1, PROM1, LAMP1, CD55, NPC1, LRP1, ITGA6, ITGA5, IGF2R, F3, NLGN4X, ITGA7, ADAM17, CD200, SGCB	161	1215	12782	2.48302	5.77616e-05	6.41812e-06	0.000311751
GOTERM_CC_FAT	GO:0005764~lysosome	15	9.14634	4.00319e-07	PSAP, ACP2, ASAH1, PLBD2, GNS, LAMP1, LAMP2, NPC1, TPP1, IGF2R, SORT1, SLC15A4, MAN2B1, DPP7, CLN5	161	211	12782	5.64393	9.56716e-05	9.56757e-06	0.000516368
GOTERM_CC_FAT	GO:0000323~lytic vacuole	15	9.14634	4.00319e-07	PSAP, ACP2, ASAH1, PLBD2, GNS, LAMP1, LAMP2, NPC1, TPP1, IGF2R, SORT1, SLC15A4, MAN2B1, DPP7, CLN5	161	211	12782	5.64393	9.56716e-05	9.56757e-06	0.000516368
GOTERM_CC_FAT	GO:0005887~integral to plasma membrane	37	22.561	4.13822e-07	FGFR1, ATP1B1, MICA, ERBB3, SORL1, PTK7, ANPEP, ABCA1, CXADR, ITGB1, EPHB2, PCDH1, SLC29A2, SYPL1, ITGAV, ICAM1, PTPRK, PTPRZ1, ICAM3, ATRN, ITGA1, ITGA3, HLA-B, THY1, PROM1, LAMP1, CD55, NPC1, LRP1, ITGA6, ITGA5, IGF2R, NLGN4X, ITGA7, ADAM17, CD200, SGCB	161	1188	12782	2.47262	9.88987e-05	8.9912e-06	0.000533787
GOTERM_CC_FAT	GO:0005783~endoplasmic reticulum	32	19.5122	8.21423e-07	FKBP9, PDIA3, OS9, CALU, IKBIP, SEZ6L2, TMED4, LAMB2, PLOD2, NUP210, PLOD3, TOR1B, SLC39A6, PLD3, CACNA2D1, NCEH1, NOMO3, C9ORF167, TMED9, P4HTM, SCAP, THY1, HYOU1, HSP90B1, NPC1, SORT1, PTGFRN, PRNP, FKBP10, RCN3, RCN1, CLN5	161	960	12782	2.64638	0.000196301	1.63599e-05	0.00105954
GOTERM_CC_FAT	GO:0008305~integrin complex	7	4.26829	1.31097e-06	ITGA6, ITGA5, ITGAV, ITGA7, ITGA1, ITGA3, ITGB1	161	29	12782	19.1634	0.000313274	2.41015e-05	0.00169101
GOTERM_CC_FAT	GO:0044459~plasma membrane part	53	32.3171	1.69008e-06	ATP1B1, MICA, CADM1, SORL1, L1CAM, ANPEP, CXADR, PCDH1, SLC2A1, EGFR, PTPRK, ICAM1, ICAM3, HLA-B, THY1, NCAM1, NPC1, F3, IGF2R, ADAM17, SORT1, SGCB, FRAS1, FGFR1, ERBB3, PTK7, ABCA1, CDH2, ITGB1, EPHB2, ALCAM, ECE1, SYPL1, SLC29A2, PVRL1, ITGAV, LAMB1, FN1, CACNA2D1, PTPRZ1, ATRN, ITGA1, CD276, ITGA3, PROM1, LAMP1, CD55, LRP1, ITGA6, ITGA5, ITGA7, NLGN4X, CD200	161	2203	12782	1.91	0.000403848	2.88517e-05	0.00218
GOTERM_CC_FAT	GO:0005773~vacuole	15	9.14634	3.32664e-06	PSAP, ACP2, ASAH1, PLBD2, GNS, LAMP1, LAMP2, NPC1, TPP1, IGF2R, SORT1, SLC15A4, MAN2B1, DPP7, CLN5	161	252	12782	4.72567	0.000794753	5.30032e-05	0.00429094
GOTERM_CC_FAT	GO:0005886~plasma membrane	75	45.7317	5.31429e-06	ATP1B1, MICA, CADM1, SORL1, CDCP1, L1CAM, ANPEP, CXADR, SEZ6L2, PCDH1, SLC2A3, SLC2A1, NT5E, EGFR, ICAM1, PTPRK, PPAP2C, ICAM3, SLC3A2, HLA-B, PDCD1LG2, THY1, NCAM1, NPC1, NPTXR, IGF2R, F3, COL1A2, NPTN, SORT1, ADAM17, LAMC1, SEMA4D, PRNP, SGCB, FRAS1, FGFR2, FGFR1, ERBB3, PTK7, CD109, CDH2, ABCA1, ITGB1, EPHB2, ALCAM, TTYH3, SLC29A2, SYPL1, ECE1, PVRL1, KIRREL, ITGAV, COL6A2, SLC4A7, COL6A1, SLC…	161	3777	12782	1.57648	0.00126931	7.93793e-05	0.00685466
GOTERM_CC_FAT	GO:0005788~endoplasmic reticulum lumen	9	5.4878	6.83039e-06	HYOU1, HSP90B1, PDIA3, TOR1B, RCN3, FKBP10, RCN1, OS9, CALU	161	80	12782	8.93152	0.00163114	9.6023e-05	0.00881013
GOTERM_CC_FAT	GO:0044421~extracellular region part	30	18.2927	7.36228e-06	FRAS1, GDF3, MICA, BTD, ERBB3, CLU, CRLF1, SORL1, CD109, LGALS3BP, LAMB2, COL6A2, COL6A1, FBN2, LAMB1, FN1, EGFR, ICAM1, PSAP, PTPRZ1, CRTAP, ATRN, SERPING1, SPARC, PROM1, NPTXR, LAMA5, F3, COL1A2, LAMC1	161	960	12782	2.48098	0.00175804	9.77503e-05	0.00949615

## Sheet: GOBP
Category	Term	Count	%	PValue	Genes	List Total	Pop Hits	Pop Total	Fold Enrichment	Bonferroni	Benjamini	FDR
GOTERM_BP_FAT	GO:0007155~cell adhesion	36	21.9512	2.08291e-16	MPZL2, CADM1, PTK7, L1CAM, CDH2, CXADR, ITGB1, ALCAM, PCDH1, LGALS3BP, LAMB2, PVRL1, ITGAV, COL6A2, COL6A1, LAMB1, THBS2, FN1, EGFR, ICAM1, PTPRK, ICAM3, ITGA1, ITGA3, THY1, NCAM1, AMIGO3, ITGA6, LAMA5, ITGA5, NLGN4X, ITGA7, NPTN, ADAM17, SEMA4D, LAMC1	131	700	13528	5.31088	2.8022e-13	2.8022e-13	3.66374e-13
GOTERM_BP_FAT	GO:0022610~biological adhesion	36	21.9512	2.17614e-16	MPZL2, CADM1, PTK7, L1CAM, CDH2, CXADR, ITGB1, ALCAM, PCDH1, LGALS3BP, LAMB2, PVRL1, ITGAV, COL6A2, COL6A1, LAMB1, THBS2, FN1, EGFR, ICAM1, PTPRK, ICAM3, ITGA1, ITGA3, THY1, NCAM1, AMIGO3, ITGA6, LAMA5, ITGA5, NLGN4X, ITGA7, NPTN, ADAM17, SEMA4D, LAMC1	131	701	13528	5.30331	2.8022e-13	1.4011e-13	3.66374e-13
GOTERM_BP_FAT	GO:0033627~cell adhesion mediated by integrin	6	3.65854	1.56882e-09	ICAM1, ITGA6, ITGA5, ADAM17, L1CAM, ITGB1	131	7	13528	88.5147	1.97985e-06	6.59951e-07	2.55216e-06
GOTERM_BP_FAT	GO:0031589~cell-substrate adhesion	12	7.31707	2.32163e-09	PTPRK, ITGA6, LAMA5, ITGAV, ITGA7, ITGA1, ITGA3, LAMC1, LAMB1, ITGB1, THY1, FN1	131	98	13528	12.645	2.9299e-06	7.32475e-07	3.77683e-06
GOTERM_BP_FAT	GO:0007157~heterophilic cell adhesion	7	4.26829	4.61243e-08	ICAM1, AMIGO3, CADM1, PVRL1, ITGA5, L1CAM, CDH2	131	22	13528	32.8577	5.82072e-05	1.16417e-05	7.50351e-05
GOTERM_BP_FAT	GO:0007044~cell-substrate junction assembly	7	4.26829	6.19138e-08	PTPRK, ITGA6, ITGA5, LAMA5, LAMC1, THY1, FN1	131	23	13528	31.4291	7.81321e-05	1.30224e-05	0.000100721
GOTERM_BP_FAT	GO:0016337~cell-cell adhesion	16	9.7561	6.25458e-08	EGFR, ICAM1, MPZL2, CADM1, ICAM3, L1CAM, CDH2, ITGB1, THY1, NCAM1, PCDH1, AMIGO3, PVRL1, ITGA5, COL6A2, NPTN	131	276	13528	5.9865	7.89297e-05	1.12761e-05	0.00010175
GOTERM_BP_FAT	GO:0034330~cell junction organization	9	5.4878	6.51743e-08	PTPRK, ITGA6, ITGA5, LAMA5, NLGN4X, LAMC1, CXADR, THY1, FN1	131	57	13528	16.3053	8.22466e-05	1.02812e-05	0.000106026
GOTERM_BP_FAT	GO:0007160~cell-matrix adhesion	10	6.09756	1.75779e-07	PTPRK, ITGA6, LAMA5, ITGAV, ITGA7, ITGA1, ITGA3, ITGB1, THY1, FN1	131	89	13528	11.6031	0.000221809	2.46478e-05	0.000285957
GOTERM_BP_FAT	GO:0032989~cellular component morphogenesis	17	10.3659	1.28091e-06	EGFR, ERBB3, PTPRZ1, CLU, ITGA1, PTK7, L1CAM, ITGB1, EPHB2, ALCAM, LAMB2, PVRL1, LAMA5, B3GNT2, LAMC1, LAMB1, FN1	131	397	13528	4.42202	0.00161521	0.000161638	0.00208377
GOTERM_BP_FAT	GO:0000902~cell morphogenesis	16	9.7561	1.62769e-06	EGFR, ERBB3, PTPRZ1, CLU, PTK7, ITGA1, L1CAM, EPHB2, ALCAM, LAMB2, PVRL1, LAMA5, B3GNT2, LAMC1, LAMB1, FN1	131	356	13528	4.64122	0.00205203	0.000186723	0.00264789
GOTERM_BP_FAT	GO:0034329~cell junction assembly	7	4.26829	2.3935e-06	PTPRK, ITGA6, ITGA5, LAMA5, LAMC1, THY1, FN1	131	41	13528	17.631	0.00301605	0.000251685	0.00389368
GOTERM_BP_FAT	GO:0007229~integrin-mediated signaling pathway	8	4.87805	4.66464e-06	ITGA6, ITGA5, LAMA5, ITGAV, ITGA7, ITGA1, ITGA3, ITGB1	131	70	13528	11.802	0.0058695	0.000452728	0.00758818
GOTERM_BP_FAT	GO:0048666~neuron development	15	9.14634	4.67013e-06	EGFR, FGFR1, PTPRZ1, ERBB3, CLU, ITGA1, L1CAM, THY1, EPHB2, ALCAM, LAMB2, PVRL1, B3GNT2, LAMB1, CLN5	131	339	13528	4.56934	0.00587639	0.000420892	0.00759711

## Sheet: KEGG_Pathways
Category	Term	Count	%	PValue	Genes	List Total	Pop Hits	Pop Total	Fold Enrichment	Bonferroni	Benjamini	FDR
KEGG_PATHWAY	hsa04512:ECM-receptor interaction	16	9.7561	1.18843e-12	ITGA1, ITGA3, ITGB1, LAMB2, ITGA6, LAMA5, ITGA5, ITGAV, ITGA7, COL1A2, COL6A2, COL6A1, LAMC1, LAMB1, THBS2, FN1	80	84	5085	12.1071	8.91287e-11	8.91287e-11	1.24721e-09
KEGG_PATHWAY	hsa04514:Cell adhesion molecules (CAMs)	16	9.7561	9.69041e-10	GLG1, ICAM1, CADM1, ICAM3, CD276, L1CAM, CDH2, HLA-B, ITGB1, PDCD1LG2, NCAM1, ALCAM, PVRL1, ITGA6, ITGAV, NLGN4X	80	132	5085	7.70455	7.2678e-08	3.6339e-08	1.01701e-06
KEGG_PATHWAY	hsa04510:Focal adhesion	17	10.3659	4.68184e-08	EGFR, ITGA1, ITGA3, ITGB1, LAMB2, ITGA6, LAMA5, ITGA5, ITGAV, ITGA7, COL1A2, COL6A2, COL6A1, LAMC1, LAMB1, THBS2, FN1	80	201	5085	5.37593	3.51138e-06	1.17046e-06	4.91361e-05
KEGG_PATHWAY	hsa04142:Lysosome	13	7.92683	1.74535e-07	PSAP, ACP2, ASAH1, GNS, LAMP1, NPC1, LAMP2, GNPTAB, TPP1, IGF2R, SORT1, MAN2B1, CLN5	80	117	5085	7.0625	1.309e-05	3.27252e-06	0.000183175
KEGG_PATHWAY	hsa05412:Arrhythmogenic right ventricular cardiomyopathy (ARVC)	11	6.70732	1.91309e-07	CACNA2D1, ITGA6, ITGA5, ITGAV, ITGA7, ITGA1, ITGA3, CDH2, ITGB1, CACNA2D2, SGCB	80	76	5085	9.19984	1.43481e-05	2.86963e-06	0.00020078
KEGG_PATHWAY	hsa05410:Hypertrophic cardiomyopathy (HCM)	10	6.09756	5.26504e-06	CACNA2D1, ITGA6, ITGA5, ITGAV, ITGA7, ITGA1, ITGA3, ITGB1, CACNA2D2, SGCB	80	85	5085	7.47794	0.000394801	6.5811e-05	0.00552554
