# Supplementary material for: Integrative omics connects N-glycoproteome-wide alterations with pathways and regulatory events in induced pluripotent stem cells
Source: Sci Rep. 2016 Nov 3;6:36109. doi: 10.1038/srep36109 (PMC5093713; doi:10.1038/srep36109)
Supplement: Supplementary Table 4 [file srep36109-s5.xls]

## Sheet: Sheet1
GO_id	Term	NumberOfGenes	p-value	p-value_fdr	p-value_bonferroni
4510	Focal adhesion	11	1.8e-11	5.16e-09	5.16e-09
3040	Spliceosome	9	1.1e-10	1.57e-08	3.14e-08
5205	Proteoglycans in cancer	10	8.62e-10	8.25e-08	2.47e-07
5206	MicroRNAs in cancer	8	1.01e-08	7.24e-07	2.89e-06
5200	Pathways in cancer	10	3.39e-08	1.95e-06	9.74e-06
4151	PI3K-Akt signaling pathway	10	5.37e-08	2.57e-06	1.54e-05
4810	Regulation of actin cytoskeleton	8	1.85e-07	6.65e-06	5.32e-05
5222	Small cell lung cancer	6	1.85e-07	6.65e-06	5.32e-05
3013	RNA transport	7	3.24e-07	1.03e-05	9.31e-05
5210	Colorectal cancer	5	7.41e-07	2.13e-05	0.000213
5161	Hepatitis B	6	3.61e-06	9.41e-05	0.00104
5219	Bladder cancer	4	4.39e-06	0.000105	0.00126
5215	Prostate cancer	5	5.45e-06	0.00012	0.00156
4915	Estrogen signaling pathway	5	8.48e-06	0.000174	0.00243
4010	MAPK signaling pathway	7	9.55e-06	0.000183	0.00274
5213	Endometrial cancer	4	1.49e-05	0.000267	0.00427
5169	Epstein-Barr virus infection	6	2.09e-05	0.000353	0.006
4919	Thyroid hormone signaling pathway	5	2.38e-05	0.00038	0.00683
4110	Cell cycle	5	3.04e-05	0.000459	0.00873
############################################################################################################################################################################################
4510	Focal adhesion	11	1.8e-11	5.16e-09	5.16e-09
PAK1
ITGA5
BCL2
ITGA1
FN1
ITGAV
PAK3
CCND1
PXN
EGFR
VASP
3040	Spliceosome	9	1.1e-10	3.14e-08	1.57e-08
SRSF2
HSPA2
SNRPB
SRSF1
SRSF3
SNRPF
HSPA8
SNRPE
SNRPD1
5205	Proteoglycans in cancer	10	8.62e-10	2.47e-07	8.25e-08
PAK1
TP53
ITGA5
MYC
PTPN6
FN1
ITGAV
CCND1
PXN
EGFR
5206	MicroRNAs in cancer	8	1.01e-08	2.89e-06	7.24e-07
MYC
SOCS1
BCL2
TP53
CCND1
ITGA5
HDAC1
EGFR
5200	Pathways in cancer	10	3.39e-08	9.74e-06	1.95e-06
TP53
MYC
BCL2
BIRC5
FN1
ITGAV
CCND1
HDAC1
EGFR
HSP90AB1
4151	PI3K-Akt signaling pathway	10	5.37e-08	1.54e-05	2.57e-06
TP53
ITGA5
MYC
BCL2
ITGA1
FN1
ITGAV
CCND1
EGFR
HSP90AB1
4810	Regulation of actin cytoskeleton	8	1.85e-07	5.32e-05	6.65e-06
PAK1
ITGA5
ITGA1
FN1
ITGAV
PAK3
PXN
EGFR
5222	Small cell lung cancer	6	1.85e-07	5.32e-05	6.65e-06
FN1
ITGAV
MYC
CCND1
BCL2
TP53
3013	RNA transport	7	3.24e-07	9.31e-05	1.03e-05
NUP50
SUMO1
GEMIN7
NUP210
NUP153
GEMIN6
KPNB1
5210	Colorectal cancer	5	7.41e-07	0.000213	2.13e-05
MYC
CCND1
BCL2
TP53
BIRC5
5161	Hepatitis B	6	3.61e-06	0.00104	9.41e-05
MYC
BCL2
TP53
BIRC5
CCND1
PCNA
5219	Bladder cancer	4	4.39e-06	0.00126	0.000105
EGFR
MYC
CCND1
TP53
5215	Prostate cancer	5	5.45e-06	0.00156	0.00012
CCND1
EGFR
HSP90AB1
BCL2
TP53
4915	Estrogen signaling pathway	5	8.48e-06	0.00243	0.000174
HSPA2
HSPA8
SP1
EGFR
HSP90AB1
4010	MAPK signaling pathway	7	9.55e-06	0.00274	0.000183
PAK1
TP53
CACNA2D1
HSPA2
MYC
HSPA8
EGFR
5213	Endometrial cancer	4	1.49e-05	0.00427	0.000267
MYC
CCND1
EGFR
TP53
5169	Epstein-Barr virus infection	6	2.09e-05	0.006	0.000353
HSPA2
MYC
BCL2
TP53
HSPA8
HDAC1
4919	Thyroid hormone signaling pathway	5	2.38e-05	0.00683	0.00038
MYC
TP53
ITGAV
CCND1
HDAC1
4110	Cell cycle	5	3.04e-05	0.00873	0.000459
MYC
TP53
CCND1
HDAC1
PCNA
